# Supplementary material for: Tetra­aqua­dodekakis-μ2-chlorido-di­iodido-octa­hedro-hexa­niobium(12 Nb—Nb) tetra­hydro­furan octa­solvate
Source: IUCrdata. 2022 Jun 16;7(Pt 6):x220618. doi: 10.1107/S2414314622006186 (PMC9462034; doi:10.1107/S2414314622006186)
Supplement: Supplementary file 1 [file x-07-x220618-sup1.cif]

##############################################################################
#                                                                            #
# This CIF contains the data for a data article accepted for                 #
# publication in IUCrData. It conforms to the requirements of                #
# Notes for Authors for IUCrData, and has been                               #
# peer reviewed under the auspices of IUCrData.                              #
#                                                                            #
# Full details of the Crystallographic Information File format               #
# are given in the paper "The Crystallographic Information File (CIF):       #
# a New Standard Archive File for Crystallography" by S. R. Hall, F. H.      #
# Allen and I. D. Brown [Acta Cryst. (1991), A47, 655-685].                  #
#                                                                            #
# The current version of the core CIF dictionary is obtainable from          #
# ftp://ftp.iucr.org/pub/cif_core.dic.                                       #
#                                                                            #
# Software is freely available for graphical display of the structure(s)     #
# in this CIF. For information consult the CIF software page                 #
# http://www.iucr.org/resources/cif/software.                                #
#                                                                            #
# This file may be used for bona fide research purposes within the           #
# scientific community so long as proper attribution is given to the data    # 
# article from which it was obtained.                                        #
#                                                                            #
##############################################################################
data_I
_audit_creation_method     'ciftab-2016 (M. K\"ockerling, 2016)'
_journal_date_recd_electronic     2022-05-26
_journal_date_accepted     2022-06-13
_journal_name_full     'IUCrData'
_journal_year     2022
_journal_volume     7
_journal_issue      6
_journal_page_first     0
_journal_page_last     0
_journal_paper_category     HM
_journal_paper_doi     10.1107/S2414314622006186
_journal_coeditor_code     WM4165
_publ_contact_author_name     'K\"ockerling, Martin'
_publ_contact_author_address
;
Universit\"at Rostock
Institut f\"ur Chemie
Anorganische Festk\"orperchemie
Albert-Einstein-Str. 3a
D-18059 Rostock
Germany
;
_publ_contact_author_email     'Martin.Koeckerling@uni-rostock.de'
_publ_contact_author_fax     '++49 381 498 6382'
_publ_contact_author_phone     '++49 381 498 6390'
_publ_section_title
;
Tetraaquadodekakis-\m~2~-chlorido-diiodido-<i>octahedro</i>-hexaniobium(12
<i>Nb</i>---<i>Nb</i>) tetrahydrofuran octasolvate
;
loop_
    _publ_author_name
    _publ_author_address
    'Schr\"oder, Florian'
;
Universit\"at Rostock
Institut f\"ur Chemie
Anorganische Festk\"orperchemie
Albert-Einstein-Str. 3a
D-18059 Rostock
Germany
;
    'K\"ockerling, Martin'
;
Universit\"at Rostock
Institut f\"ur Chemie
Anorganische Festk\"orperchemie
Albert-Einstein-Str. 3a
D-18059 Rostock
Germany
;
_publ_section_synopsis
;
The isolated cluster unit in the structure of
[Nb~6~Cl~12~I~2~(H~2~O)~4~]\\cdot8THF consists of an {Nb~6~} atom octahedron
coordinated by twelve chlorido, four aqua, and two iodido ligands. THF solvent
molecules are bound <i>via</i> O---H...O hydrogen bonds.
;
_chemical_name_systematic
;
Tetraaquadodekakis-\m~2~-chlorido-diiodido-<i>octahedro</i>-\
hexaniobium(12 <i>Nb</i>---<i>Nb</i>) tetrahydrofuran octasolvate
;
_chemical_formula_moiety     'H8 O4 Cl12 I2 Nb6, 8(C4 H8 O)'
_chemical_formula_sum     'C32 H72 Cl12 I2 Nb6 O12'
_chemical_formula_iupac     '[Nb6 Cl12 I2 (H2 O)4], 8C4 H8 O'
_chemical_formula_weight     1885.55
_space_group_crystal_system     orthorhombic
_space_group_name_H-M_alt     'P b c a'
_space_group_name_Hall     '-P 2ac 2ab'
loop_
    _space_group_symop_operation_xyz
    'x, y, z'
    '-x+1/2, -y, z+1/2'
    '-x, y+1/2, -z+1/2'
    'x+1/2, -y+1/2, -z'
    '-x, -y, -z'
    'x-1/2, y, -z-1/2'
    'x, -y-1/2, z-1/2'
    '-x-1/2, y-1/2, z'
_cell_length_a     19.3389(7)
_cell_length_b     18.1968(7)
_cell_length_c     34.0390(10)
_cell_angle_alpha     90
_cell_angle_beta     90
_cell_angle_gamma     90
_cell_volume     11978.6(8)
_cell_formula_units_Z     8
_cell_measurement_reflns_used     9812
_cell_measurement_theta_min     2.4575
_cell_measurement_theta_max     28.958
_cell_measurement_temperature     123(2)
_exptl_crystal_description     block
_exptl_crystal_colour     black
_exptl_crystal_size_max     0.230
_exptl_crystal_size_mid     0.160
_exptl_crystal_size_min     0.140
_exptl_crystal_density_diffrn     2.091
_exptl_crystal_density_method     none
_exptl_crystal_F_000     7328
_exptl_absorpt_coefficient_mu     2.723
_exptl_absorpt_correction_type     multi-scan
_exptl_absorpt_process_details
;
(<i>SADABS</i>; Krause <i>et al.</i>, 2015)
;
_diffrn_ambient_temperature     123(2)
_diffrn_radiation_type     MoK\a
_diffrn_radiation_wavelength     0.71073
_diffrn_radiation_source     'microfocus sealed tube'
_diffrn_measurement_device_type     'Bruker APEXII CCD'
_diffrn_measurement_method     '\f and \w scans'
_diffrn_reflns_number     94479
_diffrn_reflns_av_R_equivalents     0.0502
_diffrn_reflns_av_unetI/netI     0.0395
_diffrn_reflns_theta_min     1.594
_diffrn_reflns_theta_max     29.026
_diffrn_reflns_theta_full     25.000
_diffrn_measured_fraction_theta_max     0.995
_diffrn_measured_fraction_theta_full     0.996
_diffrn_reflns_limit_h_min     -26
_diffrn_reflns_limit_h_max     24
_diffrn_reflns_limit_k_min     -24
_diffrn_reflns_limit_k_max     24
_diffrn_reflns_limit_l_min     -36
_diffrn_reflns_limit_l_max     45
_refine_special_details
;
Hydrogen atoms were placed in
idealized positions and refined using a riding model.
;
_reflns_number_total     15885
_reflns_number_gt     11673
_reflns_threshold_expression     'I > 2\s(I)'
_refine_ls_structure_factor_coef     Fsqd
_refine_ls_matrix_type     full
_refine_ls_R_factor_all     0.0804
_refine_ls_R_factor_gt     0.0512
_refine_ls_wR_factor_gt     0.1167
_refine_ls_wR_factor_ref     0.1322
_refine_ls_goodness_of_fit_ref     1.057
_refine_ls_restrained_S_all     1.057
_refine_ls_number_reflns     15885
_refine_ls_number_parameters     602
_refine_ls_number_restraints     0
_refine_ls_hydrogen_treatment     constr
_refine_ls_weighting_scheme     calc
_refine_ls_weighting_details
            'w=1/[\s^2^(Fo^2^)+(0.0359P)^2^+173.2937P] where P=(Fo^2^+2Fc^2^)/3'
_atom_sites_solution_hydrogens     mixed
_atom_sites_solution_primary     direct
_atom_sites_solution_secondary     difmap
_refine_ls_shift/su_max     0.001
_refine_ls_shift/su_mean     0.000
_refine_diff_density_max     1.472
_refine_diff_density_min     -1.499
_refine_ls_extinction_method     none
_refine_ls_extinction_coef     .
loop_
    _atom_type_symbol
    _atom_type_description
    _atom_type_scat_dispersion_real
    _atom_type_scat_dispersion_imag
    _atom_type_scat_source
    'C' 'C' 0.0034 0.0017
                         'International Tables Vol C Tables 4.2.6.8 and 6.1.1.4'
    'H' 'H' 0.0000 0.0000
                         'International Tables Vol C Tables 4.2.6.8 and 6.1.1.4'
    'Cl' 'Cl' 0.1507 0.1611
                         'International Tables Vol C Tables 4.2.6.8 and 6.1.1.4'
    'I' 'I' -0.4371 1.8409
                         'International Tables Vol C Tables 4.2.6.8 and 6.1.1.4'
    'Nb' 'Nb' -2.0614 0.6336
                         'International Tables Vol C Tables 4.2.6.8 and 6.1.1.4'
    'O' 'O' 0.0114 0.0062
                         'International Tables Vol C Tables 4.2.6.8 and 6.1.1.4'
_computing_data_collection
;
APEX3 (Bruker, 2017)
;
_computing_cell_refinement
;
SAINT (Bruker, 2017)
;
_computing_data_reduction
;
SAINT (Bruker, 2017)
;
_computing_structure_solution
;
SHELXS (Sheldrick, 2008)
;
_computing_structure_refinement
;
SHELXL (Sheldrick  2015)
;
_computing_molecular_graphics
;
DIAMOND (Brandenburg, 2019)
;
_computing_publication_material
;
publCIF (Westrip, 2010)
;
loop_
    _atom_site_type_symbol
    _atom_site_label
    _atom_site_fract_x
    _atom_site_fract_y
    _atom_site_fract_z
    _atom_site_U_iso_or_equiv
    _atom_site_adp_type
    _atom_site_calc_flag
    _atom_site_occupancy
    _atom_site_disorder_assembly
    _atom_site_disorder_group
    Nb Nb1 0.59644(3) 0.17243(3) 0.36689(2) 0.01690(10)
                                                      Uani d 1 . .
    Nb Nb2 0.58974(3) 0.31709(3) 0.32845(2) 0.01710(10)
                                                      Uani d 1 . .
    Nb Nb3 0.58856(3) 0.30859(3) 0.41313(2) 0.01600(10)
                                                      Uani d 1 . .
    Nb Nb4 0.46988(3) 0.21109(3) 0.40986(2) 0.01710(10)
                                                      Uani d 1 . .
    Nb Nb5 0.47127(3) 0.21952(3) 0.32502(2) 0.01760(10)
                                                      Uani d 1 . .
    Nb Nb6 0.46288(3) 0.35529(3) 0.37133(2) 0.01630(10)
                                                      Uani d 1 . .
    Cl Cl1 0.67822(8) 0.22178(9) 0.31834(5) 0.0230(3) Uani d 1 . .
    Cl Cl2 0.67647(8) 0.21119(9) 0.41928(5) 0.0218(3) Uani d 1 . .
    Cl Cl3 0.53495(8) 0.09517(8) 0.41480(5) 0.0239(3) Uani d 1 . .
    Cl Cl4 0.53829(8) 0.10741(9) 0.31292(5) 0.0236(3) Uani d 1 . .
    Cl Cl5 0.67003(8) 0.38061(9) 0.37308(4) 0.0218(3) Uani d 1 . .
    Cl Cl6 0.52879(8) 0.25339(9) 0.47005(4) 0.0224(3) Uani d 1 . .
    Cl Cl7 0.38863(8) 0.14800(9) 0.36529(5) 0.0236(3) Uani d 1 . .
    Cl Cl8 0.53035(8) 0.27600(10)
                                0.26799(4) 0.0244(3) Uani d 1 . .
    Cl Cl9 0.52292(8) 0.43133(9) 0.32239(4) 0.0220(3) Uani d 1 . .
    Cl Cl10 0.52290(8) 0.42292(8) 0.42386(4) 0.0204(3) Uani d 1 . .
    Cl Cl11 0.38214(8) 0.30702(9) 0.42091(4) 0.0216(3) Uani d 1 . .
    Cl Cl12 0.38156(8) 0.31507(9) 0.32027(4) 0.0229(3) Uani d 1 . .
    I I1 0.68739(2) 0.04382(3) 0.36266(2) 0.02870(10)
                                                    Uani d 1 . .
    I I2 0.36838(2) 0.48292(3) 0.37360(2) 0.02740(10)
                                                    Uani d 1 . .
    O O1 0.6562(2) 0.3756(3) 0.28550(10)
                                       0.0280(10)
                                                Uani d 1 . .
    H H1A 0.6990 0.3682 0.2815 0.042 Uiso d 1 . .
    H H1B 0.6507 0.3929 0.2625 0.042 Uiso d 1 . .
    O O2 0.6540(2) 0.3566(3) 0.46070(10)
                                       0.0240(10)
                                                Uani d 1 . .
    H H2A 0.6462 0.3344 0.4822 0.035 Uiso d 1 . .
    H H2B 0.6566 0.4015 0.4674 0.035 Uiso d 1 . .
    O O3 0.4028(3) 0.1542(3) 0.4537(2) 0.0300(10)
                                                Uani d 1 . .
    H H3A 0.4157 0.1653 0.4768 0.045 Uiso d 1 . .
    H H3B 0.3908 0.1092 0.4535 0.045 Uiso d 1 . .
    O O4 0.4085(2) 0.1714(3) 0.27730(10)
                                       0.0290(10)
                                                Uani d 1 . .
    H H4A 0.3749 0.1999 0.2721 0.044 Uiso d 1 . .
    H H4B 0.4335 0.1661 0.2570 0.044 Uiso d 1 . .
    O O5 0.7892(3) 0.3526(3) 0.2728(2) 0.0330(10)
                                                Uani d 1 . .
    C C1 0.8400(4) 0.3109(5) 0.2931(3) 0.045(2) Uani d 1 . .
    H H1C 0.8578 0.2710 0.2761 0.054 Uiso calc 1 . .
    H H1D 0.8197 0.2887 0.3170 0.054 Uiso calc 1 . .
    C C2 0.8969(4) 0.3623(5) 0.3039(2) 0.040(2) Uani d 1 . .
    H H2C 0.9421 0.3367 0.3044 0.048 Uiso calc 1 . .
    H H2D 0.8885 0.3851 0.3299 0.048 Uiso calc 1 . .
    C C3 0.8943(4) 0.4190(4) 0.2714(2) 0.034(2) Uani d 1 . .
    H H3C 0.9113 0.4673 0.2807 0.041 Uiso calc 1 . .
    H H3D 0.9223 0.4034 0.2485 0.041 Uiso calc 1 . .
    C C4 0.8184(4) 0.4224(4) 0.2611(2) 0.033(2) Uani d 1 . .
    H H4C 0.7955 0.4632 0.2753 0.039 Uiso calc 1 . .
    H H4D 0.8122 0.4302 0.2325 0.039 Uiso calc 1 . .
    O O6A_a 0.6430(10)
                     0.4300(10)
                              0.2154(8) 0.030(4) Uani d 0.64(2) A 1
    C C5A_a 0.670(3) 0.389(3) 0.179(2) 0.049(6) Uani d 0.64(2) A 1
    H H5A_a 0.6924 0.3420 0.1866 0.059 Uiso calc 0.64(2) A 1
    H H5B_a 0.7026 0.4194 0.1639 0.059 Uiso calc 0.64(2) A 1
    C C6A_a 0.6005(9) 0.3771(8) 0.1577(5) 0.060(5) Uani d 0.64(2) A 1
    H H6A_a 0.6086 0.3633 0.1300 0.072 Uiso calc 0.64(2) A 1
    H H6B_a 0.5732 0.3379 0.1706 0.072 Uiso calc 0.64(2) A 1
    C C7A_a 0.565(4) 0.447(5) 0.160(3) 0.044(4) Uani d 0.64(2) A 1
    H H7A_a 0.5144 0.4417 0.1561 0.053 Uiso calc 0.64(2) A 1
    H H7B_a 0.5833 0.4831 0.1410 0.053 Uiso calc 0.64(2) A 1
    C C8A_a 0.5807(4) 0.4710(5) 0.2025(3) 0.041(2) Uani d 0.64(2) A 1
    H H8A_a 0.5895 0.5246 0.2036 0.050 Uiso calc 0.64(2) A 1
    H H8B_a 0.5411 0.4596 0.2199 0.050 Uiso calc 0.64(2) A 1
    O O6B_b 0.631(3) 0.422(3) 0.212(2) 0.07(2) Uani d 0.36(2) A 2
    C C5B_b 0.659(5) 0.389(6) 0.185(3) 0.049(6) Uani d 0.36(2) A 2
    H H5C_b 0.6436 0.3372 0.1851 0.059 Uiso calc 0.36(2) A 2
    H H5D_b 0.7098 0.3901 0.1886 0.059 Uiso calc 0.36(2) A 2
    C C6B_b 0.6390(10)
                     0.4270(10)
                              0.1452(6) 0.038(7) Uani d 0.36(2) A 2
    H H6C_b 0.6681 0.4699 0.1385 0.045 Uiso calc 0.36(2) A 2
    H H6D_b 0.6362 0.3925 0.1228 0.045 Uiso calc 0.36(2) A 2
    C C7B_b 0.566(7) 0.449(8) 0.162(5) 0.044(4) Uani d 0.36(2) A 2
    H H7C_b 0.5457 0.4902 0.1470 0.053 Uiso calc 0.36(2) A 2
    H H7D_b 0.5338 0.4068 0.1614 0.053 Uiso calc 0.36(2) A 2
    C C8B_b 0.5807(4) 0.4710(5) 0.2025(3) 0.041(2) Uani d 0.36(2) A 2
    H H8C_b 0.5976 0.5223 0.2039 0.050 Uiso calc 0.36(2) A 2
    H H8D_b 0.5396 0.4655 0.2196 0.050 Uiso calc 0.36(2) A 2
    O O7 0.6621(3) 0.2999(4) 0.5319(2) 0.0430(10)
                                                Uani d 1 . .
    C C9 0.7253(4) 0.2924(5) 0.5529(2) 0.038(2) Uani d 1 . .
    H H9A 0.7568 0.3337 0.5468 0.046 Uiso calc 1 . .
    H H9B 0.7485 0.2458 0.5459 0.046 Uiso calc 1 . .
    C C10 0.7064(5) 0.2929(7) 0.5958(3) 0.056(3) Uani d 1 . .
    H H10A 0.7235 0.2479 0.6090 0.068 Uiso calc 1 . .
    H H10B 0.7262 0.3364 0.6091 0.068 Uiso calc 1 . .
    C C11 0.6288(5) 0.2956(7) 0.5964(3) 0.061(3) Uani d 1 . .
    H H11A 0.6089 0.2456 0.5986 0.073 Uiso calc 1 . .
    H H11B 0.6118 0.3260 0.6185 0.073 Uiso calc 1 . .
    C C12 0.6110(5) 0.3297(6) 0.5579(3) 0.047(2) Uani d 1 . .
    H H12A 0.5637 0.3158 0.5495 0.056 Uiso calc 1 . .
    H H12B 0.6142 0.3839 0.5593 0.056 Uiso calc 1 . .
    O O8 0.6622(3) 0.4959(3) 0.48120(10)
                                       0.0290(10)
                                                Uani d 1 . .
    C C13 0.6032(4) 0.5277(4) 0.5017(2) 0.030(2) Uani d 1 . .
    H H13A 0.6162 0.5420 0.5288 0.036 Uiso calc 1 . .
    H H13B 0.5646 0.4921 0.5030 0.036 Uiso calc 1 . .
    C C14 0.5828(5) 0.5943(5) 0.4780(3) 0.043(2) Uani d 1 . .
    H H14A 0.5618 0.6326 0.4949 0.052 Uiso calc 1 . .
    H H14B 0.5499 0.5812 0.4569 0.052 Uiso calc 1 . .
    C C15 0.6514(5) 0.6195(5) 0.4614(2) 0.043(2) Uani d 1 . .
    H H15A 0.6779 0.6484 0.4809 0.052 Uiso calc 1 . .
    H H15B 0.6449 0.6494 0.4374 0.052 Uiso calc 1 . .
    C C16 0.6869(5) 0.5471(5) 0.4522(2) 0.041(2) Uani d 1 . .
    H H16A 0.6747 0.5301 0.4255 0.050 Uiso calc 1 . .
    H H16B 0.7377 0.5523 0.4540 0.050 Uiso calc 1 . .
    O O9 0.3659(4) 0.0167(4) 0.4525(3) 0.087(3) Uani d 1 . .
    C C17 0.3983(8) -0.0391(7) 0.4734(6) 0.135(9) Uani d 1 . .
    H H17A 0.4090 -0.0218 0.5003 0.161 Uiso calc 1 . .
    H H17B 0.4423 -0.0523 0.4603 0.161 Uiso calc 1 . .
    C C18 0.3548(7) -0.1018(6) 0.4753(5) 0.087(4) Uani d 1 . .
    H H18A 0.3423 -0.1127 0.5029 0.104 Uiso calc 1 . .
    H H18B 0.3784 -0.1452 0.4640 0.104 Uiso calc 1 . .
    C C19 0.2917(5) -0.0831(6) 0.4520(4) 0.065(3) Uani d 1 . .
    H H19A 0.2914 -0.1098 0.4266 0.078 Uiso calc 1 . .
    H H19B 0.2492 -0.0957 0.4667 0.078 Uiso calc 1 . .
    C C20 0.2968(6) -0.0021(5) 0.4456(4) 0.070(4) Uani d 1 . .
    H H20A 0.2834 0.0106 0.4184 0.084 Uiso calc 1 . .
    H H20B 0.2660 0.0244 0.4640 0.084 Uiso calc 1 . .
    O O10 0.3910(3) 0.1938(5) 0.5279(2) 0.064(2) Uani d 1 . .
    C C21 0.4469(5) 0.1819(9) 0.5540(3) 0.082(4) Uani d 1 . .
    H H21A 0.4679 0.2295 0.5615 0.098 Uiso calc 1 . .
    H H21B 0.4828 0.1516 0.5410 0.098 Uiso calc 1 . .
    C C22 0.4213(6) 0.1450(10)
                             0.5880(4) 0.122(8) Uani d 1 . .
    H H22A 0.4450 0.1624 0.6120 0.147 Uiso calc 1 . .
    H H22B 0.4275 0.0911 0.5857 0.147 Uiso calc 1 . .
    C C23 0.3459(5) 0.1652(7) 0.5885(3) 0.065(3) Uani d 1 . .
    H H23A 0.3182 0.1277 0.6026 0.078 Uiso calc 1 . .
    H H23B 0.3386 0.2136 0.6011 0.078 Uiso calc 1 . .
    C C24 0.3284(5) 0.1673(7) 0.5469(3) 0.058(3) Uani d 1 . .
    H H24A 0.3159 0.1178 0.5372 0.069 Uiso calc 1 . .
    H H24B 0.2892 0.2011 0.5421 0.069 Uiso calc 1 . .
    O O11 0.4333(3) 0.1077(5) 0.2100(2) 0.063(2) Uani d 1 . .
    C C25 0.4832(4) 0.1328(6) 0.1820(3) 0.050(2) Uani d 1 . .
    H H25A 0.5213 0.0968 0.1795 0.060 Uiso calc 1 . .
    H H25B 0.5028 0.1805 0.1903 0.060 Uiso calc 1 . .
    C C26 0.4469(7) 0.1410(10)
                             0.1446(4) 0.106(6) Uani d 1 . .
    H H26A 0.4438 0.1932 0.1374 0.127 Uiso calc 1 . .
    H H26B 0.4729 0.1147 0.1237 0.127 Uiso calc 1 . .
    C C27 0.3818(6) 0.1113(9) 0.1478(3) 0.079(4) Uani d 1 . .
    H H27A 0.3780 0.0664 0.1315 0.095 Uiso calc 1 . .
    H H27B 0.3469 0.1472 0.1385 0.095 Uiso calc 1 . .
    C C28 0.3694(4) 0.0931(5) 0.1902(2) 0.039(2) Uani d 1 . .
    H H28A 0.3319 0.1240 0.2010 0.047 Uiso calc 1 . .
    H H28B 0.3563 0.0408 0.1931 0.047 Uiso calc 1 . .
    O O12 0.2795(3) 0.1498(4) 0.2820(3) 0.064(2) Uani d 1 . .
    C C29 0.2461(4) 0.0793(5) 0.2839(3) 0.043(2) Uani d 1 . .
    H H29A 0.2488 0.0586 0.3108 0.052 Uiso calc 1 . .
    H H29B 0.2674 0.0442 0.2653 0.052 Uiso calc 1 . .
    C C30 0.1722(4) 0.0958(4) 0.2727(2) 0.032(2) Uani d 1 . .
    H H30A 0.1665 0.0983 0.2438 0.039 Uiso calc 1 . .
    H H30B 0.1400 0.0586 0.2835 0.039 Uiso calc 1 . .
    C C31 0.1614(4) 0.1697(5) 0.2915(2) 0.037(2) Uani d 1 . .
    H H31A 0.1467 0.1643 0.3192 0.044 Uiso calc 1 . .
    H H31B 0.1261 0.1984 0.2772 0.044 Uiso calc 1 . .
    C C32 0.2314(4) 0.2065(4) 0.2890(2) 0.034(2) Uani d 1 . .
    H H32A 0.2322 0.2427 0.2673 0.040 Uiso calc 1 . .
    H H32B 0.2423 0.2321 0.3139 0.040 Uiso calc 1 . .
loop_
    _atom_site_aniso_label
    _atom_site_aniso_U_11
    _atom_site_aniso_U_22
    _atom_site_aniso_U_33
    _atom_site_aniso_U_12
    _atom_site_aniso_U_13
    _atom_site_aniso_U_23
    Nb1 0.0160(2) 0.0185(3) 0.0163(3) -0.0005(2) -0.0003(2) -0.0025(2)
    Nb2 0.0162(3) 0.0219(3) 0.0134(2) -0.0015(2) 0.0002(2) 0.0005(2)
    Nb3 0.0174(3) 0.0176(3) 0.0131(2) -0.0013(2) -0.0016(2) -0.0010(2)
    Nb4 0.0176(3) 0.0184(3) 0.0152(3) -0.0019(2) 0.0025(2) -0.0005(2)
    Nb5 0.0156(3) 0.0223(3) 0.0150(3) -0.0012(2) -0.0007(2) -0.0043(2)
    Nb6 0.0163(2) 0.0190(3) 0.0135(2) -0.0008(2) -0.0004(2) -0.0006(2)
    Cl1 0.0186(7) 0.0289(8) 0.0217(7) 0.0012(6) 0.0042(6) -0.0010(6)
    Cl2 0.0211(7) 0.0231(7) 0.0212(7) 0.0010(6) -0.0057(6) -0.0016(6)
    Cl3 0.0259(8) 0.0191(7) 0.0267(8) -0.0008(6) 0.0025(6) 0.0020(6)
    Cl4 0.0210(7) 0.0245(8) 0.0254(8) 0.0001(6) -0.0024(6) -0.0106(6)
    Cl5 0.0190(7) 0.0250(7) 0.0214(7) -0.0055(6) -0.0017(6) 0.0001(6)
    Cl6 0.0286(8) 0.0256(8) 0.0131(7) -0.0015(6) 0.0007(6) 0.0003(6)
    Cl7 0.0197(7) 0.0237(7) 0.0273(8) -0.0061(6) 0.0012(6) -0.0065(6)
    Cl8 0.0239(7) 0.0360(9) 0.0133(7) -0.0008(7) -0.0005(6) -0.0024(6)
    Cl9 0.0226(7) 0.0237(7) 0.0196(7) -0.0007(6) 0.0006(6) 0.0045(6)
    Cl10 0.0232(7) 0.0190(7) 0.0189(7) 0.0001(6) -0.0029(6) -0.0029(5)
    Cl11 0.0213(7) 0.0232(7) 0.0203(7) 0.0006(6) 0.0063(6) -0.0009(6)
    Cl12 0.0188(7) 0.0292(8) 0.0206(7) 0.0017(6) -0.0058(5) -0.0031(6)
    I1 0.0253(2) 0.0272(2) 0.0336(2) 0.0051(2) -0.0037(2) -0.0057(2)
    I2 0.0281(2) 0.0276(2) 0.0266(2) 0.0062(2) -0.0003(2) 0.0003(2)
    O1 0.019(2) 0.042(3) 0.023(2) 0.001(2) 0.005(2) 0.010(2)
    O2 0.031(3) 0.023(2) 0.017(2) -0.001(2) -0.004(2) -0.002(2)
    O3 0.035(3) 0.028(3) 0.026(3) -0.004(2) 0.011(2) 0.005(2)
    O4 0.021(2) 0.042(3) 0.025(2) -0.001(2) -0.003(2) -0.012(2)
    O5 0.021(2) 0.034(3) 0.044(3) -0.004(2) 0.000(2) 0.008(2)
    C1 0.034(4) 0.043(5) 0.058(6) -0.008(4) -0.011(4) 0.015(4)
    C2 0.026(4) 0.057(5) 0.035(4) 0.006(4) -0.003(3) 0.004(4)
    C3 0.028(4) 0.033(4) 0.042(4) -0.008(3) 0.004(3) -0.014(3)
    C4 0.027(4) 0.039(4) 0.032(4) -0.003(3) 0.004(3) 0.001(3)
    O6A_a 0.020(6) 0.041(7) 0.029(8) 0.001(5) -0.006(5) 0.010(5)
    C5A_a 0.04(2) 0.065(7) 0.05(2) 0.020(10)
                                           0.021(9) 0.000(10)
    C6A_a 0.080(10)
                  0.033(8) 0.070(10)
                                   -0.004(8) 0.021(9) -0.005(7)
    C7A_a 0.041(5) 0.047(6) 0.045(9) -0.004(5) -0.015(5) 0.001(6)
    C8A_a 0.036(4) 0.049(5) 0.039(5) 0.011(4) -0.002(4) 0.004(4)
    O6B_b 0.05(3) 0.14(4) 0.02(2) 0.04(2) 0.02(2) 0.02(2)
    C5B_b 0.04(2) 0.065(7) 0.05(2) 0.020(10)
                                           0.021(9) 0.000(10)
    C6B_b 0.06(2) 0.040(10)
                          0.020(10)
                                  -0.010(10)
                                           0.007(9) -0.009(8)
    C7B_b 0.041(5) 0.047(6) 0.045(9) -0.004(5) -0.015(5) 0.001(6)
    C8B_b 0.036(4) 0.049(5) 0.039(5) 0.011(4) -0.002(4) 0.004(4)
    O7 0.042(3) 0.065(4) 0.020(3) 0.011(3) -0.005(2) 0.007(3)
    C9 0.036(4) 0.045(5) 0.034(4) 0.001(4) -0.005(3) -0.001(4)
    C10 0.043(5) 0.095(8) 0.030(4) 0.009(5) -0.010(4) 0.006(5)
    C11 0.056(6) 0.094(9) 0.033(5) 0.011(6) 0.002(4) 0.013(5)
    C12 0.044(5) 0.058(6) 0.038(5) 0.020(4) -0.001(4) -0.012(4)
    O8 0.031(3) 0.029(3) 0.026(3) 0.000(2) 0.002(2) -0.005(2)
    C13 0.034(4) 0.037(4) 0.020(3) 0.002(3) 0.006(3) -0.008(3)
    C14 0.055(5) 0.037(4) 0.039(5) 0.010(4) -0.004(4) -0.008(4)
    C15 0.073(6) 0.030(4) 0.027(4) -0.001(4) -0.001(4) -0.002(3)
    C16 0.054(5) 0.037(4) 0.032(4) -0.005(4) 0.021(4) -0.001(3)
    O9 0.065(5) 0.043(4) 0.154(9) -0.030(4) -0.041(5) 0.040(5)
    C17 0.090(10)
                0.056(8) 0.25(2) -0.022(7) -0.110(10)
                                                    0.070(10)
    C18 0.082(9) 0.045(6) 0.130(10)
                                  0.005(6) -0.017(8) 0.040(7)
    C19 0.044(6) 0.042(5) 0.110(10)
                                  -0.009(4) 0.001(6) 0.013(6)
    C20 0.050(6) 0.037(5) 0.120(10)
                                  -0.005(5) -0.020(6) 0.011(6)
    O10 0.042(4) 0.114(7) 0.036(4) -0.003(4) 0.010(3) 0.011(4)
    C21 0.039(6) 0.170(10)
                         0.039(6) 0.003(7) 0.002(4) 0.021(7)
    C22 0.052(7) 0.24(2) 0.077(9) 0.030(10)
                                          0.024(6) 0.100(10)
    C23 0.049(6) 0.094(9) 0.053(6) 0.008(6) 0.020(5) 0.023(6)
    C24 0.038(5) 0.087(8) 0.048(6) -0.014(5) 0.009(4) -0.008(5)
    O11 0.034(3) 0.117(6) 0.038(3) -0.006(4) -0.001(3) -0.036(4)
    C25 0.028(4) 0.065(6) 0.058(6) -0.010(4) 0.008(4) -0.028(5)
    C26 0.054(7) 0.16(2) 0.100(10)
                                 -0.023(9) -0.006(7) 0.070(10)
    C27 0.061(7) 0.140(10)
                         0.036(5) -0.044(8) -0.007(5) 0.018(6)
    C28 0.032(4) 0.051(5) 0.034(4) -0.008(4) 0.001(3) -0.017(4)
    O12 0.025(3) 0.049(4) 0.119(7) -0.003(3) 0.007(4) -0.037(4)
    C29 0.021(4) 0.053(5) 0.056(5) -0.003(4) -0.006(4) -0.002(4)
    C30 0.026(4) 0.038(4) 0.033(4) -0.006(3) -0.001(3) 0.003(3)
    C31 0.021(3) 0.049(5) 0.039(4) 0.005(3) 0.000(3) 0.002(4)
    C32 0.029(4) 0.037(4) 0.035(4) 0.002(3) 0.001(3) -0.005(3)
_geom_special_details
;
All esds (except the esd in the dihedral angle between two l.s. planes)
are estimated using the full covariance matrix. The cell esds are taken
into account individually in the estimation of esds in distances, angles
and torsion angles; correlations between esds in cell parameters are only
used when they are defined by crystal symmetry.  An approximate (isotropic)
treatment of cell esds is used for estimating esds involving l.s. planes.
;
loop_
    _geom_bond_atom_site_label_1
    _geom_bond_atom_site_label_2
    _geom_bond_site_symmetry_2
    _geom_bond_distance
    Nb1 Cl1 . 2.457(2)
    Nb1 Cl4 . 2.457(2)
    Nb1 Cl3 . 2.460(2)
    Nb1 Cl2 . 2.464(2)
    Nb1 I1 . 2.9312(7)
    Nb1 Nb4 . 2.9367(8)
    Nb1 Nb5 . 2.9367(8)
    Nb1 Nb3 . 2.9394(8)
    Nb1 Nb2 . 2.9424(8)
    Nb2 O1 . 2.219(5)
    Nb2 Cl9 . 2.457(2)
    Nb2 Cl1 . 2.461(2)
    Nb2 Cl5 . 2.461(2)
    Nb2 Cl8 . 2.473(2)
    Nb2 Nb3 . 2.8867(7)
    Nb2 Nb5 . 2.9008(8)
    Nb2 Nb6 . 2.9381(8)
    Nb3 O2 . 2.233(4)
    Nb3 Cl5 . 2.462(2)
    Nb3 Cl10 . 2.464(2)
    Nb3 Cl2 . 2.465(2)
    Nb3 Cl6 . 2.470(2)
    Nb3 Nb4 . 2.9029(8)
    Nb3 Nb6 . 2.9418(8)
    Nb4 O3 . 2.232(5)
    Nb4 Cl3 . 2.462(2)
    Nb4 Cl11 . 2.463(2)
    Nb4 Cl6 . 2.467(2)
    Nb4 Cl7 . 2.468(2)
    Nb4 Nb5 . 2.8923(8)
    Nb4 Nb6 . 2.9366(8)
    Nb5 O4 . 2.209(5)
    Nb5 Cl4 . 2.452(2)
    Nb5 Cl12 . 2.461(2)
    Nb5 Cl7 . 2.475(2)
    Nb5 Cl8 . 2.476(2)
    Nb5 Nb6 . 2.9352(8)
    Nb6 Cl12 . 2.456(2)
    Nb6 Cl9 . 2.457(2)
    Nb6 Cl11 . 2.461(2)
    Nb6 Cl10 . 2.461(2)
    Nb6 I2 . 2.9563(7)
    O1 H1A . 0.8498
    O1 H1B . 0.8500
    O2 H2A . 0.8499
    O2 H2B . 0.8501
    O3 H3A . 0.8505
    O3 H3B . 0.8501
    O4 H4A . 0.8500
    O4 H4B . 0.8498
    O5 C1 . 1.420(9)
    O5 C4 . 1.447(9)
    C1 C2 . 1.490(10)
    C1 H1C . 0.9900
    C1 H1D . 0.9900
    C2 C3 . 1.510(10)
    C2 H2C . 0.9900
    C2 H2D . 0.9900
    C3 C4 . 1.510(10)
    C3 H3C . 0.9900
    C3 H3D . 0.9900
    C4 H4C . 0.9900
    C4 H4D . 0.9900
    O6A_a C8A_a . 1.48(3)
    O6A_a C5A_a . 1.53(6)
    C5A_a C6A_a . 1.55(7)
    C5A_a H5A_a . 0.9900
    C5A_a H5B_a . 0.9900
    C6A_a C7A_a . 1.46(8)
    C6A_a H6A_a . 0.9900
    C6A_a H6B_a . 0.9900
    C7A_a C8A_a . 1.50(10)
    C7A_a H7A_a . 0.9900
    C7A_a H7B_a . 0.9900
    C8A_a H8A_a . 0.9900
    C8A_a H8B_a . 0.9900
    O6B_b C5B_b . 1.20(10)
    C5B_b C6B_b . 1.60(10)
    C5B_b H5C_b . 0.9900
    C5B_b H5D_b . 0.9900
    C6B_b C7B_b . 1.60(10)
    C6B_b H6C_b . 0.9900
    C6B_b H6D_b . 0.9900
    C7B_b H7C_b . 0.9900
    C7B_b H7D_b . 0.9900
    O7 C9 . 1.423(9)
    O7 C12 . 1.430(10)
    C9 C10 . 1.500(10)
    C9 H9A . 0.9900
    C9 H9B . 0.9900
    C10 C11 . 1.500(10)
    C10 H10A . 0.9900
    C10 H10B . 0.9900
    C11 C12 . 1.490(10)
    C11 H11A . 0.9900
    C11 H11B . 0.9900
    C12 H12A . 0.9900
    C12 H12B . 0.9900
    O8 C16 . 1.438(9)
    O8 C13 . 1.455(8)
    C13 C14 . 1.510(10)
    C13 H13A . 0.9900
    C13 H13B . 0.9900
    C14 C15 . 1.510(10)
    C14 H14A . 0.9900
    C14 H14B . 0.9900
    C15 C16 . 1.520(10)
    C15 H15A . 0.9900
    C15 H15B . 0.9900
    C16 H16A . 0.9900
    C16 H16B . 0.9900
    O9 C17 . 1.390(10)
    O9 C20 . 1.400(10)
    C17 C18 . 1.42(2)
    C17 H17A . 0.9900
    C17 H17B . 0.9900
    C18 C19 . 1.49(2)
    C18 H18A . 0.9900
    C18 H18B . 0.9900
    C19 C20 . 1.490(10)
    C19 H19A . 0.9900
    C19 H19B . 0.9900
    C20 H20A . 0.9900
    C20 H20B . 0.9900
    O10 C21 . 1.410(10)
    O10 C24 . 1.460(10)
    C21 C22 . 1.43(2)
    C21 H21A . 0.9900
    C21 H21B . 0.9900
    C22 C23 . 1.50(2)
    C22 H22A . 0.9900
    C22 H22B . 0.9900
    C23 C24 . 1.460(10)
    C23 H23A . 0.9900
    C23 H23B . 0.9900
    C24 H24A . 0.9900
    C24 H24B . 0.9900
    O11 C25 . 1.430(10)
    O11 C28 . 1.432(9)
    C25 C26 . 1.46(2)
    C25 H25A . 0.9900
    C25 H25B . 0.9900
    C26 C27 . 1.37(2)
    C26 H26A . 0.9900
    C26 H26B . 0.9900
    C27 C28 . 1.500(10)
    C27 H27A . 0.9900
    C27 H27B . 0.9900
    C28 H28A . 0.9900
    C28 H28B . 0.9900
    O12 C32 . 1.409(9)
    O12 C29 . 1.440(10)
    C29 C30 . 1.510(10)
    C29 H29A . 0.9900
    C29 H29B . 0.9900
    C30 C31 . 1.500(10)
    C30 H30A . 0.9900
    C30 H30B . 0.9900
    C31 C32 . 1.510(10)
    C31 H31A . 0.9900
    C31 H31B . 0.9900
    C32 H32A . 0.9900
    C32 H32B . 0.9900
loop_
    _geom_angle_atom_site_label_1
    _geom_angle_atom_site_label_2
    _geom_angle_atom_site_label_3
    _geom_angle_site_symmetry_1
    _geom_angle_site_symmetry_3
    _geom_angle
    Cl1 Nb1 Cl4 . . 88.15(6)
    Cl1 Nb1 Cl3 . . 164.99(6)
    Cl4 Nb1 Cl3 . . 89.96(6)
    Cl1 Nb1 Cl2 . . 88.73(6)
    Cl4 Nb1 Cl2 . . 165.04(6)
    Cl3 Nb1 Cl2 . . 89.28(6)
    Cl1 Nb1 I1 . . 82.67(4)
    Cl4 Nb1 I1 . . 81.57(4)
    Cl3 Nb1 I1 . . 82.32(4)
    Cl2 Nb1 I1 . . 83.52(4)
    Cl1 Nb1 Nb4 . . 141.61(5)
    Cl4 Nb1 Nb4 . . 96.11(4)
    Cl3 Nb1 Nb4 . . 53.40(4)
    Cl2 Nb1 Nb4 . . 95.42(4)
    I1 Nb1 Nb4 . . 135.71(2)
    Cl1 Nb1 Nb5 . . 95.59(4)
    Cl4 Nb1 Nb5 . . 53.17(4)
    Cl3 Nb1 Nb5 . . 95.17(4)
    Cl2 Nb1 Nb5 . . 141.75(4)
    I1 Nb1 Nb5 . . 134.73(2)
    Nb4 Nb1 Nb5 . . 59.00(2)
    Cl1 Nb1 Nb3 . . 94.90(4)
    Cl4 Nb1 Nb3 . . 141.48(4)
    Cl3 Nb1 Nb3 . . 95.84(4)
    Cl2 Nb1 Nb3 . . 53.40(4)
    I1 Nb1 Nb3 . . 136.92(2)
    Nb4 Nb1 Nb3 . . 59.21(2)
    Nb5 Nb1 Nb3 . . 88.35(2)
    Cl1 Nb1 Nb2 . . 53.30(4)
    Cl4 Nb1 Nb2 . . 94.48(4)
    Cl3 Nb1 Nb2 . . 141.71(4)
    Cl2 Nb1 Nb2 . . 95.36(4)
    I1 Nb1 Nb2 . . 135.96(2)
    Nb4 Nb1 Nb2 . . 88.31(2)
    Nb5 Nb1 Nb2 . . 59.13(2)
    Nb3 Nb1 Nb2 . . 58.78(2)
    O1 Nb2 Cl9 . . 80.90(10)
    O1 Nb2 Cl1 . . 81.00(10)
    Cl9 Nb2 Cl1 . . 161.91(6)
    O1 Nb2 Cl5 . . 79.40(10)
    Cl9 Nb2 Cl5 . . 89.21(6)
    Cl1 Nb2 Cl5 . . 88.78(6)
    O1 Nb2 Cl8 . . 82.30(10)
    Cl9 Nb2 Cl8 . . 86.65(6)
    Cl1 Nb2 Cl8 . . 89.63(6)
    Cl5 Nb2 Cl8 . . 161.62(6)
    O1 Nb2 Nb3 . . 133.50(10)
    Cl9 Nb2 Nb3 . . 97.19(4)
    Cl1 Nb2 Nb3 . . 96.17(4)
    Cl5 Nb2 Nb3 . . 54.11(4)
    Cl8 Nb2 Nb3 . . 144.22(4)
    O1 Nb2 Nb5 . . 136.40(10)
    Cl9 Nb2 Nb5 . . 95.69(4)
    Cl1 Nb2 Nb5 . . 96.44(4)
    Cl5 Nb2 Nb5 . . 144.18(4)
    Cl8 Nb2 Nb5 . . 54.17(4)
    Nb3 Nb2 Nb5 . . 90.07(2)
    O1 Nb2 Nb6 . . 134.20(10)
    Cl9 Nb2 Nb6 . . 53.29(4)
    Cl1 Nb2 Nb6 . . 144.78(4)
    Cl5 Nb2 Nb6 . . 96.26(4)
    Cl8 Nb2 Nb6 . . 95.58(4)
    Nb3 Nb2 Nb6 . . 60.66(2)
    Nb5 Nb2 Nb6 . . 60.35(2)
    O1 Nb2 Nb1 . . 134.20(10)
    Cl9 Nb2 Nb1 . . 144.85(4)
    Cl1 Nb2 Nb1 . . 53.20(4)
    Cl5 Nb2 Nb1 . . 96.78(4)
    Cl8 Nb2 Nb1 . . 96.90(5)
    Nb3 Nb2 Nb1 . . 60.56(2)
    Nb5 Nb2 Nb1 . . 60.34(2)
    Nb6 Nb2 Nb1 . . 91.58(2)
    O2 Nb3 Cl5 . . 80.20(10)
    O2 Nb3 Cl10 . . 81.60(10)
    Cl5 Nb3 Cl10 . . 87.84(6)
    O2 Nb3 Cl2 . . 80.10(10)
    Cl5 Nb3 Cl2 . . 89.33(6)
    Cl10 Nb3 Cl2 . . 161.77(5)
    O2 Nb3 Cl6 . . 81.70(10)
    Cl5 Nb3 Cl6 . . 161.93(6)
    Cl10 Nb3 Cl6 . . 89.20(5)
    Cl2 Nb3 Cl6 . . 87.92(6)
    O2 Nb3 Nb2 . . 134.30(10)
    Cl5 Nb3 Nb2 . . 54.08(4)
    Cl10 Nb3 Nb2 . . 96.13(4)
    Cl2 Nb3 Nb2 . . 96.76(4)
    Cl6 Nb3 Nb2 . . 143.99(4)
    O2 Nb3 Nb4 . . 135.60(10)
    Cl5 Nb3 Nb4 . . 144.11(4)
    Cl10 Nb3 Nb4 . . 96.56(4)
    Cl2 Nb3 Nb4 . . 96.26(4)
    Cl6 Nb3 Nb4 . . 53.95(4)
    Nb2 Nb3 Nb4 . . 90.04(2)
    O2 Nb3 Nb1 . . 133.50(10)
    Cl5 Nb3 Nb1 . . 96.83(4)
    Cl10 Nb3 Nb1 . . 144.85(4)
    Cl2 Nb3 Nb1 . . 53.39(4)
    Cl6 Nb3 Nb1 . . 95.83(4)
    Nb2 Nb3 Nb1 . . 60.66(2)
    Nb4 Nb3 Nb1 . . 60.35(2)
    O2 Nb3 Nb6 . . 134.90(10)
    Cl5 Nb3 Nb6 . . 96.15(4)
    Cl10 Nb3 Nb6 . . 53.28(4)
    Cl2 Nb3 Nb6 . . 144.95(4)
    Cl6 Nb3 Nb6 . . 96.33(4)
    Nb2 Nb3 Nb6 . . 60.53(2)
    Nb4 Nb3 Nb6 . . 60.32(2)
    Nb1 Nb3 Nb6 . . 91.56(2)
    O3 Nb4 Cl3 . . 81.60(10)
    O3 Nb4 Cl11 . . 80.00(10)
    Cl3 Nb4 Cl11 . . 161.58(6)
    O3 Nb4 Cl6 . . 81.80(10)
    Cl3 Nb4 Cl6 . . 88.54(6)
    Cl11 Nb4 Cl6 . . 88.29(6)
    O3 Nb4 Cl7 . . 79.90(10)
    Cl3 Nb4 Cl7 . . 88.21(6)
    Cl11 Nb4 Cl7 . . 89.13(6)
    Cl6 Nb4 Cl7 . . 161.75(6)
    O3 Nb4 Nb5 . . 134.20(10)
    Cl3 Nb4 Nb5 . . 96.25(4)
    Cl11 Nb4 Nb5 . . 96.97(4)
    Cl6 Nb4 Nb5 . . 143.93(4)
    Cl7 Nb4 Nb5 . . 54.31(4)
    O3 Nb4 Nb3 . . 135.80(10)
    Cl3 Nb4 Nb3 . . 96.72(4)
    Cl11 Nb4 Nb3 . . 96.07(4)
    Cl6 Nb4 Nb3 . . 54.02(4)
    Cl7 Nb4 Nb3 . . 144.23(4)
    Nb5 Nb4 Nb3 . . 89.92(2)
    O3 Nb4 Nb6 . . 133.40(10)
    Cl3 Nb4 Nb6 . . 145.05(4)
    Cl11 Nb4 Nb6 . . 53.36(4)
    Cl6 Nb4 Nb6 . . 96.51(4)
    Cl7 Nb4 Nb6 . . 96.41(4)
    Nb5 Nb4 Nb6 . . 60.47(2)
    Nb3 Nb4 Nb6 . . 60.50(2)
    O3 Nb4 Nb1 . . 134.90(10)
    Cl3 Nb4 Nb1 . . 53.33(4)
    Cl11 Nb4 Nb1 . . 145.08(4)
    Cl6 Nb4 Nb1 . . 95.94(4)
    Cl7 Nb4 Nb1 . . 96.49(4)
    Nb5 Nb4 Nb1 . . 60.50(2)
    Nb3 Nb4 Nb1 . . 60.44(2)
    Nb6 Nb4 Nb1 . . 91.72(2)
    O4 Nb5 Cl4 . . 80.60(10)
    O4 Nb5 Cl12 . . 81.00(10)
    Cl4 Nb5 Cl12 . . 161.67(6)
    O4 Nb5 Cl7 . . 81.00(10)
    Cl4 Nb5 Cl7 . . 89.82(6)
    Cl12 Nb5 Cl7 . . 87.28(6)
    O4 Nb5 Cl8 . . 80.90(10)
    Cl4 Nb5 Cl8 . . 88.27(6)
    Cl12 Nb5 Cl8 . . 88.88(6)
    Cl7 Nb5 Cl8 . . 161.88(6)
    O4 Nb5 Nb4 . . 135.10(10)
    Cl4 Nb5 Nb4 . . 97.38(4)
    Cl12 Nb5 Nb4 . . 95.53(4)
    Cl7 Nb5 Nb4 . . 54.06(4)
    Cl8 Nb5 Nb4 . . 144.02(4)
    O4 Nb5 Nb2 . . 134.90(10)
    Cl4 Nb5 Nb2 . . 95.66(4)
    Cl12 Nb5 Nb2 . . 97.30(4)
    Cl7 Nb5 Nb2 . . 144.04(4)
    Cl8 Nb5 Nb2 . . 54.06(4)
    Nb4 Nb5 Nb2 . . 89.97(2)
    O4 Nb5 Nb6 . . 134.30(10)
    Cl4 Nb5 Nb6 . . 145.07(4)
    Cl12 Nb5 Nb6 . . 53.26(4)
    Cl7 Nb5 Nb6 . . 96.28(4)
    Cl8 Nb5 Nb6 . . 95.58(4)
    Nb4 Nb5 Nb6 . . 60.51(2)
    Nb2 Nb5 Nb6 . . 60.45(2)
    O4 Nb5 Nb1 . . 134.00(10)
    Cl4 Nb5 Nb1 . . 53.35(4)
    Cl12 Nb5 Nb1 . . 144.97(4)
    Cl7 Nb5 Nb1 . . 96.31(4)
    Cl8 Nb5 Nb1 . . 96.97(4)
    Nb4 Nb5 Nb1 . . 60.50(2)
    Nb2 Nb5 Nb1 . . 60.53(2)
    Nb6 Nb5 Nb1 . . 91.75(2)
    Cl12 Nb6 Cl9 . . 89.46(6)
    Cl12 Nb6 Cl11 . . 88.43(6)
    Cl9 Nb6 Cl11 . . 164.93(6)
    Cl12 Nb6 Cl10 . . 164.84(6)
    Cl9 Nb6 Cl10 . . 89.32(5)
    Cl11 Nb6 Cl10 . . 88.82(5)
    Cl12 Nb6 Nb5 . . 53.44(4)
    Cl9 Nb6 Nb5 . . 94.80(4)
    Cl11 Nb6 Nb5 . . 95.91(4)
    Cl10 Nb6 Nb5 . . 141.71(4)
    Cl12 Nb6 Nb4 . . 94.55(4)
    Cl9 Nb6 Nb4 . . 141.64(4)
    Cl11 Nb6 Nb4 . . 53.42(4)
    Cl10 Nb6 Nb4 . . 95.77(4)
    Nb5 Nb6 Nb4 . . 59.02(2)
    Cl12 Nb6 Nb2 . . 96.47(4)
    Cl9 Nb6 Nb2 . . 53.27(4)
    Cl11 Nb6 Nb2 . . 141.81(4)
    Cl10 Nb6 Nb2 . . 94.90(4)
    Nb5 Nb6 Nb2 . . 59.19(2)
    Nb4 Nb6 Nb2 . . 88.39(2)
    Cl12 Nb6 Nb3 . . 141.76(4)
    Cl9 Nb6 Nb3 . . 95.75(4)
    Cl11 Nb6 Nb3 . . 95.13(4)
    Cl10 Nb6 Nb3 . . 53.38(4)
    Nb5 Nb6 Nb3 . . 88.34(2)
    Nb4 Nb6 Nb3 . . 59.19(2)
    Nb2 Nb6 Nb3 . . 58.81(2)
    Cl12 Nb6 I2 . . 81.77(4)
    Cl9 Nb6 I2 . . 82.38(4)
    Cl11 Nb6 I2 . . 82.55(4)
    Cl10 Nb6 I2 . . 83.09(4)
    Nb5 Nb6 I2 . . 135.19(2)
    Nb4 Nb6 I2 . . 135.95(2)
    Nb2 Nb6 I2 . . 135.65(2)
    Nb3 Nb6 I2 . . 136.47(2)
    Nb1 Cl1 Nb2 . . 73.50(5)
    Nb1 Cl2 Nb3 . . 73.21(4)
    Nb1 Cl3 Nb4 . . 73.26(5)
    Nb5 Cl4 Nb1 . . 73.48(5)
    Nb2 Cl5 Nb3 . . 71.81(4)
    Nb4 Cl6 Nb3 . . 72.03(4)
    Nb4 Cl7 Nb5 . . 71.63(4)
    Nb2 Cl8 Nb5 . . 71.77(4)
    Nb2 Cl9 Nb6 . . 73.44(5)
    Nb6 Cl10 Nb3 . . 73.34(4)
    Nb6 Cl11 Nb4 . . 73.21(4)
    Nb6 Cl12 Nb5 . . 73.30(4)
    Nb2 O1 H1A . . 126.4
    Nb2 O1 H1B . . 135.5
    H1A O1 H1B . . 91.8
    Nb3 O2 H2A . . 109.8
    Nb3 O2 H2B . . 127.2
    H2A O2 H2B . . 103.6
    Nb4 O3 H3A . . 109.8
    Nb4 O3 H3B . . 126.8
    H3A O3 H3B . . 108.6
    Nb5 O4 H4A . . 109.4
    Nb5 O4 H4B . . 109.3
    H4A O4 H4B . . 109.5
    C1 O5 C4 . . 109.5(6)
    O5 C1 C2 . . 107.2(7)
    O5 C1 H1C . . 110.3
    C2 C1 H1C . . 110.3
    O5 C1 H1D . . 110.3
    C2 C1 H1D . . 110.3
    H1C C1 H1D . . 108.5
    C1 C2 C3 . . 103.0(6)
    C1 C2 H2C . . 111.2
    C3 C2 H2C . . 111.2
    C1 C2 H2D . . 111.2
    C3 C2 H2D . . 111.2
    H2C C2 H2D . . 109.1
    C4 C3 C2 . . 103.2(6)
    C4 C3 H3C . . 111.1
    C2 C3 H3C . . 111.1
    C4 C3 H3D . . 111.1
    C2 C3 H3D . . 111.1
    H3C C3 H3D . . 109.1
    O5 C4 C3 . . 106.2(6)
    O5 C4 H4C . . 110.5
    C3 C4 H4C . . 110.5
    O5 C4 H4D . . 110.5
    C3 C4 H4D . . 110.5
    H4C C4 H4D . . 108.7
    C8A_a O6A_a C5A_a . . 107(3)
    O6A_a C5A_a C6A_a . . 99(3)
    O6A_a C5A_a H5A_a . . 112.0
    C6A_a C5A_a H5A_a . . 112.0
    O6A_a C5A_a H5B_a . . 112.0
    C6A_a C5A_a H5B_a . . 112.0
    H5A_a C5A_a H5B_a . . 109.7
    C7A_a C6A_a C5A_a . . 105(4)
    C7A_a C6A_a H6A_a . . 110.7
    C5A_a C6A_a H6A_a . . 110.7
    C7A_a C6A_a H6B_a . . 110.7
    C5A_a C6A_a H6B_a . . 110.7
    H6A_a C6A_a H6B_a . . 108.8
    C6A_a C7A_a C8A_a . . 102(5)
    C6A_a C7A_a H7A_a . . 111.4
    C8A_a C7A_a H7A_a . . 111.4
    C6A_a C7A_a H7B_a . . 111.4
    C8A_a C7A_a H7B_a . . 111.4
    H7A_a C7A_a H7B_a . . 109.3
    O6A_a C8A_a C7A_a . . 108(3)
    O6A_a C8A_a H8A_a . . 110.2
    C7A_a C8A_a H8A_a . . 110.2
    O6A_a C8A_a H8B_a . . 110.2
    C7A_a C8A_a H8B_a . . 110.2
    H8A_a C8A_a H8B_a . . 108.5
    O6B_b C5B_b C6B_b . . 109(8)
    O6B_b C5B_b H5C_b . . 109.9
    C6B_b C5B_b H5C_b . . 109.9
    O6B_b C5B_b H5D_b . . 109.9
    C6B_b C5B_b H5D_b . . 109.9
    H5C_b C5B_b H5D_b . . 108.3
    C7B_b C6B_b C5B_b . . 91(7)
    C7B_b C6B_b H6C_b . . 113.5
    C5B_b C6B_b H6C_b . . 113.5
    C7B_b C6B_b H6D_b . . 113.5
    C5B_b C6B_b H6D_b . . 113.5
    H6C_b C6B_b H6D_b . . 110.8
    C6B_b C7B_b H7C_b . . 111.0
    C6B_b C7B_b H7D_b . . 111.0
    H7C_b C7B_b H7D_b . . 109.0
    C9 O7 C12 . . 108.6(6)
    O7 C9 C10 . . 106.2(7)
    O7 C9 H9A . . 110.5
    C10 C9 H9A . . 110.5
    O7 C9 H9B . . 110.5
    C10 C9 H9B . . 110.5
    H9A C9 H9B . . 108.7
    C11 C10 C9 . . 104.8(7)
    C11 C10 H10A . . 110.8
    C9 C10 H10A . . 110.8
    C11 C10 H10B . . 110.8
    C9 C10 H10B . . 110.8
    H10A C10 H10B . . 108.9
    C12 C11 C10 . . 103.5(8)
    C12 C11 H11A . . 111.1
    C10 C11 H11A . . 111.1
    C12 C11 H11B . . 111.1
    C10 C11 H11B . . 111.1
    H11A C11 H11B . . 109.0
    O7 C12 C11 . . 103.1(7)
    O7 C12 H12A . . 111.2
    C11 C12 H12A . . 111.2
    O7 C12 H12B . . 111.2
    C11 C12 H12B . . 111.2
    H12A C12 H12B . . 109.1
    C16 O8 C13 . . 109.3(6)
    O8 C13 C14 . . 105.6(6)
    O8 C13 H13A . . 110.6
    C14 C13 H13A . . 110.6
    O8 C13 H13B . . 110.6
    C14 C13 H13B . . 110.6
    H13A C13 H13B . . 108.7
    C13 C14 C15 . . 102.3(7)
    C13 C14 H14A . . 111.3
    C15 C14 H14A . . 111.3
    C13 C14 H14B . . 111.3
    C15 C14 H14B . . 111.3
    H14A C14 H14B . . 109.2
    C14 C15 C16 . . 102.1(7)
    C14 C15 H15A . . 111.3
    C16 C15 H15A . . 111.3
    C14 C15 H15B . . 111.3
    C16 C15 H15B . . 111.3
    H15A C15 H15B . . 109.2
    O8 C16 C15 . . 105.7(6)
    O8 C16 H16A . . 110.6
    C15 C16 H16A . . 110.6
    O8 C16 H16B . . 110.6
    C15 C16 H16B . . 110.6
    H16A C16 H16B . . 108.7
    C17 O9 C20 . . 109.7(8)
    O9 C17 C18 . . 110.0(10)
    O9 C17 H17A . . 109.6
    C18 C17 H17A . . 109.6
    O9 C17 H17B . . 109.6
    C18 C17 H17B . . 109.6
    H17A C17 H17B . . 108.1
    C17 C18 C19 . . 106.1(9)
    C17 C18 H18A . . 110.5
    C19 C18 H18A . . 110.5
    C17 C18 H18B . . 110.5
    C19 C18 H18B . . 110.5
    H18A C18 H18B . . 108.7
    C20 C19 C18 . . 104.3(9)
    C20 C19 H19A . . 110.9
    C18 C19 H19A . . 110.9
    C20 C19 H19B . . 110.9
    C18 C19 H19B . . 110.9
    H19A C19 H19B . . 108.9
    O9 C20 C19 . . 106.4(9)
    O9 C20 H20A . . 110.5
    C19 C20 H20A . . 110.5
    O9 C20 H20B . . 110.5
    C19 C20 H20B . . 110.5
    H20A C20 H20B . . 108.7
    C21 O10 C24 . . 107.8(8)
    O10 C21 C22 . . 108.4(9)
    O10 C21 H21A . . 110.0
    C22 C21 H21A . . 110.0
    O10 C21 H21B . . 110.0
    C22 C21 H21B . . 110.0
    H21A C21 H21B . . 108.4
    C21 C22 C23 . . 103.0(10)
    C21 C22 H22A . . 111.1
    C23 C22 H22A . . 111.1
    C21 C22 H22B . . 111.1
    C23 C22 H22B . . 111.1
    H22A C22 H22B . . 109.1
    C24 C23 C22 . . 102.7(9)
    C24 C23 H23A . . 111.2
    C22 C23 H23A . . 111.2
    C24 C23 H23B . . 111.2
    C22 C23 H23B . . 111.2
    H23A C23 H23B . . 109.1
    O10 C24 C23 . . 104.3(8)
    O10 C24 H24A . . 110.9
    C23 C24 H24A . . 110.9
    O10 C24 H24B . . 110.9
    C23 C24 H24B . . 110.9
    H24A C24 H24B . . 108.9
    C25 O11 C28 . . 109.1(7)
    O11 C25 C26 . . 106.8(8)
    O11 C25 H25A . . 110.4
    C26 C25 H25A . . 110.4
    O11 C25 H25B . . 110.4
    C26 C25 H25B . . 110.4
    H25A C25 H25B . . 108.6
    C27 C26 C25 . . 110.0(10)
    C27 C26 H26A . . 109.8
    C25 C26 H26A . . 109.8
    C27 C26 H26B . . 109.8
    C25 C26 H26B . . 109.8
    H26A C26 H26B . . 108.2
    C26 C27 C28 . . 107.9(9)
    C26 C27 H27A . . 110.1
    C28 C27 H27A . . 110.1
    C26 C27 H27B . . 110.1
    C28 C27 H27B . . 110.1
    H27A C27 H27B . . 108.4
    O11 C28 C27 . . 105.9(7)
    O11 C28 H28A . . 110.6
    C27 C28 H28A . . 110.6
    O11 C28 H28B . . 110.6
    C27 C28 H28B . . 110.6
    H28A C28 H28B . . 108.7
    C32 O12 C29 . . 110.4(6)
    O12 C29 C30 . . 103.7(7)
    O12 C29 H29A . . 111.0
    C30 C29 H29A . . 111.0
    O12 C29 H29B . . 111.0
    C30 C29 H29B . . 111.0
    H29A C29 H29B . . 109.0
    C31 C30 C29 . . 101.6(6)
    C31 C30 H30A . . 111.5
    C29 C30 H30A . . 111.5
    C31 C30 H30B . . 111.5
    C29 C30 H30B . . 111.5
    H30A C30 H30B . . 109.3
    C30 C31 C32 . . 104.3(6)
    C30 C31 H31A . . 110.9
    C32 C31 H31A . . 110.9
    C30 C31 H31B . . 110.9
    C32 C31 H31B . . 110.9
    H31A C31 H31B . . 108.9
    O12 C32 C31 . . 106.1(6)
    O12 C32 H32A . . 110.5
    C31 C32 H32A . . 110.5
    O12 C32 H32B . . 110.5
    C31 C32 H32B . . 110.5
    H32A C32 H32B . . 108.7
loop_
    _geom_torsion_atom_site_label_1
    _geom_torsion_atom_site_label_2
    _geom_torsion_atom_site_label_3
    _geom_torsion_atom_site_label_4
    _geom_torsion_site_symmetry_1
    _geom_torsion_site_symmetry_2
    _geom_torsion_site_symmetry_3
    _geom_torsion_site_symmetry_4
    _geom_torsion
    C4 O5 C1 C2 . . . . 14.9(9)
    O5 C1 C2 C3 . . . . -29.6(9)
    C1 C2 C3 C4 . . . . 32.4(8)
    C1 O5 C4 C3 . . . . 6.3(9)
    C2 C3 C4 O5 . . . . -24.3(8)
    C8A_a O6A_a C5A_a C6A_a . . . . -30(3)
    O6A_a C5A_a C6A_a C7A_a . . . . 45(5)
    C5A_a C6A_a C7A_a C8A_a . . . . -41(5)
    C5A_a O6A_a C8A_a C7A_a . . . . 7(4)
    C6A_a C7A_a C8A_a O6A_a . . . . 21(5)
    O6B_b C5B_b C6B_b C7B_b . . . . -32(10)
    C12 O7 C9 C10 . . . . 20.0(10)
    O7 C9 C10 C11 . . . . 4.0(10)
    C9 C10 C11 C12 . . . . -25.0(10)
    C9 O7 C12 C11 . . . . -35.0(10)
    C10 C11 C12 O7 . . . . 36.0(10)
    C16 O8 C13 C14 . . . . 12.1(8)
    O8 C13 C14 C15 . . . . -31.5(8)
    C13 C14 C15 C16 . . . . 38.1(8)
    C13 O8 C16 C15 . . . . 12.5(9)
    C14 C15 C16 O8 . . . . -31.7(9)
    C20 O9 C17 C18 . . . . 10(2)
    O9 C17 C18 C19 . . . . 3(2)
    C17 C18 C19 C20 . . . . -13(2)
    C17 O9 C20 C19 . . . . -18(2)
    C18 C19 C20 O9 . . . . 18(2)
    C24 O10 C21 C22 . . . . 3(2)
    O10 C21 C22 C23 . . . . -24(2)
    C21 C22 C23 C24 . . . . 36(2)
    C21 O10 C24 C23 . . . . 20.0(10)
    C22 C23 C24 O10 . . . . -34.0(10)
    C28 O11 C25 C26 . . . . 6.0(10)
    O11 C25 C26 C27 . . . . -9(2)
    C25 C26 C27 C28 . . . . 8(2)
    C25 O11 C28 C27 . . . . -1.0(10)
    C26 C27 C28 O11 . . . . -5(2)
    C32 O12 C29 C30 . . . . 27.0(10)
    O12 C29 C30 C31 . . . . -36.7(8)
    C29 C30 C31 C32 . . . . 33.1(8)
    C29 O12 C32 C31 . . . . -6.0(10)
    C30 C31 C32 O12 . . . . -17.8(9)
loop_
    _geom_hbond_atom_site_label_D
    _geom_hbond_atom_site_label_H
    _geom_hbond_atom_site_label_A
    _geom_hbond_site_symmetry_A
    _geom_hbond_distance_DH
    _geom_hbond_distance_HA
    _geom_hbond_distance_DA
    _geom_hbond_angle_DHA
    _geom_hbond_publ_flag
    O1 H1A O5 . 0.85 1.79 2.642(7) 179.7 yes
    O1 H1B O6A_a . 0.85 1.75 2.60(3) 177.6 yes
    O1 H1B O6B_b . 0.85 1.83 2.68(5) 173.4 yes
    O2 H2A O7 . 0.85 1.83 2.639(7) 158.3 yes
    O2 H2B O8 . 0.85 1.78 2.634(7) 179.7 yes
    O3 H3B O9 . 0.85 1.75 2.601(8) 179.4 yes
    O3 H3A O10 . 0.85 1.88 2.637(8) 148.2 yes
    O4 H4B O11 . 0.85 1.92 2.613(8) 137.7 yes
    O4 H4A O12 . 0.85 2.09 2.530(8) 112.0 yes
    C3 H3C Cl4 8_765 0.99 2.94 3.930(8) 176.8 no
    C3 H3D Cl12 6_656 0.99 2.95 3.657(8) 129.5 no
    C9 H9B Cl11 4_556 0.99 2.98 3.642(8) 125.3 no
    C14 H14A Cl6 5_666 0.99 2.97 3.931(9) 165.4 no
    C23 H23A Cl5 4_456 0.99 2.99 3.740(10)
                                         133.5 no
    C31 H31B Cl8 6_556 0.99 2.79 3.778(8) 176.2 no
_shelx_space_group_comment
;
The symmetry employed for this shelxl refinement is uniquely defined
by the following loop  which should always be used as a source of
symmetry information in preference to the above space-group names.
They are only intended as comments.
;
_shelx_estimated_absorpt_T_min     0.577
_shelx_estimated_absorpt_T_max     0.705
_shelx_hkl_file
;
   0   3   0    0.00    0.60
   0  -3   0    0.30    0.50
   0   4   0  129.59    5.40
   0  -4   0  130.59    5.30
   0   5   0   -0.60    0.90
   0  -5   0    0.00    1.00
   0  -6   0 2375.46   59.29
   0  -7   0    0.50    1.40
   0   7   0   -0.10    1.10
   0  -8   0 1539.95   40.30
   0   8   0 1462.95   40.20
   0  -9   0    0.80    1.80
   0   9   0   -1.40    1.40
   0  10   0  661.33   21.90
   0 -10   0  686.73   21.90
   0 -11   0   -1.60    2.40
   0  11   0   -1.30    2.10
   0 -12   0  300.37   13.30
   0  12   0  284.07   13.40
   0 -13   0   -1.10    3.20
   0  13   0    4.20    2.90
   0  14   0    9.30    3.60
   0 -14   0   15.10    4.20
   0 -15   0   -5.00    4.70
   0  15   0    1.90    3.70
   0  16   0   74.69    9.40
   0  17   0    2.20    4.30
   0  18   0   23.60    5.70
   0  19   0   13.40    5.60
   0  20   0   -0.50    5.90
   0  21   0    0.70    6.60
   0  22   0   72.29   10.60
   0  23   0   10.70    8.50
   0  24   0   32.80   10.10
   0 -24   0   25.80    8.20
   1  -1   0    0.00    0.20
  -1   1   0    0.00    0.20
  -1  -1   0    0.40    0.20
   1  -3   0    0.50    0.70
   1   3   0   -0.60    0.50
  -1   3   0   -0.20    0.70
  -1  -3   0   -0.20    0.50
  -1  -4   0    2.00    0.90
   1  -5   0    0.00    0.90
  -1   5   0    0.50    1.00
   1   5   0    1.40    1.00
  -1  -5   0   -0.70    0.90
  -1   6   0    0.00    1.00
   1  -6   0   -0.40    1.20
  -1  -6   0   -0.90    1.10
   1   6   0    0.00    1.10
  -1  -7   0   -2.40    1.30
  -1   7   0   -1.70    1.10
   1   7   0    0.00    1.20
   1  -7   0   -1.10    1.20
  -1  -8   0   -1.40    1.50
   1   8   0   -2.00    1.40
  -1   8   0   -1.50    1.50
   1  -8   0   -1.10    1.60
   1   9   0   -0.80    1.60
  -1   9   0   -2.80    1.70
   1  -9   0   -1.80    1.90
  -1  -9   0   -2.60    1.70
  -1  10   0   -2.50    1.80
   1 -10   0    1.50    2.40
   1  10   0   -1.60    1.70
  -1  11   0    3.00    2.30
   1 -11   0   -1.20    2.30
   1  11   0    0.20    2.10
  -1 -11   0    0.10    2.40
  -1  12   0   -2.70    2.40
   1 -12   0   -1.60    2.80
   1  12   0   -1.60    2.20
  -1 -12   0   -4.20    2.60
  -1 -13   0    2.00    3.20
   1  13   0   -0.50    2.60
   1 -14   0   -6.20    4.00
   1  14   0   -4.80    2.90
  -1 -14   0   -1.50    3.90
  -1  14   0   -3.90    3.10
   1  16   0    2.10    3.90
  -1  16   0    1.10    3.90
   1  17   0   18.60    4.80
  -1  18   0   -0.10    4.80
   1  18   0   -5.60    4.60
   1  19   0    6.10    5.40
   1  20   0    3.90    6.00
   1  21   0    3.90    6.50
  -1  21   0    4.30    6.60
  -1  22   0  -10.10    7.10
  -1 -22   0    6.80    5.80
   1  22   0  -11.40    7.50
  -1  23   0    1.80    8.30
   1  23   0    6.20    9.00
  -1 -23   0    7.10    6.90
  -1  24   0    5.80    9.40
   1  24   0    0.80    9.40
  -1 -24   0   -2.90    7.20
  -2  -1   0  753.42   18.80
  -2   1   0  743.03   19.00
   2  -1   0  782.62   19.20
   2  -2   0 3802.22   89.79
  -2   2   0 3750.62   89.79
   2   3   0   19.60    2.00
  -2  -3   0   21.60    1.80
   2   3   0   20.10    1.70
  -2   3   0   22.50    2.20
   2  -3   0   18.90    2.00
  -2  -4   0  168.48    6.00
  -2  -4   0  182.28    6.60
  -2   4   0  166.08    6.70
   2  -4   0  167.58    6.60
   2   4   0  179.28    6.70
   2   5   0  228.78    8.60
  -2  -5   0  234.68    8.50
   2  -5   0  239.08    8.70
  -2   5   0  237.68    8.70
   2  -6   0   49.70    4.00
  -2  -6   0   58.49    4.00
   2   6   0   59.59    4.50
  -2   6   0   51.69    6.00
   2   7   0   76.19    4.90
  -2   7   0   70.09    5.00
  -2  -7   0   66.39    4.70
   2  -7   0   61.29    4.70
  -2  -8   0   58.79    4.80
  -2   8   0   51.19    4.80
   2  -8   0   50.89    4.80
   2   8   0   48.90    4.60
   2   9   0 1266.07   35.90
   2  -9   0 1291.27   35.90
  -2   9   0 1256.67   36.00
  -2  -9   0 1305.57   35.70
   2  10   0  224.18   10.80
   2 -10   0  233.18   10.80
  -2 -10   0  251.37   10.90
  -2  10   0  233.38   11.00
  -2  11   0   42.10    5.50
   2 -11   0   39.20    5.80
  -2 -11   0   35.10    5.80
   2  11   0   33.90    5.30
  -2 -12   0   75.89    7.50
   2 -12   0   89.89    7.90
  -2  12   0   69.09    7.20
   2  12   0   83.29    7.40
  -2 -13   0   -0.80    3.40
   2  13   0    5.60    3.00
  -2 -14   0  257.27   13.90
   2 -14   0  259.07   14.00
  -2  14   0  262.57   14.00
   2  14   0  263.87   14.00
  -2  15   0 2052.59   55.79
   2  15   0 1744.43   54.39
  -2 -15   0 1887.91   55.09
   2  16   0   11.70    4.70
  -2  16   0   11.30    4.30
  -2  17   0  142.39   11.80
   2  17   0  147.39   12.40
  -2  18   0    8.90    5.00
   2  18   0    4.70    5.50
  -2  19   0    0.90    5.30
  -2 -19   0    1.70    4.40
   2  19   0    2.50    5.40
  -2  20   0   18.20    6.50
  -2 -20   0   22.40    7.00
   2  20   0    5.00    6.00
  -2 -21   0  274.37   16.20
   2  21   0  239.78   18.70
  -2  21   0  270.47   19.10
   2  22   0    7.60    7.60
  -2 -22   0    1.00    6.10
  -2  22   0   11.90    7.70
  -2  23   0   25.00    8.70
  -2 -23   0   16.40    7.00
   2  23   0   23.60    9.40
  -2 -24   0   66.69    9.30
  -2  24   0   69.19   12.30
   2  24   0   54.89   11.60
   3   0   0   -0.20    0.60
  -3   0   0    0.80    0.70
  -3   0   0    0.40    0.60
   3   0   0    0.30    0.50
  -3   1   0   -0.50    0.50
   3  -1   0   -0.20    0.50
  -3  -1   0    0.00    0.50
   3  -1   0    0.40    0.60
   3   1   0   -0.10    0.50
  -3   1   0    0.50    0.60
  -3  -1   0    0.50    0.60
   3   1   0    0.10    0.50
   3   2   0    0.60    0.60
  -3   2   0    0.40    0.70
   3  -2   0    0.80    0.60
  -3   2   0   -0.70    0.40
   3  -2   0    1.00    0.70
  -3  -2   0    0.70    0.60
   3   3   0    1.20    0.70
   3  -3   0    0.30    0.80
  -3   3   0    0.40    0.80
  -3  -3   0    0.80    0.70
   3  -3   0    0.50    0.60
   3   4   0    2.70    0.90
  -3   4   0    0.50    1.00
   3   4   0    0.60    1.00
   3  -4   0    1.30    0.70
  -3  -4   0    4.20    1.00
   3  -4   0    1.40    1.00
   3  -5   0   -0.80    1.10
  -3   5   0   -0.10    1.10
   3   5   0   -0.30    1.00
  -3  -5   0    2.30    1.00
   3   6   0    3.90    1.70
  -3   6   0    1.00    1.30
  -3  -6   0    0.80    1.30
   3   7   0    0.30    1.30
  -3  -7   0   -0.10    1.50
  -3  -7   0   -1.20    1.10
   3  -7   0   -2.20    1.50
  -3   7   0   -0.50    1.50
  -3  -8   0    0.60    1.30
  -3   8   0   -0.60    1.50
  -3  -8   0   -0.20    1.60
   3  -8   0    1.10    1.70
   3   8   0   -0.10    1.50
  -3  -9   0    1.00    1.90
   3   9   0    0.80    1.80
   3  -9   0    2.90    2.00
  -3  -9   0    1.20    1.40
  -3   9   0   -3.00    1.70
  -3 -10   0    2.80    2.30
   3 -10   0   -2.10    2.20
   3  10   0    0.00    2.10
  -3 -10   0    1.00    1.70
  -3  10   0   -0.70    2.00
   3 -11   0    0.40    2.60
  -3  11   0    4.00    2.50
   3  11   0   -1.60    2.10
  -3 -11   0    3.70    2.70
   3 -12   0   -3.30    3.00
   3  12   0   -1.60    2.30
  -3 -12   0   -1.80    2.90
  -3  12   0    1.20    2.80
  -3 -14   0    4.20    4.30
   3  14   0   -1.20    3.10
  -3  14   0   -0.70    3.10
  -3 -14   0   -4.40    2.80
   3 -14   0   -3.20    4.10
  -3 -15   0   27.50    6.80
   3  16   0    6.90    3.80
  -3 -16   0   -3.90    3.10
  -3  16   0    0.20    3.90
  -3 -17   0    2.50    3.50
   3  17   0   -0.20    4.30
  -3  17   0   -3.90    4.20
  -3  18   0   -3.10    4.50
   3  18   0   -6.90    4.90
  -3 -18   0   -0.10    4.00
   3  19   0   23.20    6.20
  -3  19   0    2.70    5.40
  -3 -19   0   10.00    4.50
  -3 -20   0   12.80    8.20
   3  20   0  -10.30    6.20
  -3  20   0   -3.20    5.90
  -3  21   0  -10.20    6.60
   3  21   0   12.00    7.10
  -3 -21   0    0.70    5.70
   3  22   0  -10.10    7.70
  -3  22   0    2.10    7.70
  -3 -22   0   -9.50    5.70
  -3  23   0   -2.60    8.20
  -3 -23   0   -9.20    6.70
   3  23   0   -8.90    8.90
  -3 -24   0   -1.90    7.70
  -3  24   0  -18.20    9.30
   3  24   0    1.80   10.30
   4   0   0 4633.14  110.69
  -4   0   0 4662.23  110.59
  -4   1   0  850.31   23.10
   4   1   0  903.91   23.20
  -4  -1   0  906.01   23.20
   4   1   0  923.21   23.50
  -4   1   0  915.41   23.60
   4  -1   0  897.11   23.60
   4  -1   0  909.81   23.30
  -4  -1   0  901.41   23.40
   4  -2   0  376.66   11.40
   4   2   0  372.96   10.90
  -4  -2   0  379.56   11.00
  -4   2   0  371.06   11.40
   4   2   0  386.46   11.30
  -4   2   0  361.26   11.10
   4  -2   0  360.96   11.00
   4   3   0   17.70    1.90
  -4  -3   0   18.30    2.00
   4  -3   0   12.50    2.00
   4  -3   0   15.00    2.00
  -4   3   0   17.30    2.10
  -4   3   0   14.70    2.40
  -4  -4   0   90.89    4.40
   4   4   0   95.79    4.30
   4  -4   0   94.29    4.70
  -4   4   0   87.59    4.90
   4  -4   0   89.19    4.80
   4   5   0  113.89    5.10
  -4  -5   0  112.39    5.20
   4  -5   0  104.39    5.40
   4   5   0   97.49    5.60
  -4   5   0  107.29    6.90
   4  -5   0  123.39    6.10
   4  -6   0 6581.84  155.48
   4   6   0 6467.15  155.18
   4  -6   0 6545.94  154.68
  -4   6   0 6437.46  155.38
  -4  -6   0 6279.17  153.98
   4  -7   0  156.68    7.90
  -4  -7   0  163.98    7.20
  -4   7   0  156.98    8.00
   4   7   0  160.88    7.90
   4  -7   0  149.99    7.40
   4  -8   0  325.17   12.50
  -4  -8   0  303.97   11.30
  -4   8   0  308.57   12.50
   4   8   0  321.27   12.50
  -4  -9   0  836.32   24.50
   4   9   0  817.92   25.90
  -4   9   0  851.31   26.10
   4  -9   0  871.31   26.10
   4 -10   0  424.26   16.00
  -4 -10   0  421.36   14.80
  -4  10   0  409.76   16.10
   4  10   0  412.16   16.00
   4 -11   0  323.27   13.80
  -4 -11   0  297.27   12.20
  -4  11   0  321.47   13.80
   4  11   0  284.47   13.30
   4 -12   0  278.47   13.20
  -4  12   0  283.47   13.40
  -4 -12   0  269.57   11.80
  -4 -12   0  243.58   12.60
   4  12   0  286.47   13.40
   4  13   0 2364.26   64.59
  -4 -13   0 2406.66   63.79
  -4 -13   0 2264.47   61.79
  -4  13   0 2362.06   64.49
   4 -13   0 2349.46   64.19
  -4 -14   0 1366.76   39.20
  -4 -14   0 1342.37   40.50
  -4  14   0 1367.86   41.50
   4 -14   0 1331.77   40.90
   4  14   0 1297.37   41.10
  -4  15   0  642.94   24.60
  -4 -15   0  635.24   22.60
   4  15   0  635.34   24.50
  -4  16   0  500.85   21.80
  -4 -16   0  520.75   19.80
   4  16   0  515.75   22.00
  -4 -17   0  749.82   26.40
   4  17   0  769.02   29.30
  -4  17   0  741.13   29.00
  -4  18   0   86.59   11.70
   4  18   0   98.09   12.20
  -4 -18   0   91.89    9.90
   4  19   0   43.60    7.90
  -4  19   0   39.20    7.90
  -4 -19   0   65.29    9.90
  -4  20   0   24.50    7.20
   4  20   0   33.20    8.00
  -4 -20   0   41.90   10.80
   4  21   0   -6.00    7.50
  -4  21   0   -0.10    7.00
  -4 -21   0    1.20    5.80
   4  22   0   -2.30    7.70
  -4 -22   0    2.80    6.40
  -4  22   0    2.90    7.60
  -4 -23   0   24.80    7.20
  -4  23   0    7.50    9.20
   4  23   0   31.30    9.60
  -4  24   0   61.59   11.60
  -4 -24   0   84.29   10.50
   4  24   0   85.99   12.60
   5   0   0    1.40    0.90
   5   0   0    1.10    0.90
  -5   0   0    0.90    0.90
  -5   0   0    1.40    0.90
  -5  -1   0   -0.40    0.80
   5  -1   0   -0.20    0.80
   5   1   0   -0.30    0.80
   5   1   0   -0.50    0.80
  -5  -1   0    0.10    0.80
   5  -1   0   -0.10    0.90
  -5   1   0    0.00    0.80
  -5   1   0   -0.50    0.90
  -5   2   0    1.00    1.00
   5   2   0   -0.20    0.80
   5  -2   0    0.10    0.80
   5  -2   0    0.80    1.10
  -5   2   0    0.00    0.70
   5   2   0    0.50    0.80
  -5  -2   0    1.00    0.80
   5   3   0   -0.30    0.80
  -5   3   0    0.70    1.00
  -5   3   0   -0.20    0.90
   5  -3   0    0.30    1.10
  -5  -3   0    0.70    0.80
   5  -3   0   -0.10    0.80
  -5   4   0    1.20    1.20
  -5  -4   0    2.80    1.10
  -5   4   0   -0.40    0.80
   5  -4   0    0.20    1.00
   5   4   0    3.40    1.10
   5  -4   0    1.90    1.30
   5  -5   0   -1.70    1.10
  -5   5   0    1.10    1.30
   5  -5   0    0.90    1.40
  -5  -5   0    0.90    1.10
  -5  -7   0    1.80    1.40
  -5   7   0    0.50    1.70
   5   7   0    1.90    1.70
   5  -7   0   -1.60    1.50
  -5  -8   0    2.50    1.60
  -5   8   0   -0.90    1.80
   5  -8   0   -0.70    1.60
   5  -8   0   -1.40    1.80
   5   8   0    1.10    1.70
   5  -9   0    0.20    2.30
  -5  -9   0   -1.50    1.70
  -5   9   0    0.20    2.00
   5  -9   0   -2.00    1.80
   5   9   0   -0.90    1.80
  -5  10   0    1.40    2.20
   5 -10   0   -1.20    2.00
  -5 -10   0   -3.20    1.60
   5  10   0    0.30    2.10
   5 -10   0   -5.20    2.40
  -5  11   0   10.60    3.10
   5 -11   0    5.30    2.60
   5 -11   0    6.80    3.00
  -5 -12   0    3.60    2.40
   5 -12   0    1.90    3.30
   5  12   0    3.20    2.90
  -5  12   0    2.70    3.00
   5 -12   0   -1.70    2.90
   5 -13   0    5.20    3.80
   5 -13   0    0.40    3.00
  -5 -13   0    4.50    2.80
   5  13   0    2.60    3.00
  -5  13   0    3.30    3.10
   5 -14   0    0.40    3.60
   5 -14   0   -2.20    4.70
   5  14   0    1.20    3.30
  -5  14   0   -4.00    3.20
  -5 -14   0   -3.00    2.60
  -5 -15   0    0.20    2.80
   5 -15   0    1.70    3.90
   5  15   0   -1.30    3.40
  -5  15   0    6.70    4.00
  -5 -16   0   -4.30    3.20
  -5  16   0    3.70    4.30
   5  16   0   -1.30    4.10
   5  17   0   -2.10    4.30
  -5  17   0    4.50    4.50
  -5 -17   0    3.90    3.60
  -5 -18   0    3.00    4.10
  -5  19   0   -2.00    5.50
  -5 -19   0    2.90    4.90
   5  19   0    3.80    5.60
  -5  20   0   -5.60    6.00
  -5 -20   0   -3.60    5.50
   5  20   0   -8.70    6.30
   5  21   0   18.40    7.80
  -5  21   0    4.70    7.50
  -5 -21   0    3.50    5.50
  -5  22   0   16.10    8.30
  -5 -22   0   -1.10    6.30
   5  22   0   -2.00    8.10
  -5 -23   0   -9.70    6.70
  -5  23   0   -1.90    8.90
   5  23   0    6.20    9.10
  -5  24   0   16.20   10.60
   5  24   0    7.30   10.30
  -5 -24   0   15.00    8.40
   6   0   0  560.64   16.10
  -6   0   0  552.74   16.50
   6   0   0  560.84   16.60
  -6   1   0   25.00    2.70
   6   1   0   30.90    3.00
   6   1   0   28.50    2.60
  -6  -1   0   26.60    2.80
  -6  -1   0   29.10    3.20
   6  -1   0   31.60    2.80
  -6   1   0   27.50    3.00
   6  -1   0   24.70    2.90
   6  -2   0  919.41   25.30
   6   2   0  943.51   24.60
  -6  -2   0  785.72   25.70
  -6   2   0  943.21   25.30
   6  -2   0  945.91   24.90
  -6   2   0  923.11   24.90
   6   2   0  938.91   25.20
   6   3   0 1373.76   34.80
  -6  -3   0 1282.87   36.40
   6  -3   0 1375.86   35.30
   6   3   0 1422.46   35.70
  -6   3   0 1304.37   35.20
   6  -3   0 1335.37   36.30
   6   4   0  925.21   22.60
  -6  -4   0  920.71   22.80
   6  -4   0  712.43   22.80
  -6   4   0  718.93   22.50
  -6   4   0  745.73   23.00
   6   5   0 2723.63   66.79
   6  -5   0 2720.73   68.19
   6  -5   0 2709.63   68.09
  -6  -5   0 2636.74   66.89
  -6   5   0 2722.63   68.29
  -6  -6   0 2807.72   70.09
  -6   6   0 2737.73   71.39
   6   6   0 2924.91   69.99
   6  -6   0 2821.82   70.79
   6  -6   0 2811.82   71.39
  -6   7   0   14.40    2.90
  -6  -7   0   24.40    3.30
   6  -7   0   23.20    3.80
   6  -7   0   17.10    2.90
   6   7   0   16.50    3.10
  -6   8   0 1246.28   36.00
   6   8   0 1277.47   35.90
   6  -8   0 1273.57   35.20
  -6  -8   0 1214.38   34.30
   6  -8   0 1293.07   36.20
  -6  -9   0   48.70    4.80
   6  -9   0   43.00    5.80
  -6   9   0   49.70    5.70
   6  -9   0   46.70    5.10
   6   9   0   49.50    5.60
  -6  10   0   76.89    7.10
   6 -10   0   73.89    6.30
   6  10   0   86.69    6.80
  -6 -10   0   80.09    6.10
   6 -10   0   72.19    7.40
   6 -11   0  163.68    9.10
  -6 -11   0  132.59    8.10
  -6  11   0  178.98   10.40
   6 -11   0  177.68   10.50
   6  11   0  131.59    9.30
   6  12   0  872.41   29.50
   6 -12   0  890.61   28.20
  -6  12   0  925.01   29.90
   6 -12   0  924.61   29.80
  -6 -12   0  869.61   27.50
   6 -13   0  948.51   29.60
   6 -13   0  908.01   30.60
  -6 -13   0  914.21   28.70
   6  13   0  923.91   31.20
  -6  13   0  941.41   31.10
  -6 -14   0  738.23   24.90
   6  14   0  745.73   27.10
   6 -14   0  726.43   25.10
  -6  14   0  776.42   27.40
  -6  15   0   93.39    9.80
  -6 -15   0  105.69    8.60
   6  15   0  105.99    9.80
  -6 -16   0  480.85   19.10
   6  16   0  473.35   21.20
  -6  16   0  481.55   21.20
  -6 -17   0  152.08   11.00
   6  17   0  142.49   13.10
  -6  17   0  152.78   12.80
  -6  18   0  122.89   14.30
  -6 -18   0  142.49   11.40
   6  18   0  112.19   14.00
   6  19   0    2.10    5.80
  -6 -19   0    6.00    4.90
  -6  19   0  -10.80    5.60
  -6  20   0    1.30    6.40
   6  20   0    5.60    6.60
  -6 -20   0    5.00    5.00
   6  21   0   42.20    8.60
  -6  21   0   42.80    8.20
  -6 -21   0   58.49    8.20
   6  22   0   42.40    9.50
  -6 -22   0   45.80    7.90
  -6  22   0   38.70    9.70
  -6 -23   0   -5.30    7.00
   6  23   0    5.50    9.60
  -6  23   0   -4.50    9.00
   6  24   0   94.49   13.60
  -6  24   0   97.89   12.60
  -6 -24   0  135.99   16.60
  -7   0   0   -0.40    1.00
   7   0   0   -0.90    1.10
  -7   1   0   -0.80    1.20
   7  -1   0   -0.40    1.20
  -7   1   0   -0.80    1.30
   7   1   0   -0.10    1.00
  -7  -1   0   -1.60    1.00
   7   2   0   -1.10    1.10
   7  -2   0    0.80    1.30
  -7   2   0    0.90    1.10
   7  -2   0    0.20    1.10
  -7  -2   0    0.50    1.00
  -7   2   0    1.90    1.30
   7   2   0   -0.90    1.20
   7  -3   0    0.90    1.30
  -7   3   0   -1.10    1.00
  -7   3   0   -1.00    1.20
   7   3   0    1.70    1.30
  -7  -3   0   -0.90    1.10
   7   3   0   -1.90    1.30
  -7   4   0    2.20    1.40
  -7   4   0   -0.30    1.20
   7   4   0    1.20    1.10
  -7  -4   0   -0.10    1.00
   7  -4   0   -0.30    1.50
   7   4   0    0.80    1.40
   7  -4   0   -1.80    1.40
   7  -5   0   -1.00    1.30
  -7  -5   0   -1.30    1.20
   7  -5   0    1.40    1.70
  -7   5   0   -1.60    1.40
  -7   5   0    0.10    1.40
   7   5   0   -1.80    1.20
   7  -6   0   -1.40    1.70
   7   6   0    0.50    2.30
   7  -6   0   -0.90    1.80
  -7   6   0   -1.00    1.60
  -7  -6   0    3.80    1.60
  -7  -7   0   -1.60    1.50
   7   7   0   -1.50    1.50
   7  -7   0    1.10    1.80
   7   7   0    0.10    1.80
  -7   7   0   -3.30    1.70
   7  -7   0   -2.30    2.10
  -7   9   0   36.80    5.60
   7 -10   0    4.80    2.60
   7 -10   0   -3.30    3.00
   7 -11   0    3.00    2.80
   7  11   0   -1.10    2.50
  -7 -11   0    0.40    2.30
   7 -11   0    3.00    3.40
  -7  11   0    2.30    2.60
   7 -12   0   -7.70    3.70
   7 -12   0    1.80    3.00
  -7  12   0   -2.20    2.90
  -7 -12   0   -0.40    2.40
   7  12   0   -2.70    2.70
   7 -13   0   -3.10    4.40
  -7 -13   0    1.10    3.10
   7  13   0   -2.10    3.10
   7 -13   0   -2.00    3.20
  -7  13   0   -4.60    3.20
   7  14   0   -1.00    3.30
  -7  14   0   -0.40    3.60
   7 -14   0   -6.70    5.10
  -7 -14   0    1.90    3.10
  -7  15   0   -4.00    3.60
  -7 -15   0   -0.40    3.00
   7  15   0   -5.00    3.50
  -7  16   0   -5.50    4.00
   7  16   0   -0.70    4.10
  -7 -16   0   -4.70    3.50
   7  17   0   -1.60    4.60
  -7  17   0   -6.70    4.70
   7  18   0   -4.90    5.30
  -7  18   0    2.90    5.30
  -7 -18   0   -0.40    4.40
   7  19   0   -7.90    6.00
  -7 -19   0    1.10    4.80
  -7  19   0   -8.20    5.80
  -7  20   0    0.00    6.60
  -7 -20   0   12.90    5.30
   7  20   0    6.10    6.80
  -7  21   0   -4.80    7.20
   7  21   0   15.20    7.80
  -7 -21   0    0.20    5.70
  -7 -22   0   -4.10    6.30
   7  22   0   -4.60    8.40
  -7  22   0  -12.20    8.40
  -7  23   0   -9.00    9.40
   7  23   0   10.30   10.00
   8   0   0   19.70    2.90
   8   0   0   14.50    2.40
  -8   0   0   19.00    2.90
  -8   0   0   22.40    3.30
  -8   1   0 1011.70   28.40
  -8   1   0 1007.40   28.00
   8  -1   0  948.71   29.70
   8   1   0 1013.90   28.40
  -8  -1   0 1000.00   27.80
  -8  -1   0 1031.50   28.30
   8  -1   0 1042.60   28.60
   8   1   0 1031.10   27.90
   8   2   0    1.80    1.40
   8  -2   0    4.40    1.60
  -8   2   0    5.00    1.50
  -8  -2   0    4.40    1.70
   8   2   0    2.80    1.30
  -8   2   0    3.60    1.80
  -8  -2   0    5.90    1.70
   8  -2   0    5.20    1.80
  -8   3   0 2287.87   59.89
  -8   3   0 2242.18   59.29
   8   3   0 2414.16   59.99
   8   3   0 2397.86   59.09
   8  -3   0 2393.56   60.19
  -8  -3   0 2291.77   58.99
   8  -3   0 2363.56   59.39
   8   4   0  113.79    6.40
   8  -4   0  103.99    6.40
  -8   4   0   97.89    5.90
  -8   4   0  103.69    6.60
  -8  -4   0  101.49    5.80
   8   4   0  101.09    5.80
   8  -4   0   96.69    6.00
  -8   5   0  331.87   12.50
   8   5   0  338.87   12.70
  -8   5   0  334.27   13.00
   8  -5   0  313.27   12.60
  -8  -5   0  325.37   12.00
   8  -5   0  341.27   12.50
   8   5   0  322.17   11.90
  -8  -6   0  336.97   12.20
   8   6   0  354.56   12.10
  -8   6   0  309.37   13.00
   8  -6   0  316.07   12.90
   8  -6   0  297.87   12.10
   8   7   0 3081.59   79.29
  -8   7   0 3308.77   81.79
  -8  -7   0 3021.70   79.49
   8  -7   0 3329.37   80.89
   8  -7   0 3202.08   81.59
   8  -8   0   70.89    6.00
  -8   8   0   69.69    6.70
   8   8   0   76.99    6.40
   8  -8   0   68.29    6.80
   8   8   0   72.99    5.60
  -8  -8   0   75.29    5.80
   8  -9   0  453.85   17.60
  -8   9   0  482.65   18.10
   8  -9   0  440.06   16.60
  -8  10   0  327.07   15.20
   8 -10   0  326.97   14.20
   8 -10   0  337.37   15.30
  -8 -10   0  418.46   14.80
  -8 -11   0  330.97   13.60
  -8  11   0  337.97   15.40
   8  11   0  308.87   14.80
   8 -11   0  345.27   14.60
   8 -11   0  341.67   15.50
   8  12   0  582.14   22.20
  -8  12   0  580.24   22.30
   8 -12   0  550.04   21.80
  -8 -12   0  569.24   20.20
   8 -12   0  568.34   20.80
  -8 -13   0   18.10    3.90
   8  13   0   27.10    4.90
   8 -13   0   20.10    4.00
   8  14   0   86.59    9.70
  -8 -14   0   90.49    7.90
  -8  14   0   70.69    9.80
  -8  15   0   -5.00    4.10
   8  15   0    2.20    4.10
  -8 -15   0    2.70    3.40
  -8 -16   0   26.40    5.10
  -8  16   0   18.40    5.70
   8  16   0   22.60    5.80
  -8  17   0   -5.60    6.10
   8  17   0   10.20    8.10
  -8 -17   0    2.10    4.00
   8  18   0   91.99   12.50
  -8  18   0   86.49   12.60
  -8 -18   0   96.49   10.20
  -8  19   0    7.40    6.50
   8  19   0   21.80    6.70
  -8 -19   0   16.60    5.40
  -8 -20   0   78.69   11.30
   8  20   0   65.39    9.80
  -8  20   0   73.79   10.50
  -8  21   0   62.69   10.00
  -8 -21   0   91.09   11.80
   8  21   0  105.79   17.30
  -8  22   0  185.88   19.90
  -8 -22   0  133.19   14.40
   8  22   0  200.58   20.50
  -8  23   0   58.99   11.00
   8  23   0   61.19   11.80
  -8 -23   0   51.99    8.30
   9   0   0   -2.50    1.50
  -9   0   0    2.60    1.70
  -9   0   0    1.20    1.30
   9   0   0   -1.70    1.30
  -9   1   0    1.20    1.40
   9  -1   0   -0.70    1.60
   9   1   0   -1.60    1.60
   9  -1   0   -1.20    1.60
  -9   1   0   -0.60    1.40
  -9  -1   0   -1.40    1.40
   9   1   0   -2.60    1.40
  -9  -1   0   -0.40    1.40
   9   2   0   -0.70    1.60
   9  -2   0   -0.10    1.80
  -9  -2   0   -0.50    1.40
  -9   2   0    0.00    1.30
   9   2   0    0.50    1.60
   9  -2   0   -2.20    1.40
  -9   2   0   -0.20    1.60
  -9  -2   0    0.50    1.30
   9  -3   0   -2.90    1.70
   9  -3   0   -1.20    1.70
  -9  -3   0    0.80    1.30
  -9   3   0    0.90    1.40
   9   3   0   -0.20    1.50
   9   3   0   -0.60    1.70
  -9   3   0   -1.70    1.50
  -9  -4   0   -0.90    1.50
   9   4   0   -0.60    1.70
  -9   4   0   -0.10    1.50
   9  -4   0   -1.30    1.80
   9  -4   0   -2.40    1.80
  -9   4   0    0.70    1.90
   9   4   0   -1.70    1.40
   9   5   0   -1.80    1.50
   9  -5   0    1.80    2.20
  -9   5   0    1.10    1.90
   9  -5   0    0.40    1.70
  -9  -5   0   -1.70    1.60
  -9   5   0    1.10    1.70
   9  -6   0    4.60    2.30
  -9  -6   0    2.90    1.80
   9   6   0    0.70    2.00
   9  -6   0    0.10    1.90
  -9   6   0    5.10    2.40
   9   7   0    3.90    2.00
   9  -7   0    6.50    2.10
  -9   7   0    1.90    2.40
   9  -7   0    4.90    2.70
  -9  -7   0    3.70    2.20
   9   8   0    6.80    2.40
   9  -8   0    0.20    2.20
  -9  -8   0    6.80    2.60
  -9   8   0    4.20    2.70
  -9  -9   0   39.80    5.40
   9 -10   0   -3.70    3.60
  -9 -10   0    5.60    2.70
  -9  10   0    1.10    2.70
   9 -10   0    0.00    2.90
   9  10   0    2.50    2.70
  -9 -11   0    8.70    3.10
   9  11   0   16.30    3.80
  -9  12   0    2.40    3.40
  -9 -12   0    3.40    3.10
   9  12   0    5.80    3.60
   9 -12   0   -2.50    3.50
  -9 -13   0    1.00    2.90
   9  13   0   -1.70    3.50
  -9  14   0    0.80    3.50
   9  14   0   -0.80    3.60
  -9 -14   0    1.50    3.30
  -9 -15   0    0.90    3.40
  -9  15   0   -6.50    4.00
   9  15   0   -3.20    4.20
  -9 -16   0   -1.40    3.90
  -9  16   0    0.90    5.20
   9  16   0    0.90    4.70
   9  17   0   -9.20    4.90
  -9  17   0    0.40    5.50
  -9 -17   0   -2.50    4.40
  -9  18   0    0.50    5.40
  -9 -18   0   -5.10    4.30
   9  18   0    2.70    5.50
  -9  19   0    4.90    6.20
   9  19   0   -7.80    5.90
  -9  20   0    9.00    7.20
   9  20   0   -9.90    7.00
  -9 -20   0   -4.50    5.50
  -9  21   0   -8.30    7.90
  -9 -21   0   -5.40    6.10
   9  21   0    8.40    8.90
   9  22   0    1.10    9.00
  -9  22   0   19.00    9.10
  -9 -22   0    6.00    7.10
  -9  23   0    7.60   10.30
   9  23   0    1.80   10.10
  -9 -23   0    5.40    7.90
 -10   0   0  371.86   14.10
 -10   0   0  359.76   13.40
  10   0   0  377.16   14.10
  10   0   0  367.76   13.40
  10  -1   0 3674.33   91.09
 -10   1   0 3612.04   90.79
  10  -1   0 3683.83   90.29
 -10  -1   0 3525.95   90.49
  10   1   0 3647.93   90.99
  10   1   0 3669.63   90.19
 -10  -1   0 3644.74   90.19
 -10   1   0 3576.24   90.19
  10  -2   0  153.38    8.50
 -10  -2   0  170.68    8.30
 -10  -2   0  154.18    8.60
 -10   2   0  160.28    8.70
  10   2   0  172.08    8.80
  10   2   0  167.18    8.10
  10  -2   0  176.28    8.30
 -10   2   0  164.28    8.20
  10  -3   0  402.46   15.10
 -10   3   0  399.66   14.60
  10  -3   0  416.86   14.60
  10   3   0  401.26   15.00
  10   3   0  414.96   14.20
 -10  -3   0  399.06   14.40
 -10   3   0  403.06   15.20
 -10  -4   0    1.70    1.70
 -10   4   0   -1.50    2.00
  10   4   0    3.90    2.20
  10   4   0    2.00    2.00
 -10   4   0    1.50    1.90
  10  -4   0    2.80    2.30
  10  -4   0    0.30    2.10
  10   5   0   43.30    4.70
 -10   5   0   50.79    5.00
  10   5   0   40.40    5.40
 -10   5   0   48.70    5.80
  10  -5   0   43.70    5.70
 -10  -5   0   44.20    4.90
  10  -5   0   52.09    5.30
  10  -6   0  801.02   25.10
  10  -6   0  809.92   25.70
 -10   6   0  818.52   26.00
 -10   6   0  786.32   25.20
 -10  -6   0  774.32   24.20
  10   6   0  818.52   25.60
  10   6   0  793.62   24.00
  10  -7   0 2619.14   70.49
  10   7   0 2720.13   70.29
 -10   7   0 2705.73   70.59
  10   7   0 2635.74   68.39
  10  -7   0 2755.42   69.89
 -10  -7   0 2638.94   68.79
  10  -8   0 2248.97   60.79
  10   8   0 2216.58   58.19
 -10   8   0 2263.07   60.69
  10  -8   0 2276.27   59.69
 -10  -8   0 2146.79   58.49
  10  -9   0  129.99    8.30
  10  -9   0  124.59    9.50
  10   9   0  122.59    7.60
 -10  -9   0  105.19    7.70
 -10   9   0  109.69    8.70
  10   9   0  119.69    8.70
  10 -10   0   33.30    5.30
  10  10   0   19.50    4.00
 -10  10   0   23.80    4.50
  10 -10   0   26.00    4.80
 -10 -10   0   25.10    4.30
  10 -11   0 1618.74   49.20
 -10 -11   0 1705.53   46.60
 -10  11   0 1683.93   48.90
  10  11   0 1678.63   48.80
  10 -11   0 1590.74   46.90
 -10 -12   0   44.80    6.60
  10  12   0   46.50    7.60
 -10 -13   0  229.48   12.00
 -10  13   0  233.48   14.00
  10  13   0  227.88   13.70
  10  14   0  576.24   23.40
 -10  14   0  565.24   23.70
 -10 -14   0  564.04   21.40
 -10  15   0  101.79   11.80
 -10 -15   0  111.39    9.80
  10  15   0  119.09   11.50
 -10 -16   0  212.48   13.20
 -10  16   0  204.38   16.30
  10  16   0  212.08   17.00
  10  17   0   -1.30    5.20
 -10  17   0   -2.60    5.20
 -10 -17   0    2.30    4.30
 -10 -18   0   -2.20    4.80
  10  18   0   -1.40    6.00
 -10  18   0    1.50    5.80
 -10  19   0    5.00    6.50
  10  19   0   -9.60    6.10
 -10 -19   0   -0.80    5.20
 -10  20   0    9.20    8.00
 -10 -20   0   -3.70    5.70
  10  20   0   -8.60    7.00
 -10  21   0   -4.60    8.10
 -10 -21   0    8.70    6.40
  10  21   0   -1.60    8.20
 -10  22   0  171.98   21.00
  10  22   0  170.78   21.70
 -10 -22   0  164.88   15.60
 -11   0   0   -1.60    1.60
  11   0   0    0.00    2.20
 -11   0   0   -0.40    1.90
  11   0   0   -2.30    1.90
 -11  -1   0    1.40    1.80
 -11   1   0   -1.50    1.60
  11   1   0   -0.60    2.00
  11  -1   0    0.20    2.20
  11   1   0   -0.30    2.20
  11  -1   0    2.70    2.00
 -11  -1   0    0.20    1.70
 -11   1   0   -0.60    1.80
  11  -2   0   -0.20    1.90
  11  -2   0   -0.30    2.20
  11   2   0   -1.70    1.70
 -11  -2   0   -0.70    1.70
 -11   2   0    1.00    2.00
 -11  -2   0    1.50    1.80
 -11   2   0   -0.20    1.60
  11   2   0   -1.00    2.20
 -11  -3   0   -3.30    1.70
 -11   3   0   -0.70    1.80
 -11   3   0    2.00    1.50
  11  -3   0    0.20    2.40
  11   3   0    1.30    1.90
  11   3   0   -1.10    2.20
  11   4   0   -1.80    2.40
 -11   4   0   -2.40    1.50
  11  -4   0   -3.50    2.10
 -11  -4   0   -1.40    1.70
  11  -4   0    1.80    2.40
 -11   4   0   -4.00    2.10
  11   4   0   -3.10    1.90
  11   5   0   -3.70    2.50
  11   5   0   -2.30    2.00
 -11  -5   0   -2.10    1.70
 -11   5   0    2.10    2.00
 -11   5   0    0.10    2.20
  11  -5   0    1.60    2.70
  11  -5   0    2.00    2.40
  11   6   0   -5.40    2.80
 -11   6   0    0.60    1.90
  11  -6   0    0.50    2.90
  11   6   0   -1.20    2.10
 -11   6   0    1.90    2.40
  11  -6   0   -4.70    2.30
 -11  -6   0   -0.50    1.90
 -11  -7   0    7.40    2.40
  11  -7   0   15.20    3.40
  11  -7   0   14.90    3.60
  11   7   0    4.70    2.20
 -11  -8   0    4.80    2.80
  11   8   0    4.90    2.70
  11   8   0   -1.70    3.10
 -11   8   0    3.30    2.80
  11  -8   0    1.70    3.50
  11  -8   0    4.60    3.00
 -11  -9   0   -0.90    2.50
  11   9   0   -0.10    3.30
  11   9   0   -2.40    2.60
 -11   9   0   -3.80    3.00
  11  -9   0   -2.90    2.90
  11 -10   0   18.70    4.70
  11 -10   0    6.50    3.40
 -11  10   0    7.20    3.70
  11  11   0   -2.40    3.20
 -11  11   0    4.40    3.60
 -11 -11   0    4.40    3.00
 -11  12   0    4.70    3.60
 -11 -12   0    3.90    3.00
  11  12   0    0.40    3.50
 -11  13   0    5.00    4.20
  11  13   0   -1.80    3.70
 -11 -13   0    6.80    3.60
 -11  14   0   -0.80    4.40
 -11 -14   0   -4.50    3.50
  11  14   0    4.60    4.20
 -11 -15   0    0.60    4.20
 -11  15   0    2.20    4.70
  11  15   0   -1.00    4.60
 -11  16   0   -1.00    5.30
  11  16   0   -4.80    5.10
 -11 -16   0   -4.00    4.20
 -11  17   0   -3.00    5.70
 -11 -17   0   -1.40    4.80
  11  17   0   -2.10    5.40
 -11 -18   0   -6.30    5.20
  11  18   0   -5.90    6.00
 -11  18   0    2.20    6.70
 -11  19   0   -8.90    6.70
 -11 -19   0   -2.70    5.60
  11  19   0   -5.70    6.90
 -11  20   0   -8.00    7.40
  11  20   0  -13.80    7.50
 -11 -20   0    3.10    6.40
  11  21   0  -11.30    8.50
 -11 -21   0    8.00    7.20
 -11  21   0    8.10    8.40
 -11 -22   0   10.00    7.70
  11  22   0    7.10   10.10
 -11  22   0   12.80    9.90
  12   0   0  316.97   12.80
  12   0   0  305.27   13.30
 -12   0   0  311.57   12.80
 -12   0   0  311.07   13.20
 -12   1   0   52.69    5.20
  12  -1   0   62.59    5.60
 -12  -1   0   52.59    5.20
 -12   1   0   42.80    5.40
  12   1   0   44.30    6.20
 -12  -1   0   45.90    5.60
  12  -1   0   42.10    6.00
  12   1   0   55.19    5.40
 -12   2   0  176.28    9.60
 -12   2   0  169.08    9.10
 -12  -2   0  170.18    8.90
 -12  -2   0  177.38    9.60
  12   2   0  172.48    8.80
  12  -2   0  172.78    9.10
  12  -2   0  156.98    9.50
  12   2   0  155.98    9.40
 -12   3   0  442.86   16.90
  12   3   0  429.86   15.60
  12   3   0  421.56   16.60
 -12  -3   0  432.76   16.00
 -12   3   0  429.86   16.30
  12  -3   0  423.96   15.90
  12  -3   0  440.36   16.80
 -12   4   0  177.78    9.50
 -12  -4   0  182.38    9.40
  12   4   0  159.88    9.80
  12  -4   0  174.08   10.20
  12  -4   0  200.88    9.70
  12   4   0  178.48    9.00
 -12   4   0  170.68    9.90
  12   5   0  359.86   13.90
  12   5   0  349.07   14.90
 -12   5   0  342.47   15.10
 -12   5   0  357.36   14.80
  12  -5   0  369.46   15.40
 -12  -5   0  342.67   14.10
  12  -5   0  365.36   14.70
 -12   6   0   90.69    7.20
  12  -6   0   89.59    8.50
 -12   6   0  101.69    8.10
  12   6   0  107.19    8.60
 -12  -6   0  101.79    7.20
  12   6   0   89.39    6.90
  12  -6   0   92.99    7.70
  12   7   0  445.26   16.40
 -12   7   0  443.56   17.60
  12  -7   0  458.05   18.30
 -12   7   0  455.35   18.30
  12   7   0  440.36   18.00
 -12  -7   0  425.86   16.60
  12  -7   0  444.26   17.30
  12  -8   0  758.02   27.20
 -12  -8   0  802.72   26.00
  12   8   0  801.22   27.20
  12   8   0  820.32   25.50
  12  -8   0  822.02   26.80
 -12   8   0  840.42   28.10
  12   9   0   73.49    8.80
 -12  -9   0   53.19    6.40
  12   9   0   49.00    6.30
 -12  10   0   22.00    4.90
  12  10   0   29.10    4.40
 -12 -10   0   23.20    4.70
  12  10   0   23.70    5.00
 -12  11   0   12.80    4.40
  12  11   0   20.00    4.70
  12  11   0   34.30    4.60
 -12 -11   0   22.30    4.20
 -12  12   0    2.20    4.10
 -12 -12   0    2.00    3.20
  12  12   0    5.10    4.10
 -12 -13   0  585.94   22.10
 -12  13   0  583.24   24.40
  12  13   0  584.24   24.10
 -12 -14   0  733.93   26.30
  12  14   0  746.73   28.80
 -12  14   0  739.73   29.00
 -12 -15   0  429.76   18.80
  12  15   0  424.96   31.50
  12  16   0  378.66   20.40
 -12  16   0  375.46   20.80
 -12 -16   0  408.26   18.20
  12  17   0    8.70    5.90
 -12  17   0    9.50    6.50
 -12 -17   0    6.80    5.00
 -12 -18   0    3.80    6.30
 -12  18   0    5.40    7.10
  12  18   0   -0.10    6.80
 -12 -19   0   13.40    6.70
 -12  19   0   -4.40    7.60
  12  19   0    6.10    7.30
  12  20   0   91.99   11.70
 -12 -20   0   74.99    9.30
 -12  20   0   58.99   10.80
 -12 -21   0   21.50    7.70
 -12  21   0   21.30    9.20
  12  21   0   27.00    9.50
 -12  22   0   20.70   10.10
 -12 -22   0   14.30    8.60
  12  22   0   14.90   10.50
  13   0   0    1.00    2.90
 -13   0   0   -0.10    2.50
  13   0   0   -0.50    2.70
 -13   0   0    2.00    2.50
  13  -1   0   -2.70    2.90
  13   1   0   -2.20    2.70
  13  -1   0   -1.60    2.80
 -13  -1   0   -1.70    2.20
 -13   1   0    3.10    2.10
 -13   1   0    0.10    2.40
 -13  -1   0   -2.70    2.20
  13   1   0    0.30    3.30
  13   2   0    2.00    3.00
 -13  -2   0   -1.70    2.20
 -13   2   0   -1.70    1.90
 -13   2   0   -1.50    2.40
  13   2   0   -4.00    2.50
  13  -2   0   -2.30    2.40
  13   3   0    0.60    2.60
 -13   3   0    8.60    3.30
  13   3   0    4.60    3.10
  13  -3   0    4.10    3.20
 -13  -3   0   -1.90    2.20
  13  -3   0   11.10    3.30
 -13   3   0    8.60    2.80
  13  -4   0    0.40    3.40
  13   4   0    2.10    2.50
  13   4   0   -4.70    3.00
 -13   4   0    1.40    2.10
 -13  -4   0   -0.60    2.30
  13  -4   0   -5.80    2.60
 -13  -6   0    2.10    2.60
  13  -6   0   -1.50    2.90
 -13   6   0   -0.50    2.80
 -13   6   0   -5.00    2.30
  13  -6   0    0.70    3.80
  13   6   0    2.60    2.70
 -13  -7   0    9.80    3.50
  13  -7   0   14.80    4.30
  13   7   0   10.90    4.20
  13   7   0    9.20    3.30
 -13   8   0   -1.00    3.50
  13   8   0    1.30    3.10
  13  -8   0   -3.60    3.70
 -13  -8   0   -1.90    2.70
  13   8   0    2.50    6.60
 -13  -9   0    2.10    2.80
  13   9   0    3.80    3.20
 -13   9   0   -2.40    3.40
  13  10   0   -6.00    3.40
 -13  10   0   -2.10    3.70
  13  10   0   -2.30    3.50
 -13 -10   0    1.20    2.90
 -13 -11   0   -1.80    3.30
  13  11   0   -1.60    3.70
 -13  11   0   -2.30    3.90
  13  11   0   -0.50    3.80
 -13 -12   0   17.30    4.30
 -13  12   0    5.80    4.60
  13  12   0   28.30    5.50
  13  13   0   -7.40    4.10
 -13 -13   0    8.40    4.40
 -13  13   0   -2.70    4.70
  13  14   0   32.80    7.80
 -13 -14   0   28.00    5.40
  13  15   0   -4.90    5.30
 -13  15   0    0.40    5.60
 -13 -15   0    1.00    4.40
 -13 -16   0    7.30    5.00
  13  16   0    2.10    5.70
 -13  16   0    3.10    5.90
 -13  17   0   -0.50    6.60
 -13 -17   0    2.30    5.80
  13  17   0   -7.20    6.20
  13  18   0    9.20    6.80
 -13  18   0   -6.10    6.90
 -13 -18   0   -2.40    5.60
 -13  19   0   -4.50    7.50
 -13 -19   0    2.10    6.20
  13  19   0   -5.00    7.80
  13  20   0  -13.40    8.40
 -13 -20   0   -0.80    7.00
 -13  20   0    0.70    8.60
  13  21   0   -3.40    9.20
 -13 -21   0    6.40    7.60
 -13  21   0   -6.40    9.30
 -14   0   0 5023.20  125.59
  14   0   0 4995.80  126.69
 -14   0   0 5044.90  126.19
  14   0   0 5069.09  125.29
 -14  -1   0 1100.79   35.40
  14   1   0 1148.39   35.80
  14  -1   0 1156.28   36.00
  14   1   0 1178.48   34.60
 -14   1   0 1123.09   35.30
 -14   1   0 1185.98   35.00
 -14  -1   0 1130.79   34.50
  14  -1   0 1224.78   34.90
 -14  -2   0 1255.37   35.80
  14   2   0 1180.98   36.50
  14   2   0 1218.48   35.40
  14  -2   0 1232.18   35.70
 -14   2   0 1179.58   35.60
 -14  -2   0 1134.19   35.90
 -14   2   0 1151.28   36.20
  14  -2   0 1149.98   36.60
 -14   3   0  176.48   11.00
  14  -3   0  170.98   10.10
 -14   3   0  165.48    9.70
  14  -3   0  179.38   11.30
  14  -4   0    3.70    3.70
  14  -4   0    1.10    3.10
  14   4   0    0.20    2.90
 -14  -4   0    4.90    3.00
 -14   4   0    2.90    2.80
  14   4   0   -1.30    3.70
 -14   4   0   -2.20    2.80
 -14   5   0  389.26   16.60
 -14  -5   0  371.36   15.80
 -14   5   0  401.06   17.40
  14   5   0  375.76   15.30
  14   5   0  363.86   16.70
  14  -5   0  388.46   16.10
  14  -5   0  425.96   17.60
 -14   6   0   57.59    8.40
  14   6   0   70.39    7.20
 -14   6   0   59.39    7.10
  14   6   0   71.79    9.20
 -14  -6   0   68.39    7.30
  14  -6   0   57.49    7.80
  14  -6   0   88.79   11.40
  14  -7   0  527.65   20.00
  14   7   0  534.55   19.50
 -14   7   0  550.84   21.90
 -14  -7   0  513.45   19.90
 -14   7   0  538.05   20.90
 -14   8   0   80.99    9.50
 -14  -8   0   68.19    7.70
  14   8   0   95.89    8.40
 -14   9   0  278.37   15.30
 -14  -9   0  287.77   13.80
  14   9   0  291.57   13.50
 -14 -10   0   10.20    3.80
 -14  10   0    6.40    4.10
  14  10   0    5.10    4.30
 -14 -11   0    9.80    3.90
  14  11   0    4.30    4.60
  14  11   0    8.30    4.30
 -14  11   0    6.70    4.40
 -14  12   0  241.98   15.60
  14  12   0  252.47   15.70
 -14 -12   0  270.17   14.30
 -14  13   0  728.73   28.60
  14  13   0  717.43   29.80
 -14 -13   0  728.53   26.50
 -14 -14   0  101.19   10.50
 -14  14   0  106.79   13.00
  14  14   0  110.39   13.10
 -14 -15   0   80.19   10.20
 -14  15   0   63.69    9.30
  14  15   0   83.19   13.00
 -14  16   0  230.78   17.30
 -14 -16   0  252.07   15.00
  14  16   0  241.08   17.40
  14  17   0  949.71   37.10
 -14  17   0  903.91   36.20
 -14 -17   0  980.80   33.30
 -14  18   0   61.49    9.90
 -14 -18   0   53.19    7.60
  14  18   0   63.09   10.00
  14  19   0   32.20    8.90
 -14  19   0   53.59   10.10
 -14 -19   0   51.09    8.20
 -14  20   0    7.90    9.20
  14  20   0   -3.80    9.10
 -14 -20   0    1.80    7.70
 -14  21   0   -7.00    9.80
  14  21   0   -8.60    9.70
 -14 -21   0    5.70    8.50
  15   0   0   -5.40    3.50
  15   0   0    4.40    4.00
 -15   0   0    0.60    2.70
 -15   0   0   -1.00    2.70
 -15   1   0    5.50    3.20
  15   1   0   -1.70    3.40
 -15  -1   0    5.70    3.00
  15  -1   0   10.30    3.70
  15   1   0    1.10    3.90
 -15  -1   0    0.70    3.00
  15  -1   0    2.90    3.90
 -15   1   0   12.10    3.30
  15   2   0   -1.00    3.50
 -15   2   0    0.50    2.50
  15   2   0   -2.90    3.90
  15  -2   0    7.00    4.10
  15  -2   0    1.40    3.60
 -15  -2   0   -2.20    2.40
  15   3   0   14.30    3.70
  15   3   0    8.90    4.10
 -15  -3   0   18.00    4.00
 -15  -4   0    1.10    2.80
 -15   4   0    2.40    3.20
 -15   4   0    0.10    2.60
  15  -4   0    0.70    3.70
  15   4   0   -4.30    3.30
  15   5   0   10.00    3.80
  15  -5   0    9.00    3.70
 -15  -5   0   13.60    3.40
 -15   5   0   11.00    3.40
 -15   6   0    2.30    3.30
 -15  -6   0   -5.00    3.20
  15   6   0    3.50    3.60
 -15   6   0    6.50    3.60
 -15  -7   0    0.00    3.00
 -15   7   0   -2.10    3.70
 -15   7   0    2.80    3.00
  15   7   0   -1.40    3.60
 -15   8   0    1.10    3.80
  15   8   0   -0.60    4.10
 -15  -8   0   -1.10    3.50
 -15  -9   0    2.00    3.40
  15   9   0   -4.60    4.30
 -15   9   0    6.50    4.30
  15  10   0    0.20    4.60
 -15 -10   0   -0.40    3.70
 -15  10   0   -3.70    4.30
  15  11   0   -5.30    4.30
 -15  11   0   -2.00    4.50
 -15 -11   0    1.00    4.00
 -15 -12   0    4.40    4.40
 -15  12   0   -4.90    4.90
 -15 -13   0   -2.40    4.30
 -15  13   0   -5.20    5.30
  15  13   0   -6.00    5.10
 -15  14   0   -3.00    5.80
  15  14   0    3.70    5.50
 -15 -14   0    3.60    4.80
  15  15   0   -8.90    5.90
 -15  15   0   -8.10    5.90
 -15 -15   0   -9.00    4.90
 -15  16   0   12.20    7.00
  15  16   0  -10.70    6.60
 -15 -16   0    6.00    6.00
  15  17   0    6.60    7.30
 -15  17   0   -6.50    7.30
 -15 -17   0   11.40    6.20
 -15 -18   0    6.00    6.50
  15  18   0   -9.30    8.30
 -15  18   0   16.30    8.30
  15  19   0    9.60    8.60
 -15 -19   0    1.70    7.50
 -15  19   0    7.80    8.60
  15  20   0   16.70   10.00
 -15 -20   0    0.80    8.10
 -15  20   0   -3.10    9.80
 -16   0   0 2198.28   61.89
 -16   0   0 2233.08   61.39
  16   0   0 2260.97   60.99
  16   1   0   82.99    8.40
 -16  -1   0   81.79    8.20
 -16   2   0 2927.11   76.59
 -16   2   0 2787.92   75.69
 -16  -2   0 2800.52   75.29
  16  -2   0 2782.02   75.19
  16   2   0 2878.01   75.19
 -16   4   0  315.77   15.40
 -16   4   0  325.87   16.20
  16   4   0  326.07   14.80
 -16  -4   0  340.27   15.40
 -16   5   0   89.39    9.60
  16   5   0   92.99    8.90
 -16   5   0  103.79    8.90
 -16  -5   0  103.49    8.70
 -16  -6   0   30.00    5.10
 -16   6   0   29.70    5.90
  16   6   0   26.00    4.60
 -16   6   0   28.10    5.50
  16   7   0  107.59    9.20
 -16   7   0  105.69   10.20
 -16  -7   0   95.59    8.80
 -16   7   0  105.09    9.10
 -16  -8   0   93.39    8.90
 -16   8   0  101.59   10.60
  16   8   0  101.69    9.80
 -16  -9   0   90.09    9.20
 -16   9   0   75.29   10.30
 -16 -10   0  137.09   11.10
 -16  10   0  115.79   12.30
  16  11   0  332.17   27.00
 -16 -11   0  394.26   18.10
 -16  11   0  396.66   19.80
  16  12   0   27.30    6.80
 -16  12   0   34.30    6.80
 -16 -12   0   28.40    5.90
 -16  13   0   24.70    6.50
  16  13   0   16.70    6.40
 -16 -13   0   14.50    4.70
  16  14   0   52.49    8.40
 -16 -14   0   64.89   10.50
 -16  14   0   50.29    8.50
  16  15   0   28.60    7.90
 -16  15   0   33.00    7.90
 -16 -15   0   32.20    6.80
 -16  16   0   -4.80    7.10
 -16 -16   0   -6.40    5.90
  16  16   0   -8.20    7.00
  16  17   0  135.59   17.80
 -16  17   0  200.68   18.80
 -16 -17   0  159.18   14.20
  16  18   0   -0.10    8.60
 -16 -18   0    5.00    7.10
 -16  18   0   20.40    8.80
  16  19   0  111.19   14.30
 -16 -19   0  126.09   15.60
 -16  19   0  138.49   20.10
 -17   0   0    1.90    3.40
 -17   0   0   -4.10    3.10
 -17   1   0   -0.90    3.20
 -17   1   0    6.10    3.30
 -17  -1   0    6.10    3.20
 -17  -1   0    2.50    3.30
  17   1   0    5.60    4.90
  17   2   0    2.10    4.10
 -17  -2   0   -1.70    3.00
 -17   2   0    1.20    3.20
 -17   3   0    5.00    3.50
 -17  -3   0    0.40    3.10
  17   3   0   -0.50    4.10
 -17   3   0    5.40    3.60
 -17  -4   0   -1.00    3.40
 -17   4   0   -1.30    3.00
 -17   4   0    1.70    3.50
  17   4   0   -1.30    4.10
 -17   5   0   -3.20    3.30
  17   5   0   -0.70    5.60
 -17  -5   0    3.40    3.60
 -17   5   0   -2.40    3.60
 -17   6   0    3.90    3.90
 -17  -6   0   -2.70    3.30
 -17   6   0    2.70    3.30
 -17   7   0   -8.90    3.90
 -17  -7   0    0.30    3.80
 -17   7   0   -3.40    3.20
 -17  -8   0    4.40    4.10
 -17   8   0   -2.50    4.30
 -17  -9   0    2.00    3.90
 -17   9   0   -1.60    4.70
 -17  10   0   -2.00    5.10
 -17 -10   0   -3.90    4.40
  17  11   0   -0.30    5.30
 -17 -11   0   -4.70    4.30
 -17  11   0   -5.00    5.40
  17  12   0   -8.10    6.00
 -17  12   0    2.20    5.80
 -17 -12   0   -3.60    4.90
 -17  13   0   -2.10    6.10
 -17 -13   0   -1.80    5.10
  17  13   0    2.80    6.30
 -17  14   0    3.30    6.70
  17  14   0    7.40    6.80
 -17 -14   0   16.60    5.70
 -17 -15   0   -2.60    5.80
  17  15   0    3.10    7.20
 -17  15   0    1.90    7.10
  17  16   0   -5.60    7.80
 -17 -16   0    9.80    6.60
 -17  16   0   21.90    8.10
 -17  17   0   -0.80    8.80
  17  17   0    1.10    8.50
 -17 -17   0  -13.60    7.20
 -17 -18   0   14.40    8.10
  17  18   0    2.90    9.70
 -17  18   0   29.40    9.70
 -18   0   0 2092.99   59.59
 -18   0   0 2116.69   60.09
 -18   1   0   44.20    6.30
 -18  -1   0   60.59    8.30
 -18  -1   0   37.40    6.30
 -18   2   0   18.50    4.60
 -18  -2   0    9.80    4.20
 -18   2   0   14.70    4.40
 -18  -3   0   17.90    4.10
 -18   3   0   10.30    3.70
 -18   3   0   10.20    4.40
 -18  -4   0  472.85   19.60
 -18   4   0  479.95   20.90
 -18   4   0  451.55   20.10
 -18   5   0  164.78   12.70
 -18  -5   0  192.58   12.00
 -18   5   0  180.28   12.30
 -18   6   0   14.50    5.20
 -18   6   0   28.60    7.50
 -18  -6   0   30.00    5.90
 -18  -7   0  121.99   10.60
 -18   7   0  100.69   10.40
 -18   7   0  120.99   11.50
 -18  -8   0  147.99   11.90
 -18   8   0  171.48   13.80
 -18  -9   0  292.47   15.80
 -18  10   0    5.80    5.80
 -18 -10   0   19.70    5.60
  18  11   0   36.90    6.80
 -18 -11   0   40.40    6.60
 -18  11   0   49.90    7.70
 -18  12   0   21.80    6.70
  18  12   0   26.10    6.60
 -18  13   0  876.31   34.20
 -18 -13   0  850.31   30.90
  18  13   0  854.31   34.60
 -18 -14   0   22.30    6.10
  18  14   0   12.10    6.90
 -18  14   0   20.10    7.60
 -18  15   0  175.18   18.10
 -18 -15   0  173.08   14.40
  18  15   0  157.68   18.10
  18  16   0   25.80    9.00
 -18  16   0   11.30    8.90
 -18 -16   0   31.20    7.40
  18  17   0  126.19   20.30
 -18 -17   0  136.09   15.70
 -18  17   0  115.69   13.80
 -18  18   0   -9.40    9.90
  18  18   0   -5.70   10.00
 -18 -18   0    2.00    8.30
 -19   0   0    4.80    4.20
 -19   0   0    0.20    4.00
 -19   1   0    1.30    3.80
 -19   1   0   -3.90    3.90
 -19  -1   0   -0.20    4.10
 -19  -2   0   -5.00    3.60
 -19   2   0    1.00    4.20
 -19   2   0   -2.30    3.60
 -19   3   0    0.10    3.90
 -19  -3   0   -8.20    3.90
 -19   3   0   -7.70    4.00
 -19  -4   0    3.00    4.10
 -19   4   0   -1.90    4.30
 -19   5   0    1.20    4.60
 -19   5   0    0.10    4.30
 -19  -5   0    7.70    4.10
 -19   6   0    6.10    4.70
 -19   6   0    4.70    4.30
 -19  -6   0    0.10    4.20
 -19   7   0   -1.60    3.90
 -19   7   0   -4.50    6.10
 -19  -7   0   -1.30    4.80
 -19   8   0   -2.70    5.10
 -19  -8   0    6.00    4.90
 -19  -9   0   -3.60    4.70
 -19   9   0    3.90    5.60
 -19  10   0   -1.90    5.80
 -19 -11   0   -5.80    5.00
 -19  11   0   -4.70    6.40
 -19 -12   0    0.00    5.50
  19  12   0   -1.70    6.50
 -19  13   0   -0.80    7.10
 -19 -13   0    4.10    5.80
  19  13   0    7.60    7.20
  19  14   0    3.80    7.70
 -19 -14   0    2.40    6.20
 -19  14   0   13.00    8.10
 -19  15   0   -4.50    8.30
  19  15   0   -1.60    8.20
 -19 -15   0    7.10    6.90
 -19 -16   0    5.70    7.80
 -19  16   0   24.60    9.50
  19  16   0  -12.10    8.70
 -19  17   0   13.20   10.30
 -19 -17   0    5.10    8.60
  19  17   0  -11.40    9.90
 -20   0   0  751.32   28.40
 -20   1   0  252.37   15.70
 -20   1   0  258.37   17.70
 -20  -1   0  265.37   17.60
 -20   2   0   45.70    7.50
 -20   2   0   50.79    8.10
 -20  -2   0   47.40    7.50
 -20   3   0   -7.10    3.90
 -20   3   0   -3.20    4.70
 -20  -3   0    2.20    4.90
 -20   4   0  402.96   20.20
 -20   4   0  387.66   19.50
 -20  -4   0  390.96   19.10
 -20   5   0    3.80    4.40
 -20  -5   0    4.00    4.60
 -20   6   0  213.48   15.30
 -20   6   0  208.18   14.40
 -20   7   0  313.27   18.00
 -20  -7   0  292.77   23.00
 -20   7   0  276.27   16.80
 -20  -8   0   26.40    6.40
 -20   8   0   26.60    6.90
 -20  -9   0  291.17   17.00
 -20   9   0  310.67   19.00
 -20  10   0  145.79   14.80
 -20 -10   0  137.19   12.90
 -20  11   0    2.90    6.80
 -20 -11   0    6.80    6.00
  20  12   0  120.49   16.70
 -20 -12   0  130.99   13.10
 -20  12   0  137.89   16.20
 -20 -13   0   94.19   12.80
  20  13   0   61.59   10.30
 -20  13   0   80.69   11.40
 -20 -14   0  333.27   18.50
 -20  14   0  355.26   22.80
  20  14   0  296.47   23.10
 -20 -15   0  690.03   28.30
  20  15   0  734.23   33.40
 -20  15   0  702.43   32.30
 -20 -16   0   69.39    9.60
  20  16   0   70.59   11.70
 -20  16   0   58.69   11.20
 -21   0   0    3.30    5.10
 -21   1   0    8.50    5.00
 -21   1   0   -4.80    5.80
 -21  -1   0    2.30    5.00
 -21   2   0    1.00    5.00
 -21  -2   0    5.50    5.20
 -21   2   0    1.30    4.70
 -21   3   0    6.10    4.90
 -21  -3   0    1.10    4.60
 -21   3   0   -6.00    4.30
 -21  -4   0   -1.40    4.60
 -21   4   0    2.30    4.70
 -21   4   0   -1.30    5.00
 -21  -5   0    3.60    5.10
 -21   5   0   -1.40    4.90
 -21   5   0    4.30    5.40
 -21   6   0   -4.50    5.30
 -21  -6   0    4.00    5.20
 -21   6   0    3.90    5.80
 -21  -7   0    1.90    5.40
 -21   7   0   10.70    6.30
 -21   7   0   -4.10    5.30
 -21  -8   0   -3.90    5.90
 -21   8   0    2.10    6.40
 -21  -9   0   -3.40    5.60
 -21   9   0  -12.80    6.50
 -21  10   0   -4.10    7.10
 -21 -10   0   -8.50    6.10
 -21 -11   0   -7.50    6.40
 -21  11   0   -3.20    7.30
  21  12   0    6.40    7.90
 -21  12   0   10.60    7.80
 -21 -12   0   -6.70    6.50
  21  13   0  -11.20    8.50
 -21  13   0  -10.90    8.50
 -21 -13   0   -5.20    7.00
 -21 -14   0    4.70    7.70
 -21  14   0    1.40    9.40
  21  14   0    8.10    9.40
 -21  15   0   18.90   10.30
  21  15   0   -8.50   10.10
 -21 -15   0   -4.00    8.20
 -22   0   0  180.88   13.90
 -22   1   0   93.49   12.10
 -22  -1   0  103.99   11.30
 -22   1   0   94.39   11.70
 -22  -2   0   12.30    5.60
 -22   2   0   25.10    6.20
 -22   2   0   12.50    5.80
 -22  -3   0    2.60    5.20
 -22   3   0    0.10    5.60
 -22   3   0    9.70    4.90
 -22  -4   0    4.00    5.80
 -22   4   0    5.50    5.40
 -22   4   0    8.60    6.20
 -22   5   0   -3.80    5.10
 -22  -5   0   -7.70    5.30
 -22   5   0   -8.10    5.80
 -22   6   0  375.96   20.30
 -22  -6   0  342.17   18.80
 -22   6   0  354.56   19.80
 -22   7   0  322.17   19.80
 -22  -7   0  324.87   18.20
 -22   7   0  281.67   18.50
 -22   8   0   52.79    8.90
 -22  -8   0   47.60    7.60
 -22   9   0   18.30    7.80
 -22  -9   0   36.90    7.30
 -22  10   0   -8.20    7.60
 -22 -10   0   -0.30    6.80
 -22 -11   0    6.20    7.00
 -22  11   0    4.30    8.20
 -22  12   0   -1.30    8.40
 -22 -12   0   -5.60    7.50
  22  12   0   -6.80    9.00
 -22  13   0   32.50    9.60
  22  13   0   30.10   10.40
 -22 -13   0   42.70    8.50
 -23   0   0   12.20    5.70
 -23   1   0   -2.60    5.90
 -23  -1   0    5.10    5.60
 -23   1   0    8.20    5.70
 -23   2   0   -9.20    5.90
 -23   2   0    1.50    5.50
 -23  -2   0   -4.60    5.30
 -23   3   0   -9.50    6.00
 -23  -3   0   -4.60    5.80
 -23   3   0    0.40    6.20
 -23  -4   0   -1.60    6.30
 -23   4   0   -8.80    6.20
 -23   4   0   -5.40    5.40
 -23  -5   0   -4.40    6.00
 -23   5   0   10.70    6.90
 -23   5   0   -4.50    6.00
 -23   6   0   11.30    6.70
 -23   6   0  -14.50    6.60
 -23  -6   0    7.60    6.10
 -23   7   0    5.10    6.40
 -23   7   0    5.50    7.30
 -23  -7   0    2.40    6.80
 -23  -8   0  -10.40    6.60
 -23   8   0   -2.00    7.40
 -23  -9   0    1.50    6.80
 -23   9   0  -10.40    7.80
 -23  10   0   -2.50    8.60
 -23 -10   0   -1.50    7.60
 -23  11   0   -0.10    9.30
 -23 -11   0   -4.30    7.70
 -23  12   0    0.10    9.70
 -23 -12   0  -10.90    8.40
  23  12   0   -6.70    9.70
 -24   0   0   15.40    6.10
 -24   1   0  789.52   31.50
 -24  -1   0  765.42   31.10
 -24   2   0   27.70    7.70
 -24   2   0   50.99    8.60
 -24  -2   0   36.70    8.30
 -24   3   0  288.57   19.00
 -24   3   0  291.07   19.70
 -24  -3   0  262.87   18.50
 -24   4   0   84.09   13.60
 -24  -4   0   50.19    8.70
 -24   4   0   46.30    9.20
 -24   5   0  111.69   16.10
 -24   5   0  149.69   15.30
 -24  -5   0  143.29   15.10
 -24   6   0  179.58   16.70
 -24   6   0  169.28   17.40
 -24  -6   0  168.68   15.70
 -24   7   0  173.08   18.50
 -24  -7   0  198.98   16.20
 -24   8   0   42.10    9.30
 -24  -8   0   53.29    8.80
 -24   9   0  215.98   20.70
 -24  -9   0  242.98   17.80
 -24 -10   0  184.68   16.90
 -24  10   0  175.58   20.30
 -25   0   0    9.60    7.20
 -25  -1   0    2.80    7.00
 -25   1   0    5.80    6.80
 -25   2   0   -2.90    6.70
 -25  -2   0    6.40    7.40
 -25   3   0    5.10    7.40
 -25  -3   0   11.70    7.30
 -25   3   0   -9.90    7.60
 -25  -4   0    1.00    7.10
 -25   4   0    5.20    8.20
 -25   4   0    1.70    8.10
 -25   5   0   -9.50    8.10
 -25   5   0    8.40    7.40
 -25  -5   0    5.40    7.40
 -25  -6   0    9.40    8.20
 -25   6   0   -1.60    8.30
 -25   6   0   -1.10    7.40
 -25   7   0    1.80    8.60
 -25  -7   0   23.30    8.60
 -26   0   0   21.70    8.20
 -26  -1   0  147.39   17.00
 -26   1   0  146.79   16.90
 -26  -2   0    7.70    7.80
 -26   2   0  -12.00    7.70
 -26   3   0   64.99    9.80
 -26  -3   0  106.69   15.50
 -26   3   0   80.29   11.30
 -26   4   0   32.80    9.10
 -26   4   0   23.90    9.20
 -26  -4   0   29.10    8.60
   0  -2   1   38.30    2.00
   0  -2  -1   36.80    1.90
   0   3   1    0.50    0.70
   0   3  -1   -0.10    0.60
   0  -3   1    0.60    0.60
   0  -3  -1    0.20    0.60
   0   4  -1   38.70    2.80
   0  -4  -1   37.50    2.70
   0   4   1   38.80    2.90
   0  -4   1   39.00    2.90
   0  -5  -1    1.60    1.00
   0  -5   1   -0.30    0.90
   0   5   1   -0.40    1.00
   0   5  -1    0.20    0.90
   0  -6  -1  188.58    7.50
   0  -6   1  181.58    7.60
   0   6   1  185.68    7.70
   0   6  -1  185.98    7.70
   0  -7  -1   -1.70    1.60
   0   7   1   -0.90    1.20
   0  -7   1   -0.70    1.30
   0   7  -1    1.40    1.20
   0  -8  -1  602.04   18.70
   0   8   1  596.64   18.90
   0  -8   1  594.94   18.80
   0   8  -1  581.24   18.80
   0   9   1   -0.30    1.60
   0  -9  -1   -0.80    1.80
   0  -9   1    0.80    1.80
   0   9  -1   -1.80    1.50
   0  10  -1  324.87   13.50
   0  10   1  331.97   13.60
   0 -10   1  337.27   13.40
   0 -10  -1  359.96   13.50
   0  11  -1    1.00    2.10
   0  11   1    0.30    2.10
   0 -11  -1   -1.90    2.30
   0 -11   1    0.50    2.50
   0  12  -1  377.76   15.80
   0 -12  -1  379.16   15.40
   0 -12   1  371.86   15.40
   0  12   1  396.36   16.10
   0  13   1   -2.30    2.70
   0 -13   1    3.60    3.30
   0  13  -1    1.00    2.60
   0 -13  -1   -1.70    3.20
   0 -14   1   42.70    6.00
   0 -14  -1   39.90    6.10
   0  14  -1   36.90    6.00
   0  14   1   38.70    6.00
   0  15   1    3.20    3.60
   0  15  -1   -5.40    3.30
   0 -15  -1   -1.10    4.30
   0  16   1  830.22   28.80
   0  16  -1  746.93   28.30
   0  17   1    2.20    4.40
   0  17  -1   -2.70    4.10
   0  18   1 1262.07   42.10
   0  18  -1 1273.17   42.40
   0  19   1   14.80    5.60
   0  19  -1   18.30    5.90
   0  20  -1  172.68   16.30
   0  20   1  202.68   16.30
   0  21   1   -2.80    6.80
   0  21  -1   -4.40    6.60
   0  22   1  453.15   24.30
   0  22  -1  426.96   24.10
   0  23  -1   36.00    9.40
   0  23   1   19.80    8.50
   0 -24   1   87.69   11.00
   0 -24  -1  112.99   15.70
   0  24   1   89.69   12.70
   0  24  -1   68.09   11.60
  -1  -1   1  150.18    4.10
   1  -1  -1  142.69    4.20
  -1   1   1  137.39    4.00
  -1  -1  -1  126.69    3.70
   1  -1   1  138.29    4.10
  -1   2  -1    3.30    0.90
   1   2  -1    4.50    1.20
  -1   3  -1   10.10    1.60
   1  -3  -1   11.40    1.60
   1   3   1    7.30    1.20
  -1  -3   1   11.00    1.60
   1   3  -1    7.30    1.20
  -1   3   1    6.80    1.20
  -1  -3  -1   10.20    1.50
   1  -3   1    9.90    1.60
  -1  -4   1 2171.78   52.89
  -1   4  -1 2103.59   52.89
   1   4   1 2171.18   52.89
   1  -4  -1 2154.18   52.79
  -1  -4  -1 2192.88   52.69
   1   4  -1 2115.69   52.89
   1  -4   1 2177.08   52.99
  -1   4   1 2131.79   52.89
  -1  -5   1   -0.10    0.90
   1   5   1    0.40    1.00
   1  -5  -1   -0.20    0.90
  -1   5  -1    1.90    1.00
  -1  -5  -1    1.20    0.90
  -1   5   1    0.00    1.00
   1  -5   1    0.80    1.00
   1   5  -1    0.00    1.00
   1   6   1  305.57   10.70
  -1  -6   1  303.67   10.70
  -1   6  -1  296.07   10.80
   1  -6  -1  314.27   10.70
  -1  -6  -1  319.17   10.70
  -1   6   1  298.07   10.70
   1  -6   1  321.57   11.00
   1   6  -1  304.07   10.80
  -1  -7   1  389.46   13.10
   1   7   1  371.76   13.00
   1  -7  -1  394.76   13.10
  -1   7  -1  386.66   13.30
  -1  -7  -1  349.67   14.10
   1  -7   1  383.26   13.10
   1   7  -1  383.96   13.10
  -1   7   1  373.26   13.10
  -1   8  -1  149.19    7.90
  -1  -8   1  156.58    7.60
   1  -8  -1  155.18    7.60
   1   8   1  159.08    7.80
   1  -8   1  147.69    7.70
  -1  -8  -1  156.18    7.60
  -1   8   1  155.88    7.80
   1   8  -1  155.78    7.80
   1  -9  -1   94.39    6.30
  -1  -9   1   92.29    6.20
  -1   9  -1   89.59    6.40
   1   9   1   91.19    6.30
  -1   9   1   94.09    6.40
  -1  -9  -1   95.99    6.20
   1   9  -1   87.69    6.20
   1  -9   1   91.09    6.20
  -1 -10   1  127.09    7.80
   1 -10  -1  129.89    7.70
   1  10   1  118.89    7.70
  -1  10  -1  126.39    7.80
  -1 -10  -1  123.99    7.50
   1  10  -1  119.29    7.60
   1 -10   1  134.89    7.90
  -1  10   1  134.29    8.00
   1 -11  -1  307.47   12.90
  -1  11  -1  300.07   13.10
   1  11   1  292.07   13.00
  -1 -11   1  298.77   13.00
   1 -11   1  305.87   13.00
  -1 -11  -1  285.07   12.40
   1  11  -1  302.07   13.10
  -1  11   1  309.57   13.30
   1  12   1   15.10    3.60
  -1  12  -1   12.80    3.20
  -1 -12   1    8.60    3.20
   1 -12  -1    9.30    3.30
  -1  12   1   10.10    3.20
   1  12  -1    6.70    2.80
   1 -12   1   12.40    3.50
  -1 -12  -1   11.10    2.90
   1  13   1   11.90    3.60
   1 -13  -1   14.20    4.20
  -1 -13   1    9.90    3.60
  -1  13  -1   14.00    3.90
  -1 -13  -1   17.70    4.30
   1  13  -1    8.70    3.40
   1 -13   1    7.90    3.70
  -1  13   1   15.60    3.60
  -1  14  -1   39.10    5.90
   1 -14  -1   44.70    6.20
  -1 -14   1   39.80    5.50
   1  14   1   38.10    6.00
  -1  14   1   41.10    6.30
   1  14  -1   53.09    7.40
  -1 -14  -1   39.90    6.00
   1 -14   1   38.20    5.50
   1 -15  -1  289.77   16.10
  -1  15  -1  331.17   16.10
   1  15   1  325.57   16.10
  -1 -15  -1  295.97   15.40
   1  15  -1  299.17   15.70
  -1  15   1  276.97   15.00
  -1  16  -1   36.60    6.30
   1  16   1   34.10    5.90
   1  16  -1   28.40    5.90
  -1  16   1   26.90    5.20
   1  17   1    6.00    4.50
  -1  17  -1    5.00    4.70
  -1  17   1   10.80    5.00
   1  17  -1   10.60    4.70
   1  18   1   11.30    5.30
  -1  18  -1    6.10    4.90
   1  18  -1   18.30    5.60
  -1  18   1   17.10    5.20
   1  19   1  574.44   25.60
  -1  19  -1  586.54   25.60
   1  19  -1  565.74   25.50
  -1  19   1  597.34   25.80
   1  20   1    8.00    6.30
  -1  20  -1    6.60    5.90
  -1  20   1   -2.60    5.80
   1  20  -1   -1.10    6.10
  -1  21  -1  175.38   17.10
   1  21   1  169.08   16.70
   1  21  -1  162.48   16.90
  -1  21   1  177.58   16.50
  -1 -22   1   10.00    6.70
  -1  22  -1   10.20    7.40
   1  22   1   -1.70    7.20
  -1 -22  -1    3.20    6.30
  -1  22   1    5.90    7.10
   1  22  -1   -0.40    7.70
   1  23   1  283.77   22.90
  -1 -23   1  340.67   19.30
  -1  23  -1  323.57   23.30
  -1  23   1  327.87   23.20
  -1 -23  -1  339.87   18.90
   1  23  -1  310.67   23.20
   1  24   1   22.60   10.30
  -1 -24   1   30.10    8.30
  -1  24  -1   23.10    9.80
  -1  24   1   36.00   10.00
   1  24  -1   19.10   10.10
  -1 -24  -1   27.70    8.00
   2   0   1   -0.40    0.30
   2   0  -1   -0.10    0.40
  -2   0  -1    0.00    0.30
  -2   0   1   -0.20    0.30
   2   1   1  254.17    6.70
  -2   1  -1  246.58    7.00
  -2  -1   1  240.28    7.00
   2  -1  -1  225.78    7.50
   2  -1  -1  254.57    7.20
   2   1  -1  248.68    7.10
  -2  -1  -1  243.88    6.70
   2  -1   1  242.38    7.00
  -2   1   1  246.18    7.00
  -2  -2   1   92.69    3.60
   2  -2  -1   86.49    3.80
   2   2   1   98.39    3.30
   2  -2  -1   89.49    3.60
  -2   2  -1   88.09    3.80
  -2  -2  -1   89.79    3.30
   2  -2   1   84.29    3.50
  -2   2   1   85.09    3.50
  -2   2   1   89.59    3.80
   2  -2   1   87.39    3.70
   2   2  -1   97.69    3.60
  -2  -3   1  422.56   11.80
   2  -3  -1  400.26   11.80
  -2   3  -1  430.46   12.30
   2   3   1  421.86   12.00
   2  -3  -1  437.16   12.30
   2   3  -1  421.46   12.20
   2  -3   1  436.56   12.30
   2   3  -1  426.86   11.80
  -2  -3  -1  428.86   11.50
  -2   3   1  417.46   12.20
  -2  -4   1  178.18    6.60
  -2  -4   1  164.28    6.10
  -2   4  -1  163.48    6.60
   2  -4  -1  169.18    6.60
   2   4   1  180.08    6.60
   2  -4   1  178.08    6.80
  -2   4   1  163.58    6.60
  -2  -4  -1  170.98    5.90
   2   4  -1  181.08    6.80
  -2   5  -1  506.75   15.50
   2  -5  -1  528.95   15.50
   2   5   1  519.75   15.40
  -2  -5   1  521.05   15.40
  -2  -5   1  501.05   14.80
   2  -5   1  535.35   15.70
  -2   5   1  507.65   15.40
   2   5  -1  514.05   15.50
  -2  -5  -1  529.15   15.30
   2   6   1  480.05   15.10
   2  -6  -1  493.75   15.10
  -2  -6   1  478.25   15.00
  -2   6   1  447.86   16.70
  -2  -6  -1  482.35   14.80
   2  -6   1  491.65   15.30
  -2   7  -1   64.39    5.00
  -2  -7   1   67.19    4.70
   2  -7  -1   71.49    5.00
   2   7   1   70.59    4.80
   2   7  -1   70.89    4.90
   2  -7   1   65.99    4.90
  -2  -7  -1   66.19    4.70
  -2   7   1   68.29    4.90
   2  -8  -1  563.24   18.00
   2   8   1  540.15   17.80
  -2   8  -1  553.04   18.10
  -2  -8   1  556.94   17.70
   2   8  -1  547.65   18.00
  -2  -8  -1  564.64   17.70
  -2   8   1  540.55   18.00
   2  -8   1  556.14   18.00
   2  -9  -1   71.79    5.80
  -2  -9   1   72.79    5.70
  -2   9  -1   70.99    5.80
   2   9   1   76.19    5.70
   2   9  -1   66.59    5.60
  -2  -9  -1   81.69    6.00
   2  -9   1   69.29    5.80
  -2   9   1   69.39    5.70
   2  10   1  151.08    8.50
   2 -10  -1  147.09    8.30
  -2  10  -1  156.28    8.70
  -2 -10   1  134.09    8.10
  -2 -10  -1  156.88    8.40
   2 -10   1  154.58    8.50
   2  10  -1  144.29    8.40
  -2  10   1  148.79    8.60
  -2 -11   1   -4.30    2.40
   2  11   1   -4.70    2.10
   2 -11  -1    0.60    2.50
  -2  11  -1   -4.30    2.00
  -2  11   1    0.70    2.00
   2  11  -1   -0.60    2.30
   2 -11   1    2.00    2.70
  -2 -11  -1   -2.80    2.30
  -2 -12   1   92.19    8.20
   2  12   1   96.09    7.90
   2 -12  -1   88.79    8.00
  -2  12  -1   97.29    7.90
  -2  12   1  101.79    8.00
   2  12  -1   88.89    7.70
  -2 -12  -1   88.39    7.80
   2 -12   1  102.39    8.20
  -2  13  -1   14.10    3.50
  -2  13   1   16.90    3.80
   2 -13   1    9.90    3.70
  -2  14  -1   57.19    8.30
   2 -14  -1   70.09    9.20
  -2 -14   1   64.09    9.20
   2  14   1   64.29    8.40
  -2 -14  -1   48.50    6.70
   2  14  -1   68.79    8.10
  -2  14   1   63.29    8.20
   2 -14   1   57.99    9.00
   2 -15  -1  162.28   15.30
  -2  15  -1  134.79   10.90
   2  15   1  145.99   10.90
  -2 -15  -1  132.89   11.70
   2  15  -1  125.89   11.00
  -2  15   1  138.79   10.90
  -2  16  -1    5.00    3.80
   2  16   1    5.40    3.90
  -2  16   1   -1.10    3.50
   2  16  -1    3.80    3.90
   2  17   1    9.20    4.60
  -2  17  -1    7.90    4.70
   2  17  -1   12.80    4.90
  -2  17   1   13.60    4.90
  -2  18  -1   -0.30    4.70
   2  18   1   -1.20    4.80
   2  18  -1    7.20    5.10
  -2  18   1    8.90    5.10
  -2 -19   1   11.30    5.00
  -2  19  -1    0.60    5.20
   2  19   1    7.30    5.90
  -2  19   1   12.50    5.30
  -2 -19  -1   14.20    4.70
   2  19  -1   27.30    6.20
   2  20   1  207.68   16.90
  -2 -20   1  232.58   14.70
  -2  20  -1  221.68   16.70
   2  20  -1  210.28   16.70
  -2  20   1  210.98   16.40
  -2 -20  -1  230.58   20.50
  -2 -21   1    9.50    5.40
   2  21   1   10.20    7.40
   2  21  -1   -2.30    6.70
  -2 -21  -1    0.50    5.30
  -2  21   1   15.80    6.70
  -2  22  -1   33.70    8.90
   2  22   1   39.00    9.20
  -2 -22   1   49.40    7.60
   2  22  -1   45.30    9.50
  -2  22   1   39.00    8.80
  -2 -22  -1   40.30    7.60
   2  23   1   -6.00    8.70
  -2 -23   1   11.10    6.50
  -2  23  -1   -0.90    8.20
  -2  23   1    5.00    8.30
   2  23  -1   -1.80    8.60
  -2 -23  -1    2.40    6.50
   2  24   1    7.30   10.00
  -2 -24   1    4.80    7.60
  -2  24  -1    4.70    9.60
  -2 -24  -1    3.20    7.90
  -2  24   1    1.90    9.60
   2  24  -1    6.90    9.90
   3   0  -1    0.40    0.60
  -3   0  -1    0.40    0.60
  -3   0  -1    0.50    0.60
   3   0   1   -0.70    0.50
   3   0   1    0.30    0.60
  -3   0   1   -0.20    0.50
  -3   0   1    0.60    0.60
   3   0  -1    0.30    0.60
   3   1   1    5.00    0.90
   3  -1  -1    9.40    1.30
  -3   1  -1    6.00    1.00
   3  -1  -1    5.60    1.10
  -3  -1   1    5.30    1.00
  -3   1  -1    7.80    1.30
   3   1   1    8.40    1.20
  -3  -1   1    8.80    1.40
  -3  -1  -1    8.50    1.20
   3   1  -1    8.50    1.30
   3   1  -1    9.90    1.50
  -3   1   1    5.40    1.00
   3  -1   1    5.80    1.10
   3  -1   1    7.80    1.30
  -3   1   1    5.20    1.00
   3  -2  -1   23.90    2.20
  -3   2  -1   22.50    1.90
   3  -2  -1   24.10    2.00
  -3   2  -1   23.80    2.20
  -3   2   1   25.20    2.00
  -3   2   1   22.00    2.20
   3  -2   1   22.60    1.90
   3  -2   1   23.90    2.20
   3   3   1   48.80    2.60
  -3  -3   1   52.29    2.90
  -3   3  -1   47.30    3.20
   3  -3  -1   48.20    3.20
   3  -3  -1   48.20    2.90
  -3  -3  -1   49.40    2.70
  -3   3   1   49.40    3.20
   3  -3   1   47.10    2.90
  -3   3   1   45.00    2.80
   3   3  -1   50.29    2.80
   3  -3   1   48.00    3.10
   3  -4  -1  745.63   19.90
   3   4   1  718.23   20.00
  -3   4  -1  712.73   20.20
   3  -4  -1  757.22   20.30
  -3  -4   1  697.23   19.50
   3   4   1  739.63   19.20
   3   4  -1  728.33   19.50
  -3  -4  -1  715.33   19.20
  -3   4   1  713.33   20.20
   3   4  -1  731.73   20.20
   3  -4   1  757.02   20.40
   3  -5  -1  605.54   17.10
   3  -5  -1  604.64   17.70
   3   5   1  579.74   17.30
  -3  -5   1  590.94   16.90
  -3   5  -1  596.34   17.60
   3   5  -1  579.04   17.50
   3  -5   1  609.04   17.70
  -3  -5  -1  591.44   16.50
  -3   5   1  598.04   17.70
  -3  -6   1  640.34   18.30
  -3   6  -1  647.24   19.40
   3   6  -1  647.74   19.30
   3  -6   1  642.54   21.00
  -3  -6  -1  587.74   18.20
  -3   6   1  658.63   19.40
  -3  -7   1    9.70    2.20
   3  -7  -1    6.50    2.10
   3   7   1    9.70    1.90
  -3  -7   1    7.70    1.90
  -3   7  -1    4.90    1.90
   3  -7   1    9.20    2.30
  -3   7   1    6.20    1.90
  -3  -7  -1    8.70    1.90
  -3  -7  -1    7.40    1.70
   3   7  -1    8.30    1.90
  -3  -8   1  247.98    9.80
  -3  -8   1  272.37   10.70
  -3   8  -1  256.27   10.90
   3  -8  -1  248.48   10.50
   3   8   1  262.87   10.80
  -3  -8  -1  259.67   10.40
   3   8  -1  257.07   10.70
  -3   8   1  252.97   10.70
  -3  -8  -1  245.58    9.50
   3  -8   1  255.67   10.70
  -3  -9   1 1145.59   32.10
  -3  -9   1 1191.48   33.30
   3  -9  -1 1229.48   33.70
   3   9   1 1145.89   33.30
  -3   9  -1 1131.89   33.30
   3  -9   1 1184.68   33.60
  -3  -9  -1 1149.19   31.80
  -3  -9  -1 1196.58   33.00
   3   9  -1 1151.78   33.60
  -3   9   1 1142.69   33.40
   3 -10  -1   19.40    3.30
   3  10   1   16.00    3.30
  -3 -10   1   19.20    3.30
  -3  10  -1   18.80    3.50
  -3 -10   1   15.60    2.90
   3  10  -1   24.80    3.80
  -3  10   1   14.70    3.10
  -3 -10  -1   18.50    3.20
   3 -10   1   21.80    3.80
  -3 -11   1  219.98   10.90
  -3 -11   1  213.48   10.00
   3  11   1  224.38   11.00
   3 -11  -1  229.28   11.00
  -3  11  -1  222.28   11.10
  -3 -11  -1  205.88   10.60
   3 -11   1  210.78   11.00
  -3  11   1  206.48   10.80
   3  11  -1  205.18   10.80
   3  12   1   39.00    6.20
   3 -12  -1   42.90    6.80
  -3 -12   1   37.60    5.30
  -3  12  -1   50.79    6.60
  -3 -12   1   41.30    5.40
   3 -12   1   49.10    7.00
  -3  12   1   49.50    6.50
   3  12  -1   41.70    6.30
  -3 -12  -1   33.30    5.00
  -3  13  -1   96.99    8.50
  -3 -13   1   88.09    9.20
  -3 -13   1   93.29    7.60
   3  13   1   91.39    8.30
   3 -13  -1   98.09    9.20
  -3  13   1  104.89    8.70
   3  13  -1   86.19    8.50
  -3 -13  -1  114.29    9.30
   3 -13   1   82.09    8.90
  -3  14  -1  313.67   15.40
  -3 -14   1  289.27   15.10
   3 -14  -1  326.57   15.60
   3  14   1  297.37   15.30
  -3 -14   1  290.07   13.60
   3  14  -1  292.97   15.30
  -3 -14  -1  271.87   14.80
  -3  14   1  329.77   15.60
   3 -14   1  319.27   15.40
   3  15   1   13.40    4.00
  -3 -15   1   16.50    4.40
  -3  15  -1   20.90    4.80
  -3 -15  -1   16.90    5.20
  -3 -15  -1    7.50    3.60
  -3  15   1   21.00    4.60
   3  15  -1   11.70    4.40
  -3  16  -1    7.80    3.80
   3  16   1    6.70    3.90
  -3 -16   1    3.50    3.20
   3  16  -1    2.80    3.90
  -3 -16  -1    4.00    3.10
  -3  16   1   -0.10    3.70
   3  17   1   -4.20    4.20
  -3  17  -1   -5.30    4.30
  -3 -17   1   -3.30    3.20
  -3  17   1   -2.00    4.20
   3  17  -1    0.60    4.30
  -3 -17  -1   -2.10    3.30
  -3 -18   1   20.50    4.50
  -3  18  -1    7.10    4.90
   3  18   1   16.30    5.50
   3  18  -1   13.10    5.30
  -3 -18  -1   18.20    4.60
  -3  18   1   16.40    5.20
  -3 -19   1    4.60    4.30
  -3  19  -1    3.40    5.70
   3  19   1    9.00    6.10
  -3 -19  -1    2.90    4.30
  -3  19   1    0.00    5.20
   3  19  -1    0.30    5.40
  -3  20  -1   13.20    6.10
   3  20   1   35.30    7.60
  -3 -20   1   25.70    6.30
  -3 -20  -1   32.50    7.00
   3  20  -1   28.40    7.20
  -3 -21   1   61.49    8.90
  -3  21  -1   41.80    8.60
   3  21   1   34.30    8.60
  -3 -21  -1   53.39    7.80
  -3  21   1   50.69    9.70
   3  21  -1   41.80    8.50
  -3  22  -1    2.80    7.70
   3  22   1  -12.00    7.70
  -3 -22   1   -4.20    6.20
   3  22  -1  -15.90    7.60
  -3  22   1  -11.10    7.20
  -3 -22  -1    1.00    5.90
  -3  23  -1    5.40    8.50
   3  23   1    0.40    8.70
  -3 -23   1    5.60    6.80
  -3 -23  -1   -2.10    6.80
  -3  23   1   -5.90    8.40
   3  23  -1   -1.40    8.90
  -3 -24   1    8.20    7.80
  -3  24  -1   19.40   10.30
   3  24   1  -10.40    9.80
  -3 -24  -1    5.30    8.00
  -3  24   1   16.00    9.80
   3  24  -1   25.60   10.80
  -4   0  -1    0.90    0.60
   4   0   1    1.10    0.60
  -4   0   1   -0.50    0.60
   4   0   1   -0.10    0.70
  -4   0   1   -0.40    0.70
  -4   0  -1    0.20    0.70
   4   0  -1   -0.10    0.70
   4   1   1  848.92   21.90
   4  -1  -1  841.32   22.20
   4  -1  -1  771.42   21.60
  -4   1  -1  870.31   22.10
  -4  -1   1  829.02   22.00
  -4  -1   1  846.62   21.90
   4   1   1  847.92   21.50
  -4   1  -1  810.92   21.60
   4  -1   1  835.92   22.00
   4  -1   1  834.02   21.70
   4   1  -1  858.71   21.90
  -4   1   1  853.91   22.20
  -4  -1  -1  846.62   21.60
   4   1  -1  860.01   22.10
  -4   1   1  811.52   21.80
  -4  -1  -1  824.42   21.80
   4   2   1  361.86   10.50
   4  -2  -1  369.56   11.30
   4  -2  -1  365.86   11.00
  -4   2  -1  361.86   11.00
  -4   2  -1  365.96   11.20
  -4  -2   1  358.46   10.90
   4   2  -1  363.96   10.80
  -4   2   1  362.56   11.00
   4   2  -1  379.06   11.20
   4  -2   1  397.26   11.10
   4  -2   1  354.76   11.20
  -4  -2  -1  363.46   10.60
  -4   2   1  356.76   11.30
  -4   3  -1   31.30    3.00
   4  -3  -1   27.50    2.90
  -4   3   1   24.70    2.80
  -4   3   1   31.50    2.60
   4  -3   1   27.10    2.50
  -4  -4   1  119.89    5.20
   4  -4  -1  114.59    5.30
   4  -4  -1  121.19    5.80
  -4   4  -1  112.79    5.60
   4   4   1  127.49    5.00
   4  -4   1  117.29    5.70
  -4   4   1  114.89    5.70
  -4   4   1  123.19    5.80
   4  -4   1  120.79    5.40
  -4  -4  -1  122.19    5.00
   4   4  -1  122.09    5.10
   4   5   1 2867.91   69.99
   4   5   1 2879.91   68.79
   4  -5  -1 2995.60   70.39
  -4   5  -1 2770.22   70.59
   4  -5  -1 2960.40   69.79
  -4  -5  -1 2801.52   68.79
   4  -5   1 2963.80   70.49
  -4   5   1 2487.75   71.79
   4   5  -1 2923.71   69.19
   4   5  -1 2543.55   71.39
   4  -5   1 2899.81   69.79
   4   6   1  957.90   26.50
   4  -6  -1  932.21   26.00
   4  -6  -1  950.80   26.70
  -4  -6   1  936.51   25.70
  -4   6  -1  936.31   26.70
  -4  -6  -1  930.91   26.90
   4  -6   1  945.11   26.80
  -4   6   1  957.00   26.70
   4  -6   1  927.81   26.10
   4   6  -1  919.91   26.50
  -4  -7   1 2540.85   65.59
   4   7   1 2621.14   66.79
  -4   7  -1 2651.63   67.09
   4  -7  -1 2616.34   66.89
   4  -7  -1 2680.23   66.09
   4   7  -1 2646.54   66.99
   4  -7   1 2754.52   67.19
  -4   7   1 2701.33   67.19
  -4  -7  -1 2532.35   65.19
   4  -8  -1  286.67   11.00
  -4  -8   1  285.97   10.80
  -4   8  -1  285.17   11.80
   4  -8  -1  291.57   11.60
   4   8   1  285.17   11.50
   4  -8   1  281.17   11.60
  -4   8   1  285.37   11.70
   4   8  -1  283.37   11.60
  -4  -8  -1  281.57   10.50
  -4   9  -1    0.90    1.90
   4  -9  -1   -0.70    2.00
  -4  -9   1    2.70    1.60
   4   9   1    1.90    1.90
  -4  -9  -1    2.10    1.60
  -4   9   1    2.60    1.90
   4   9  -1    2.70    2.00
   4  -9   1   -2.20    2.00
  -4 -10   1  299.37   11.90
  -4  10  -1  296.57   13.00
   4 -10  -1  294.97   12.80
  -4 -10   1  299.57   12.50
   4  10   1  289.37   12.70
   4 -10   1  308.27   13.00
   4  10  -1  300.97   12.90
  -4  10   1  289.57   12.90
  -4 -10  -1  301.77   11.60
  -4 -11   1  175.18   10.00
   4  11   1  174.58    9.90
  -4  11  -1  173.68   10.10
   4 -11  -1  187.38   10.10
  -4 -11   1  184.28    9.10
   4 -11   1  186.38   10.20
   4  11  -1  176.98   10.00
  -4 -11  -1  182.88    8.80
  -4  11   1  190.18   10.30
  -4 -12   1  840.42   27.10
  -4  12  -1  839.42   27.80
   4  12   1  820.42   27.50
   4 -12  -1  856.21   27.70
  -4 -12   1  821.02   25.90
   4 -12   1  839.32   27.60
  -4  12   1  826.52   27.60
  -4 -12  -1  838.92   25.70
   4  12  -1  846.92   27.70
   4  13   1   71.89    7.70
  -4  13  -1   65.99    7.90
   4 -13  -1   66.59    8.80
  -4 -13   1   72.29    6.80
  -4 -13   1   79.39    8.90
   4 -13   1   60.69    8.30
  -4 -13  -1   72.99    6.70
   4  13  -1   81.29    8.30
  -4  13   1   60.29    7.50
  -4  14  -1   52.69    8.10
  -4 -14   1   49.60    6.40
   4  14   1   55.39    7.90
   4 -14  -1   35.80    5.80
  -4 -14   1   42.60    6.10
   4  14  -1   53.39    8.20
  -4  14   1   53.99    7.80
   4 -14   1   41.10    5.80
  -4 -14  -1   47.30    6.20
   4  15   1    2.80    3.50
  -4  15  -1   14.90    4.20
  -4 -15   1    3.70    3.20
   4  15  -1    2.20    3.60
  -4  15   1   13.30    3.80
  -4 -15  -1    3.20    2.90
  -4  16  -1   38.80    6.50
   4  16   1   70.79    9.30
  -4 -16   1   55.89    7.40
   4  16  -1   66.69    9.20
  -4 -16  -1   55.49    7.00
  -4  16   1   37.90    6.60
  -4  17  -1   -0.60    4.40
   4  17   1    9.90    4.50
  -4 -17   1   12.30    4.10
  -4  17   1    4.50    4.30
   4  17  -1    2.80    4.50
  -4 -17  -1    8.90    3.60
  -4  18  -1   32.90    7.00
  -4 -18   1   45.30    6.60
   4  18   1   46.30    8.00
  -4 -18  -1   47.00    6.90
  -4  18   1   31.10    6.60
   4  18  -1   27.90    7.10
  -4  19  -1   -1.00    5.50
   4  19   1    9.50    5.90
  -4 -19   1    5.50    4.80
  -4 -19  -1    3.70    4.40
   4  19  -1    5.40    5.50
  -4  19   1   -4.90    5.00
   4  20   1    1.90    6.00
  -4 -20   1    8.30    5.50
  -4  20  -1   -0.80    5.80
  -4  20   1   -5.30    5.90
  -4 -20  -1    1.00    5.70
   4  20  -1    5.60    6.40
   4  21   1    4.40    7.30
  -4 -21   1    4.00    5.70
  -4  21  -1   -2.20    7.00
  -4 -21  -1   -1.40    5.60
   4  21  -1   -3.50    7.30
  -4  21   1   -9.40    7.00
  -4 -22   1   16.10    6.40
  -4  22  -1   -5.50    7.50
   4  22   1    8.40    8.30
  -4 -22  -1    5.40    6.10
  -4  22   1   -2.60    7.50
   4  22  -1    5.50    7.90
  -4 -23   1   50.29    8.50
   4  23   1   49.20   10.60
  -4  23  -1   38.60   10.60
   4  23  -1   52.39   11.00
  -4 -23  -1   48.40    8.10
  -4  23   1   46.50   10.20
  -4 -24   1   18.70    8.00
   4  24   1   12.50   10.30
  -4  24  -1    1.50    9.90
  -4  24   1   19.00   10.60
   4  24  -1   17.20   10.50
  -4 -24  -1   19.40    8.30
  -5   0   1   -1.10    0.80
   5   0   1    0.00    0.90
   5   0  -1   -0.40    0.70
   5   0  -1    0.60    0.90
  -5   0   1   -0.80    0.70
  -5   0  -1    0.30    0.80
   5   0   1    0.10    0.70
  -5   1  -1  302.67    9.90
  -5   1  -1  302.87    9.60
   5  -1  -1  303.97   10.00
  -5  -1   1  296.07    9.90
   5   1   1  307.67    9.50
   5  -1  -1  289.57    9.60
  -5  -1   1  310.97    9.80
   5   1   1  310.07    9.90
  -5   1   1  309.87   10.10
   5   1  -1  295.37    9.60
  -5  -1  -1  300.37    9.50
   5   1  -1  301.17    9.90
   5  -1   1  312.47   10.00
  -5  -1  -1  291.97    9.70
   5  -1   1  294.97    9.50
   5  -2  -1    1.40    1.10
   5   2   1    2.60    1.00
  -5   2  -1    3.50    1.00
  -5   2  -1    2.40    1.10
   5  -2  -1    5.40    1.30
  -5   2   1    3.10    1.20
   5  -2   1    1.90    1.10
   5   2  -1    4.60    1.20
  -5   2   1    3.90    1.20
   5   2  -1    2.30    0.90
  -5  -2  -1    3.30    1.10
   5  -2   1    2.50    1.10
   5  -3  -1   16.60    2.60
   5  -3  -1   18.00    2.30
  -5   3  -1   19.80    2.30
  -5   3  -1   15.30    2.50
   5  -3   1   17.10    2.40
   5  -3   1   15.90    2.60
  -5   3   1   18.30    2.30
  -5   3   1   17.60    2.70
   5  -4  -1  134.09    6.00
  -5   4  -1  114.39    6.00
  -5   4   1  100.39    6.00
   5  -4   1  116.89    5.60
  -5   4   1  144.19    6.10
   5   5   1 1834.22   44.60
   5  -5  -1 1760.42   45.90
  -5  -5   1 1779.92   45.00
   5  -5  -1 1751.02   45.30
  -5   5  -1 1728.83   45.90
  -5   5   1 1700.63   45.80
   5  -5   1 1770.92   46.00
   5   5  -1 1820.02   44.90
   5  -5   1 1777.12   45.40
  -5   6  -1 3098.69   77.89
   5   6   1 3161.08   76.29
   5  -6  -1 2887.51   78.99
  -5  -6   1 3063.29   76.79
   5  -6  -1 3172.58   77.99
   5   6   1 3211.58   77.79
   5   6  -1 3204.48   76.69
  -5  -6  -1 3088.09   76.39
   5  -6   1 3171.88   78.19
   5   6  -1 3231.08   78.09
   5  -6   1 3055.29   77.29
  -5   6   1 3091.99   77.99
   5  -7  -1 1052.09   29.70
  -5  -7   1  997.70   28.40
   5   7   1 1032.60   29.40
   5  -7  -1 1046.10   28.90
  -5   7  -1 1010.40   29.60
  -5   7   1 1020.40   29.60
   5  -7   1 1057.39   29.80
   5   7  -1 1024.30   29.60
  -5  -7  -1 1016.60   28.10
  -5  -8   1  287.37   11.10
  -5   8  -1  286.17   12.10
   5   8   1  282.17   11.80
   5  -8  -1  295.17   12.00
   5  -8  -1  307.57   11.50
  -5   8   1  283.37   12.10
   5  -8   1  303.37   11.60
   5  -8   1  296.77   12.00
   5   8  -1  289.07   12.00
  -5  -8  -1  281.27   10.70
  -5  -9   1  260.87   10.70
  -5   9  -1  261.67   11.80
   5  -9  -1  257.27   10.90
   5   9   1  275.07   11.70
   5  -9  -1  260.17   11.60
  -5  -9  -1  255.57   10.40
   5   9  -1  268.07   11.80
   5  -9   1  261.77   11.70
  -5   9   1  256.37   11.70
   5  -9   1  255.17   10.90
  -5 -10   1  106.79    6.70
  -5  10  -1  111.69    7.80
   5 -10  -1  105.39    7.90
   5  10   1   99.09    7.10
   5 -10  -1  115.39    7.00
   5  10  -1  119.69    7.90
  -5  10   1  112.19    7.80
  -5 -10  -1  112.59    6.80
   5 -10   1  106.79    7.70
  -5  11  -1   39.00    5.90
  -5 -11   1   29.80    4.60
   5  11   1   24.60    4.00
   5 -11  -1   32.40    5.20
   5 -11  -1   26.40    4.60
  -5  11   1   36.40    5.60
  -5 -11  -1   27.90    4.30
   5  11  -1   26.90    4.50
   5 -11   1   31.60    4.70
   5 -12  -1   81.99    8.30
   5 -12  -1   85.59    7.20
   5  12   1   88.69    7.80
  -5  12  -1   97.39    8.20
  -5 -12   1   89.79    7.00
   5  12  -1   89.39    8.10
  -5 -12  -1   85.49    6.70
   5 -12   1   85.89    8.80
  -5  12   1   82.29    7.90
   5 -13  -1  632.24   23.50
   5 -13  -1  656.63   22.30
  -5  13  -1  647.54   23.80
   5  13   1  632.14   23.60
  -5 -13   1  629.44   21.90
  -5  13   1  653.33   23.90
   5  13  -1  647.04   23.90
  -5 -13  -1  629.14   21.60
   5 -13   1  647.74   23.70
   5 -14  -1    4.10    3.60
  -5  14  -1   12.70    4.30
  -5 -14   1    5.20    3.20
   5  14   1    5.80    3.40
   5 -14  -1    5.00    4.50
  -5  14   1   10.00    3.80
   5  14  -1    3.00    3.30
  -5 -14  -1    7.90    3.20
   5  15   1   10.40    3.90
  -5  15  -1   15.10    4.40
   5 -15  -1   17.50    4.10
  -5 -15   1   12.30    3.70
  -5  15   1   17.00    4.40
   5  15  -1    6.70    3.70
  -5 -15  -1   15.20    3.70
   5  16   1   41.80    6.80
  -5  16  -1   30.20    6.00
  -5 -16   1   38.00    5.80
   5  16  -1   33.00    6.00
  -5  16   1   29.60    5.40
  -5  17  -1   29.10    6.50
   5  17   1   28.30    6.00
  -5 -17   1   50.29    7.80
  -5  17   1   40.30    7.10
  -5 -17  -1   27.50    5.20
   5  17  -1   21.00    5.80
  -5  18  -1   14.10    8.30
   5  18   1   21.40    7.40
  -5 -18   1   13.10    5.00
  -5 -18  -1   16.20    4.90
  -5 -19   1    2.40    5.00
  -5  19  -1    9.40    6.10
   5  19   1    8.10    5.70
   5  19  -1    4.90    5.60
  -5 -19  -1   -4.60    4.40
  -5  19   1   10.00    5.70
   5  20   1   41.60    7.70
  -5  20  -1   29.90    7.90
  -5 -20   1   46.10    7.00
   5  20  -1   45.50    8.20
  -5  20   1   36.20    8.20
  -5 -20  -1   53.19   10.90
   5  21   1   55.49    9.20
  -5  21  -1   53.39    9.90
  -5 -21   1   57.09    8.30
  -5 -21  -1   61.69    8.40
   5  21  -1   41.70    9.10
  -5  21   1   62.29    9.40
  -5 -22   1   42.00    7.50
  -5  22  -1   37.80    8.90
   5  22   1   49.90    9.50
  -5  22   1   39.20    9.00
  -5 -22  -1   40.70    7.00
   5  22  -1   35.60    9.20
  -5  23  -1   -4.20    8.90
  -5 -23   1   -0.10    6.90
   5  23   1   22.90    9.70
  -5  23   1   -1.50    8.70
   5  23  -1    0.80    8.90
  -5 -23  -1   -7.90    6.70
   5  24   1   17.70   10.50
  -5  24  -1   14.10   10.20
  -5 -24   1    3.80    8.10
   5  24  -1  -12.70   10.40
  -5  24   1   15.30   10.10
  -5 -24  -1    0.40    7.70
  -6   0   1   -0.60    0.90
   6   0   1    0.20    1.00
  -6   0   1    0.10    1.00
   6   0   1   -1.10    0.90
   6   0  -1    2.70    1.10
  -6   0  -1    1.50    1.00
   6   0  -1    0.70    1.00
  -6   0  -1    1.00    1.00
   6  -1  -1    1.00    1.00
   6  -1  -1    1.50    1.10
  -6  -1   1    0.30    1.00
  -6   1  -1    0.50    1.00
   6   1   1    0.30    0.90
  -6  -1   1    0.10    1.30
   6   1   1    0.60    1.10
  -6   1  -1    0.00    1.00
  -6  -1  -1    0.80    0.80
   6  -1   1    1.20    1.20
  -6   1   1    0.00    0.80
   6  -1   1    0.70    1.00
   6   1  -1    0.50    1.00
  -6   1   1    0.60    1.00
   6   1  -1   -1.50    1.00
  -6  -1  -1    0.20    0.90
  -6   2  -1    1.30    1.10
  -6  -2   1    1.00    1.00
  -6   2  -1    0.00    0.70
   6  -2  -1    0.50    1.10
   6   2   1    0.60    0.90
   6   2   1    0.60    1.10
  -6  -2   1    1.90    1.20
   6  -2  -1    1.10    1.00
   6  -2   1   -0.80    1.10
   6   2  -1    2.00    1.00
  -6   2   1   -0.40    0.90
  -6   2   1    2.50    1.10
  -6  -2  -1    0.40    1.00
   6   2  -1   -0.60    1.00
   6  -2   1   -0.20    0.90
   6   3   1   28.80    3.10
  -6   3  -1   26.10    3.20
   6  -3  -1   26.70    3.80
  -6  -3   1   31.90    2.90
  -6   3  -1   25.00    2.80
   6  -3  -1   22.30    2.80
   6   3   1   25.90    2.60
   6   3  -1   27.40    2.70
   6  -3   1   22.60    2.80
   6   3  -1   20.80    3.10
  -6  -3  -1   22.60    2.70
  -6   3   1   24.60    2.70
   6  -3   1   23.00    3.20
  -6   4  -1  271.67   10.50
   6   4   1  297.27    9.70
   6  -4  -1  269.97   10.40
  -6  -4   1  290.47   10.00
   6  -4  -1  268.27   10.10
  -6   4  -1  255.87   10.10
  -6   4   1  268.57   10.10
   6  -4   1  263.27   10.30
   6   4  -1  300.37   10.00
   6   4  -1  311.37   10.60
  -6  -4  -1  307.87   11.40
   6  -4   1  263.57   10.10
  -6   4   1  267.57   10.40
  -6  -5   1 2031.40   50.29
   6   5   1 2084.89   49.70
   6  -5  -1 1946.11   50.99
   6  -5  -1 1876.11   50.79
  -6   5  -1 1918.31   50.99
   6  -5   1 1883.81   50.79
  -6  -5  -1 2032.50   49.90
  -6   5   1 1921.11   50.49
   6  -5   1 1956.20   51.09
   6   5  -1 2081.89   50.09
  -6   5   1 1959.20   51.09
   6   6   1 1650.23   40.80
  -6   6  -1 1523.15   42.20
   6  -6  -1 1544.65   41.60
   6  -6  -1 1541.95   42.30
  -6  -6   1 1577.54   41.30
   6   6  -1 1616.74   41.10
   6   6  -1 1637.24   42.60
  -6   6   1 1539.55   42.40
   6  -6   1 1591.54   42.40
  -6  -6  -1 1562.44   40.80
   6  -6   1 1561.74   41.70
   6  -7  -1  427.56   14.70
  -6   7  -1  417.06   15.30
   6   7   1  436.46   15.20
  -6  -7   1  412.86   14.30
   6   7   1  435.56   13.80
   6  -7  -1  415.46   15.20
  -6   7   1  422.36   15.50
   6   7  -1  434.76   15.40
   6  -7   1  428.06   15.30
  -6  -7  -1  418.96   14.00
   6  -7   1  442.56   14.90
   6   7  -1  412.96   14.00
  -6  -8   1  154.48    7.60
   6   8   1  159.88    8.30
  -6   8  -1  120.79    7.80
   6  -8  -1  122.59    7.10
   6  -8  -1  111.69    7.50
   6  -8   1  119.99    7.20
  -6  -8  -1  145.79    7.20
  -6   8   1  126.19    7.90
   6   8  -1  152.98    8.40
   6  -8   1  111.09    7.60
  -6  -9   1  401.36   14.50
   6   9   1  412.36   15.60
   6  -9  -1  402.06   14.80
   6  -9  -1  410.06   15.60
  -6   9  -1  390.36   15.60
   6   9  -1  424.76   15.80
  -6   9   1  391.36   15.60
   6  -9   1  387.16   15.50
   6  -9   1  409.76   15.00
  -6  -9  -1  396.66   14.20
  -6 -10   1   53.39    5.20
   6  10   1   66.19    6.10
   6 -10  -1   71.89    5.90
   6 -10  -1   53.69    6.60
  -6  10  -1   59.09    6.30
   6 -10   1   45.20    6.40
  -6 -10  -1   58.69    5.30
  -6  10   1   61.19    6.30
   6  10  -1   58.49    6.20
   6 -10   1   60.69    5.90
  -6  11  -1  104.79    8.30
   6  11   1   84.99    7.60
   6 -11  -1   89.89    7.30
   6 -11  -1  113.29    8.50
  -6 -11   1   87.79    6.80
   6  11  -1   90.49    7.80
  -6 -11  -1   84.79    6.50
   6 -11   1  102.29    7.40
   6 -11   1   96.79    8.40
  -6  11   1  111.09    8.30
  -6  12  -1   93.29    8.30
   6 -12  -1   86.99    8.50
  -6 -12   1   81.09    6.80
   6  12   1   77.29    7.70
   6 -12  -1   75.69    7.10
   6  12  -1   58.69    7.50
  -6 -12  -1   74.09    6.40
   6 -12   1   98.29    9.20
  -6  12   1   88.29    8.00
   6 -12   1   85.09    7.40
  -6  13  -1  117.99    9.80
   6 -13  -1  144.19   10.50
   6  13   1  104.29    9.30
   6 -13  -1  114.49    8.70
  -6 -13   1   94.59    8.00
   6 -13   1  118.29    8.80
   6  13  -1  110.59    9.90
   6 -13   1  118.19   10.20
  -6 -13  -1   90.29    7.60
  -6  13   1  146.39   10.20
  -6 -14   1  210.18   11.40
   6  14   1  214.08   12.70
   6 -14  -1  197.08   11.30
  -6  14  -1  209.58   12.70
  -6 -14  -1  208.68   11.00
  -6  14   1  212.18   12.70
   6 -14   1  217.28   11.60
   6  14  -1  176.18   12.40
  -6 -15   1   10.80    3.30
  -6  15  -1    7.50    4.30
   6  15   1    5.80    3.80
  -6  15   1   -0.30    3.90
  -6 -15  -1    5.50    3.00
   6  15  -1    9.40    4.30
   6  16   1   16.60    4.80
  -6 -16   1   18.40    4.60
  -6  16  -1   15.10    4.90
  -6  16   1   13.80    4.70
  -6 -16  -1   17.00    4.10
   6  16  -1   13.00    5.00
  -6 -17   1   37.70    6.10
   6  17   1   30.10    6.50
  -6  17  -1   25.70    5.90
  -6  17   1   44.10    7.20
  -6 -17  -1   35.50    5.80
   6  17  -1   47.20    7.60
  -6 -18   1   56.69    7.90
   6  18   1   55.19    9.50
  -6  18  -1   52.99    8.70
  -6 -18  -1   81.39    9.60
   6  18  -1   79.99   12.30
  -6  18   1   74.39   11.80
  -6  19  -1   28.10    7.00
   6  19   1   29.40    6.50
  -6 -19   1   26.70    5.90
  -6  19   1   26.80    6.80
  -6 -19  -1   24.40    5.50
   6  19  -1   31.20    7.00
  -6  20  -1  104.59   14.80
  -6 -20   1  108.89   12.10
   6  20   1  110.29   14.60
  -6  20   1  107.19   14.40
   6  20  -1  123.69   15.20
  -6 -21   1  391.96   19.70
   6  21   1  421.16   23.90
  -6  21  -1  404.16   23.60
  -6  21   1  420.46   23.70
   6  21  -1  428.36   24.10
  -6 -21  -1  417.26   19.80
  -6  22  -1   -7.30    8.20
  -6 -22   1   -3.50    6.20
   6  22   1    6.70    8.40
   6  22  -1   -3.40    8.20
  -6 -22  -1   -1.10    6.40
  -6  22   1   -9.80    7.80
   6  23   1   15.70    9.40
  -6  23  -1    7.40    9.20
  -6 -23   1   13.20    7.40
  -6  23   1   -3.70    9.20
  -6 -23  -1    4.40    7.20
   6  23  -1   15.60    9.80
   6  24   1   33.70   11.00
  -6  24  -1   10.10   10.20
  -6 -24   1   21.00    8.40
  -6 -24  -1   23.00    8.50
   6  24  -1    9.40   11.30
  -6  24   1   31.30   10.60
   7   0   1    0.00    1.10
   7   0   1    0.00    1.30
  -7   0   1    0.10    1.00
  -7   0   1   -0.90    1.40
  -7   0  -1   -0.50    1.10
   7   0  -1   -1.30    1.00
  -7   0  -1   -0.40    1.00
   7  -1  -1  670.63   19.10
  -7  -1   1  668.03   19.10
  -7  -1   1  653.63   19.80
   7  -1  -1  637.44   20.90
   7   1   1  698.73   18.90
  -7   1  -1  643.44   18.80
  -7   1   1  655.53   19.10
   7  -1   1  681.23   18.90
  -7  -1  -1  658.73   18.70
  -7  -1  -1  572.04   20.20
   7   1  -1  675.53   19.00
  -7   1   1  649.83   19.40
   7   1  -1  580.34   20.60
  -7  -2   1  130.79    6.40
  -7  -2   1  131.79    6.20
  -7   2  -1  129.79    6.40
  -7   2  -1  121.49    6.00
   7   2   1  129.79    5.90
   7  -2  -1  129.69    6.40
   7   2   1  125.19    7.20
   7  -2  -1  130.69    6.20
  -7   2   1  132.49    6.60
   7  -2   1  128.59    6.50
  -7   2   1  124.69    6.20
   7   2  -1  130.99    6.10
  -7  -2  -1  124.09    5.90
   7   2  -1  126.69    6.40
   7  -2   1  129.69    6.10
   7  -3  -1  424.86   14.40
   7   3   1  428.76   13.40
  -7  -3   1  421.66   13.70
   7   3   1  427.26   14.10
  -7   3  -1  428.96   14.20
   7  -3  -1  417.56   15.10
  -7   3  -1  413.36   13.80
   7   3  -1  431.46   14.30
  -7   3   1  431.16   14.40
   7  -3   1  447.26   14.00
  -7   3   1  406.26   13.80
  -7  -3  -1  419.86   13.40
   7   3  -1  434.96   13.70
   7  -3   1  425.76   14.40
   7  -4  -1   74.19    5.30
  -7   4  -1   73.19    4.90
   7   4   1   79.19    4.50
  -7   4  -1   73.99    5.40
   7  -4  -1   68.29    4.90
   7  -4   1   68.29    4.90
  -7   4   1   75.99    5.40
  -7   4   1   72.29    4.90
   7  -4   1   76.59    5.30
   7  -5  -1   33.80    4.10
  -7   5  -1   25.40    4.00
   7  -5  -1   15.00    3.00
   7  -5   1   22.30    3.40
  -7   5   1   27.70    4.10
  -7  -6   1  211.98    8.90
  -7   6  -1  187.58    9.30
   7  -6  -1  187.68    8.70
   7  -6  -1  191.68    9.30
   7   6   1  208.98    8.20
  -7   6   1  197.18    9.50
  -7  -6  -1  208.98    8.50
   7  -6   1  191.58    9.30
   7   6  -1  204.78    8.50
   7  -6   1  194.08    8.80
  -7   7  -1  311.67   13.20
  -7  -7   1  318.57   12.10
   7  -7  -1  327.57   13.10
   7  -7  -1  323.07   12.50
   7   7   1  320.77   12.10
   7   7  -1  325.77   11.90
   7  -7   1  346.27   12.80
  -7   7   1  319.97   13.30
   7  -7   1  326.47   13.20
  -7  -7  -1  326.87   11.90
   7   7  -1  324.47   13.10
   7   8   1  408.26   15.30
  -7   8  -1  379.66   15.40
   7  -8  -1  405.76   15.40
   7  -8  -1  396.16   14.50
  -7  -8   1  394.16   14.30
  -7  -8  -1  384.66   13.90
  -7   8   1  363.56   15.10
   7   8  -1  414.86   15.40
   7  -8   1  378.06   15.20
   7   8  -1  394.36   13.90
   7  -8   1  385.66   14.60
  -7   9  -1    9.40    3.00
   7  -9  -1    3.40    2.10
   7  -9  -1    6.20    2.90
   7  -9   1    6.20    2.90
  -7   9   1    4.60    2.60
   7  -9   1   11.20    2.50
   7 -10  -1   14.00    3.50
  -7  10  -1   11.80    3.10
   7 -10  -1   14.60    3.30
   7 -10   1   13.30    3.20
  -7  10   1    8.90    3.20
   7 -10   1   14.20    3.30
  -7 -11   1   11.20    2.90
  -7  11  -1    2.00    2.80
   7 -11  -1    2.70    3.60
   7 -11  -1    5.30    2.80
   7  11   1    8.60    2.90
  -7  11   1   10.10    3.40
   7 -11   1    8.80    3.80
   7 -11   1   11.40    3.50
   7  11  -1    9.80    3.20
  -7 -11  -1   11.70    2.90
   7  12   1   10.10    3.80
  -7 -12   1   12.50    3.50
   7 -12  -1   22.90    4.30
  -7  12  -1   16.00    4.00
   7 -12  -1   13.80    4.40
  -7 -12  -1   17.50    3.80
   7 -12   1   22.40    4.20
   7  12  -1   10.90    3.80
  -7  12   1   23.90    4.50
   7 -12   1   17.00    4.40
   7  13   1   61.79    8.40
  -7 -13   1   47.40    6.70
   7 -13  -1   66.89    7.60
   7 -13  -1   76.09   10.10
  -7 -13  -1   46.80    6.50
   7 -13   1   49.80    7.50
   7 -13   1   69.29   10.70
   7  13  -1   37.50    6.10
  -7 -14   1  101.59    8.40
   7 -14  -1  102.99    9.40
   7  14   1  119.39    9.80
  -7  14  -1  125.29   10.00
  -7  14   1  124.49   10.40
  -7 -14  -1  104.19    8.30
   7  14  -1  120.29   10.40
  -7 -15   1   11.80    3.50
  -7  15  -1   11.80    4.20
   7  15   1   15.20    4.50
   7  15  -1    6.20    4.70
  -7  15   1   15.20    4.60
  -7 -15  -1   18.80    4.00
   7  16   1    5.40    4.30
  -7  16  -1    5.00    4.30
  -7 -16   1    2.70    3.50
  -7 -16  -1    6.70    3.90
   7  16  -1    5.00    4.50
  -7  16   1    1.00    4.30
  -7 -17   1    2.70    4.00
  -7  17  -1   -1.80    4.60
   7  17   1    2.40    4.80
  -7 -17  -1   -4.30    3.90
   7  17  -1    6.20    4.80
  -7  17   1    5.90    4.50
  -7  18  -1  203.88   15.60
   7  18   1  216.58   15.80
  -7 -18   1  242.08   14.20
  -7  18   1  211.88   15.80
   7  18  -1  227.38   16.30
  -7 -18  -1  220.58   13.50
  -7  19  -1   -4.80    5.70
   7  19   1   -6.20    5.60
   7  19  -1    3.50    6.30
  -7  19   1    4.70    5.90
  -7 -19  -1   -4.50    4.50
  -7  20  -1  257.47   19.10
  -7 -20   1  281.97   16.50
   7  20   1  278.37   19.60
   7  20  -1  300.67   19.40
  -7  20   1  259.17   18.90
  -7 -20  -1  277.87   18.50
  -7 -21   1   31.50    6.70
   7  21   1   24.80    8.30
  -7  21  -1   21.10    8.00
   7  21  -1   26.70    8.10
  -7  21   1   31.40    8.00
  -7 -21  -1   36.40    6.80
   7  22   1  175.18   19.50
  -7  22  -1  191.68   20.40
  -7 -22   1  180.78   14.90
  -7 -22  -1  177.98   14.80
  -7  22   1  158.28   19.20
   7  22  -1  166.78   20.10
   7  23   1    0.70    9.50
  -7 -23   1   -2.40    7.60
  -7  23  -1  -13.10    9.30
   7  23  -1    3.80    9.30
  -7 -23  -1    3.90    7.50
  -8   0   1   -0.20    1.40
  -8   0   1    1.90    1.30
   8   0   1    0.20    1.20
   8   0  -1   -0.20    1.30
  -8   0  -1    1.00    1.20
  -8   0  -1   -1.10    1.20
   8   0   1   -2.00    1.30
   8   0  -1   -1.40    1.20
  -8   1  -1   20.50    3.20
  -8  -1   1   24.70    3.30
   8  -1  -1   15.30    2.40
   8   1   1   21.40    3.30
   8   1   1   24.50    3.10
  -8   1  -1   22.60    3.10
  -8  -1   1   17.40    2.90
   8  -1   1   22.10    3.40
  -8  -1  -1   22.90    3.00
  -8   1   1   21.80    3.10
   8   1  -1   21.80    3.40
  -8   1   1   22.10    3.20
  -8  -1  -1   23.40    3.10
   8  -1   1   18.90    2.90
   8   1  -1   21.60    3.00
   8   2   1   15.60    2.50
   8  -2  -1   12.10    2.40
   8   2   1   21.60    2.90
  -8  -2   1   12.60    2.30
  -8  -2   1   13.20    2.40
   8  -2  -1   16.40    2.60
  -8   2  -1   13.90    2.20
  -8   2  -1   12.90    2.40
  -8  -2  -1   17.60    2.80
   8   2  -1   11.70    2.30
  -8   2   1   11.80    2.20
  -8   2   1   14.40    2.50
   8   2  -1   16.80    2.80
   8  -2   1   12.90    2.30
   8  -2   1   13.10    2.80
  -8   3  -1    6.70    2.00
  -8   3  -1    6.10    1.90
   8  -3  -1    6.60    1.90
  -8  -3   1    7.70    1.90
   8   3   1    8.90    1.80
   8  -3  -1    4.20    1.70
   8   3   1    3.40    1.70
   8   3  -1    6.10    2.30
  -8   3   1    5.20    1.80
   8  -3   1    8.90    2.00
   8  -3   1    7.50    2.00
  -8   3   1    7.10    1.90
   8   3  -1    6.40    2.10
  -8  -3  -1    8.00    2.00
  -8   4  -1  416.66   14.60
  -8   4  -1  403.76   14.20
   8   4   1  417.56   13.50
  -8  -4   1  420.46   14.10
   8  -4  -1  418.36   14.20
   8   4   1  429.36   14.50
   8  -4  -1  429.86   15.00
   8   4  -1  354.56   14.80
   8  -4   1  418.06   14.80
   8  -4   1  417.96   14.20
  -8   4   1  417.46   14.90
   8   4  -1  411.16   14.60
  -8  -4  -1  413.36   13.70
  -8   4   1  410.56   14.30
   8  -5  -1   -0.70    1.90
  -8  -5   1    2.70    1.60
   8   5   1    2.00    2.00
   8  -5  -1    4.10    2.10
  -8   5  -1    2.00    1.80
  -8   5  -1    3.80    1.80
   8   5   1    2.60    1.70
  -8  -5  -1    4.00    1.70
   8   5  -1    0.10    1.50
  -8   5   1    0.30    1.70
   8  -5   1    1.30    1.70
   8   5  -1    0.30    1.70
  -8   5   1    2.10    1.60
   8  -5   1    1.00    1.90
   8  -6  -1  826.62   25.50
   8   6   1  847.62   24.00
   8  -6  -1  861.31   25.10
  -8   6  -1  820.52   25.60
  -8  -6   1  808.52   24.30
  -8   6   1  847.82   25.20
   8  -6   1  838.22   24.90
  -8   6   1  835.82   25.70
   8   6  -1  846.22   24.30
   8  -6   1  830.22   25.60
  -8  -6  -1  788.92   24.00
   8   7   1  900.41   25.80
   8  -7  -1  923.81   27.90
  -8   7  -1  891.21   27.60
   8  -7  -1  899.61   26.90
  -8  -7   1  882.71   26.50
   8  -7   1  908.61   27.00
  -8  -7  -1  883.11   26.00
  -8   7   1  912.11   28.00
   8  -7   1  911.01   27.80
   8   7  -1  893.21   26.10
   8   8   1   18.40    2.90
   8   8   1   34.00    5.30
  -8  -8   1   15.80    3.20
   8   8  -1   38.00    5.40
  -8  -8  -1   16.90    3.30
   8   8  -1   26.50    4.40
   8  -9  -1  359.96   14.10
   8   9   1  285.27   13.70
  -8   9  -1  363.06   15.10
   8  -9  -1  377.56   15.20
  -8   9   1  368.36   15.30
   8  -9   1  368.06   14.20
   8  -9   1  360.46   15.00
   8   9  -1  294.97   14.00
   8 -10  -1  178.08   10.80
   8 -10  -1  174.68    9.60
  -8  10  -1  191.28   11.00
  -8 -10   1  171.28    9.30
   8  10   1  196.78   10.80
   8  10  -1  196.28   10.80
  -8 -10  -1  170.58    9.20
  -8  10   1  170.78   10.40
   8 -10   1  161.58   10.30
   8 -10   1  154.88    9.40
  -8 -11   1  337.67   14.00
  -8  11  -1  327.07   15.10
   8 -11  -1  342.77   14.40
   8 -11  -1  338.47   15.50
   8  11   1  352.76   15.40
   8  11  -1  331.87   15.40
  -8  11   1  335.17   15.50
   8 -11   1  311.17   15.00
   8 -11   1  359.56   14.70
  -8 -11  -1  321.37   13.50
  -8  12  -1  115.59    9.60
   8 -12  -1   98.19    8.50
  -8 -12   1   94.59    7.80
   8  12   1   98.09    9.00
   8 -12  -1  111.19    9.80
  -8 -12  -1   98.19    7.70
   8 -12   1  108.89    8.80
  -8  12   1  106.09    9.30
   8 -12   1  101.69   10.00
   8  12  -1   93.39    9.10
   8 -13  -1  176.28   10.80
  -8 -13   1  162.28   10.20
  -8  13  -1  168.88   11.70
   8  13   1  189.08   12.10
  -8  13   1  196.98   12.50
   8 -13   1  167.58   10.80
  -8 -13  -1  183.68   10.40
   8  13  -1  197.08   12.40
  -8  14  -1   -0.20    4.00
  -8 -14   1    0.90    3.00
   8  14   1    4.70    3.80
   8  14  -1   -6.10    3.60
  -8  14   1   -1.40    3.60
  -8 -14  -1    1.50    3.10
  -8 -15   1   -1.80    3.20
   8  15   1    2.30    3.80
  -8  15  -1    0.40    4.10
  -8 -15  -1    1.70    3.50
  -8  15   1    5.40    4.10
   8  15  -1   -6.30    3.90
  -8 -16   1    1.70    3.50
  -8  16  -1    8.30    5.10
   8  16   1    1.10    4.40
   8  16  -1    0.10    4.50
  -8  16   1   -1.90    4.20
  -8 -16  -1    2.60    3.80
   8  17   1   33.60    7.80
  -8 -17   1   39.10    6.60
  -8  17  -1   35.00    8.20
  -8 -17  -1   52.59    7.10
   8  17  -1   36.30   10.50
  -8 -18   1   -3.80    4.40
  -8  18  -1   -3.10    5.20
   8  18   1   -4.80    5.10
   8  18  -1   -7.40    5.40
  -8  18   1    3.20    5.80
  -8 -18  -1    1.50    4.30
   8  19   1   41.60    7.80
  -8  19  -1   45.50    8.20
   8  19  -1   49.20    8.50
  -8  19   1   54.19    9.20
  -8 -19  -1   53.59    7.10
   8  20   1   -5.80    6.90
  -8 -20   1   -4.80    5.10
  -8  20  -1   -9.50    7.10
   8  20  -1  -12.60    6.90
  -8  20   1   -4.80    6.80
  -8 -20  -1   -3.00    5.20
  -8  21  -1  463.45   24.90
   8  21   1  450.85   24.90
  -8 -21   1  411.46   20.20
   8  21  -1  445.66   25.00
  -8  21   1  436.46   24.20
  -8 -21  -1  427.86   20.20
  -8 -22   1    1.30    6.60
  -8  22  -1   -1.70    8.50
   8  22   1   12.30    8.70
  -8  22   1    8.90    8.50
   8  22  -1   12.50    8.60
  -8 -22  -1   -0.90    6.60
  -8  23  -1  138.39   21.10
  -8 -23   1  163.88   15.90
   8  23   1  174.68   22.50
  -8 -23  -1  164.08   15.90
   8  23  -1  139.59   21.60
  -8  23   1  152.98   21.60
  -9   0   1    3.00    1.40
   9   0  -1    1.80    1.60
   9   0   1    1.40    1.50
  -9   0  -1    0.00    1.60
  -9   0  -1    4.40    1.60
  -9  -1   1   11.00    2.30
   9   1   1    7.90    2.00
   9   1   1   10.90    2.50
   9  -1  -1    4.80    2.20
   9  -1  -1    8.30    2.10
  -9   1  -1   12.30    2.60
  -9   1  -1    7.70    2.20
  -9  -1   1   12.40    2.50
   9  -1   1    6.20    2.00
   9   1  -1   11.00    2.20
  -9  -1  -1    8.60    2.10
  -9  -1  -1   10.50    2.50
  -9   1   1   11.90    2.80
   9   1  -1   12.10    2.40
  -9   1   1    7.10    2.10
   9  -1   1    6.70    1.80
  -9   2  -1   14.50    2.60
   9  -2  -1   17.50    2.60
  -9  -2   1   16.30    2.80
  -9  -2   1   17.40    2.80
  -9   2  -1   20.00    3.20
   9  -2  -1   15.70    3.10
   9   2   1   17.80    2.80
   9   2   1   15.20    2.60
   9  -2   1   21.40    3.40
  -9   2   1   12.90    2.90
  -9   2   1   13.90    2.40
   9   2  -1   14.30    2.70
   9   2  -1   24.50    3.50
  -9  -2  -1   17.70    2.80
   9  -2   1   14.60    2.70
  -9   3  -1   51.39    5.00
   9  -3  -1   45.80    4.80
  -9   3  -1   59.09    4.60
   9   3   1   56.09    4.40
   9  -3  -1   57.79    4.80
  -9  -3   1   44.50    4.40
   9   3   1   51.89    4.80
   9   3  -1   56.29    4.60
  -9  -3  -1   49.60    4.40
   9   3  -1   45.50    4.90
  -9   3   1   59.39    5.30
   9  -3   1   60.69    4.70
   9  -3   1   53.99    5.10
  -9   3   1   56.09    4.60
  -9  -4   1  110.19    6.40
  -9   4  -1  109.99    7.10
   9  -4  -1  105.39    7.00
   9  -4  -1  121.39    6.70
   9   4   1  112.39    6.20
  -9   4  -1  109.29    6.50
   9   4   1  109.39    6.70
  -9   4   1  113.39    7.30
  -9  -4  -1  111.99    6.40
  -9   4   1  106.19    6.40
   9  -4   1  113.69    6.50
   9   4  -1  109.09    6.90
   9  -4   1  107.19    7.10
   9   4  -1  115.19    6.40
  -9  -5   1  331.67   12.70
  -9   5  -1  326.77   12.90
   9  -5  -1  341.07   13.50
  -9   5  -1  343.07   13.70
   9   5   1  346.37   13.40
   9   5   1  338.37   12.20
   9  -5  -1  348.47   13.20
   9   5  -1  353.86   12.70
  -9  -5  -1  328.77   12.50
  -9   5   1  352.56   13.80
   9  -5   1  352.36   13.10
  -9   5   1  344.47   13.20
   9   5  -1  346.27   13.50
   9  -5   1  349.27   13.70
  -9   6  -1  800.32   25.20
   9   6   1  798.52   23.50
   9  -6  -1  804.52   25.30
   9   6   1  837.92   25.10
  -9  -6   1  795.02   24.10
   9  -6  -1  781.12   24.50
   9   6  -1  790.72   25.00
  -9   6   1  765.62   24.60
  -9   6   1  823.62   25.50
  -9  -6  -1  778.32   23.70
   9  -6   1  834.32   25.50
   9   6  -1  803.52   23.80
   9  -6   1  781.32   24.50
   9  -7  -1  761.02   23.60
   9  -7  -1  710.83   23.90
   9   7   1  725.23   22.10
  -9  -7   1  693.53   22.60
  -9   7  -1  746.83   24.20
   9  -7   1  734.93   23.20
   9  -7   1  755.32   24.30
  -9   7   1  753.32   24.30
   9   7  -1  757.72   23.90
  -9  -7  -1  707.03   22.40
   9   7  -1  725.33   22.50
  -9   8  -1  278.87   13.30
   9   8   1  275.17   11.30
  -9  -8   1  276.07   12.10
   9  -8  -1  309.97   12.70
   9  -8  -1  311.37   13.70
   9  -8   1  307.97   12.70
   9   8  -1  281.97   11.80
   9  -8   1  299.57   13.60
  -9   8   1  306.97   13.60
   9   8  -1  300.47   13.40
  -9  -8  -1  274.57   11.80
   9   9   1   65.09    5.60
   9   9   1   59.09    6.50
  -9  -9   1   59.19    6.20
   9   9  -1   64.79    6.90
   9   9  -1   54.09    5.70
  -9  -9  -1   54.69    5.90
  -9  10  -1   92.49    8.10
   9  10   1   68.39    7.30
   9 -10  -1  102.09    9.10
  -9 -10   1   67.99    6.60
   9 -10  -1   79.59    7.20
   9  10  -1   72.49    7.60
   9 -10   1   99.69    8.50
   9 -10   1   99.69    7.60
  -9 -10  -1   62.59    6.30
  -9  10   1   89.69    8.00
   9 -11  -1   77.59    9.10
  -9 -11   1   59.79    6.70
   9 -11  -1   69.99    7.60
  -9  11  -1   84.19    8.60
   9  11   1   77.29    7.90
   9 -11   1   65.79    7.50
   9 -11   1   72.29    8.80
   9  11  -1   67.79    7.80
  -9  11   1   69.69    7.80
  -9 -11  -1   65.19    6.60
   9  12   1  680.13   24.90
  -9 -12   1  664.73   23.10
   9 -12  -1  717.13   28.90
  -9  12  -1  666.73   25.10
   9 -12  -1  623.54   22.80
   9  12  -1  665.53   25.00
  -9  12   1  690.33   25.40
   9 -12   1  653.13   23.30
  -9 -12  -1  656.43   22.70
  -9 -13   1  144.79    9.50
  -9  13  -1  139.39   10.80
   9  13   1  140.29   10.70
  -9 -13  -1  144.59    9.20
   9  13  -1  126.89   10.30
  -9  13   1  129.89   10.80
  -9 -14   1    1.60    3.30
  -9  14  -1    0.90    3.80
   9  14   1   -6.10    3.70
  -9  14   1    0.60    3.80
   9  14  -1   -2.50    3.90
  -9 -14  -1   -2.70    3.20
  -9 -15   1    0.10    3.50
  -9  15  -1   -0.80    4.10
   9  15   1    2.50    4.20
   9  15  -1   -3.00    4.00
  -9 -15  -1   -1.80    3.30
  -9  15   1    1.90    4.30
  -9  16  -1  117.49   12.40
  -9 -16   1  113.29   10.40
   9  16   1  112.29   12.00
  -9 -16  -1  114.99   10.00
  -9  16   1  105.69   12.30
   9  16  -1  131.19   12.70
  -9  17  -1    9.00    5.80
  -9 -17   1    4.30    4.30
   9  17   1    1.60    5.40
  -9 -17  -1   10.10    4.80
   9  17  -1    1.80    5.50
  -9  17   1    7.00    5.20
   9  18   1  154.48   14.40
  -9 -18   1  137.09   11.70
  -9  18  -1  135.09   14.40
  -9 -18  -1  154.68   11.70
   9  18  -1  146.69   14.40
  -9  18   1  151.78   14.70
   9  19   1    0.90    6.10
  -9  19  -1    0.60    6.30
  -9 -19   1   -3.80    5.30
  -9  19   1    3.60    6.60
  -9 -19  -1   -0.50    5.00
   9  19  -1   -1.40    6.30
  -9  20  -1  136.89   16.50
  -9 -20   1  112.99   12.50
   9  20   1   79.29   10.80
   9  20  -1   80.59   11.20
  -9  20   1  118.89   16.20
  -9 -20  -1  116.49   12.30
   9  21   1   -6.10    7.90
  -9 -21   1    5.10    6.30
  -9  21  -1   -2.70    7.90
   9  21  -1    1.20    8.00
  -9  21   1    7.00    7.70
  -9 -21  -1   -0.50    6.30
  -9 -22   1  461.05   22.30
  -9  22  -1  466.55   27.20
   9  22   1  504.75   27.60
   9  22  -1  460.45   27.00
  -9  22   1  454.05   26.60
  -9 -22  -1  476.25   22.00
  -9  23  -1   -4.20   10.00
   9  23   1   11.20   10.40
  -9 -23   1    3.80    7.90
  -9  23   1    2.80   10.10
   9  23  -1    2.20   10.00
  -9 -23  -1    8.40    8.10
  10   0   1    1.60    1.60
  10   0  -1   -1.20    1.70
  10   0  -1    0.10    1.90
  10   0   1   -0.50    1.80
 -10   0   1   -0.80    1.40
 -10   0  -1   -1.50    1.80
 -10   0   1    1.70    1.80
 -10   0  -1   -0.30    1.40
  10  -1  -1   15.60    2.60
 -10  -1   1   18.20    3.20
  10   1   1   27.80    4.30
 -10   1  -1   17.80    3.40
 -10   1  -1   19.10    3.20
 -10  -1   1   24.50    4.00
  10   1   1   17.80    3.00
  10  -1  -1   27.30    4.40
  10   1  -1   16.50    3.10
 -10   1   1   16.70    3.10
  10  -1   1   17.20    3.10
 -10  -1  -1   26.90    4.20
 -10  -1  -1   22.50    3.70
  10  -1   1   19.50    3.10
 -10   1   1   20.70    3.60
  10   1  -1   20.50    3.20
 -10   2  -1   13.60    3.20
  10  -2  -1   24.00    3.90
 -10   2  -1   25.60    3.80
 -10  -2   1   16.30    3.10
  10  -2  -1   18.60    3.20
 -10  -2   1   17.10    3.00
  10   2   1   19.90    3.00
  10   2   1   11.90    2.50
 -10  -2  -1   19.50    3.30
  10  -2   1   11.60    2.80
  10  -2   1   20.00    3.30
  10   2  -1   19.90    3.20
 -10   2   1   13.80    2.80
  10   2  -1   16.50    2.90
 -10   2   1   22.00    3.60
 -10   3  -1    5.80    2.10
 -10   3  -1    5.60    2.30
  10  -3  -1    8.50    2.50
  10   3   1    5.00    2.00
  10   3   1    3.70    2.00
  10  -3  -1    8.10    2.20
 -10  -3   1    6.90    2.30
  10  -3   1    6.60    2.20
  10   3  -1    4.20    2.20
  10  -3   1    8.20    2.20
  10   3  -1   11.50    2.40
 -10   3   1    3.90    1.80
 -10  -3  -1    5.30    1.90
 -10   3   1    4.70    2.20
  10  -4  -1   82.99    6.60
 -10  -4   1   83.29    5.90
 -10   4  -1   85.49    6.50
  10   4   1   87.39    6.50
  10  -4  -1   86.79    6.40
  10   4   1   76.09    5.50
 -10   4  -1   89.69    6.00
  10   4  -1   84.09    5.80
  10   4  -1   62.29    6.10
 -10   4   1   85.09    5.90
  10  -4   1   76.59    6.40
 -10   4   1   77.59    6.60
 -10  -4  -1   80.39    5.80
  10  -4   1   90.59    6.10
 -10  -5   1    6.40    2.20
  10  -5  -1    6.70    2.40
 -10   5  -1    6.50    2.10
  10   5   1    5.00    2.50
 -10   5  -1    7.50    2.50
  10   5   1    4.80    2.00
  10  -5  -1    6.60    2.60
  10  -5   1   11.10    3.00
  10   5  -1    5.40    2.20
 -10   5   1    8.50    2.50
 -10  -5  -1    4.80    2.10
  10  -5   1    9.50    2.70
  10   5  -1    4.30    2.70
 -10   6  -1    8.60    2.60
  10   6   1   12.20    2.50
 -10   6  -1   15.00    3.10
  10  -6  -1   10.20    2.80
 -10  -6   1   10.20    2.70
  10  -6  -1   15.50    3.10
  10   6   1   10.60    2.70
  10   6  -1   13.20    3.40
  10  -6   1    7.60    2.60
 -10   6   1    6.70    2.30
  10   6  -1   15.70    3.00
  10  -6   1   15.70    3.20
 -10   6   1    9.80    3.00
 -10  -6  -1   12.00    2.60
 -10   7  -1 1619.14   45.60
  10   7   1 1622.04   43.50
  10  -7  -1 1626.04   45.80
 -10  -7   1 1554.34   44.10
  10  -7  -1 1630.14   45.00
  10   7   1 1630.94   45.50
 -10   7   1 1588.54   45.20
  10  -7   1 1629.24   45.00
  10   7  -1 1686.93   45.90
  10  -7   1 1633.04   45.80
  10   7  -1 1640.24   44.00
 -10   7   1 1649.44   46.10
 -10  -7  -1 1577.94   43.80
  10  -8  -1  824.92   27.40
 -10   8  -1  853.21   27.50
  10  -8  -1  874.31   26.80
  10   8   1  800.72   24.90
 -10  -8   1  829.62   26.00
 -10   8   1  838.02   27.70
  10   8  -1  830.02   27.10
 -10  -8  -1  813.32   25.50
  10   8  -1  807.92   25.30
  10  -8   1  832.82   26.40
  10  -8   1  862.71   27.70
  10   9   1   40.90    6.20
  10  -9  -1   34.60    5.10
  10  -9  -1   43.30    6.30
 -10  -9   1   29.50    4.80
 -10   9  -1   42.70    6.60
  10   9   1   34.20    5.20
  10   9  -1   43.00    6.40
  10  -9   1   34.50    5.10
 -10  -9  -1   31.00    4.60
  10   9  -1   36.90    5.00
  10  -9   1   41.70    6.10
 -10   9   1   30.00    5.00
  10 -10  -1   77.49    7.80
  10  10   1   88.49    8.30
  10 -10  -1   86.79    9.60
 -10  10  -1   92.59    8.50
 -10 -10   1   75.09    7.30
 -10 -10  -1   82.29    7.10
  10 -10   1   88.59    8.90
  10 -10   1   88.49    7.90
 -10  10   1   84.59    8.50
  10  10  -1   80.29    7.00
  10  10  -1   81.19    8.10
  10  11   1  963.60   32.00
 -10 -11   1  963.40   30.30
  10 -11  -1  936.81   32.10
 -10  11  -1 1028.40   32.70
  10 -11  -1  973.60   30.70
  10  11  -1  983.60   32.40
 -10  11   1  930.91   32.00
  10 -11   1  941.71   30.70
  10 -11   1  975.90   33.90
 -10 -11  -1  967.60   29.90
 -10 -12   1  210.88   11.50
 -10  12  -1  195.58   12.40
  10  12   1  205.78   12.70
 -10 -12  -1  204.98   11.00
  10  12  -1  198.78   12.40
 -10  12   1  190.58   12.40
 -10  13  -1  325.77   16.70
 -10 -13   1  344.67   15.10
  10  13   1  324.37   16.40
 -10 -13  -1  327.27   14.70
 -10  13   1  335.77   16.60
  10  13  -1  295.67   15.60
 -10 -14   1   35.90    5.80
 -10  14  -1   38.60    6.30
  10  14   1   55.09    9.10
 -10 -14  -1   52.59    7.80
  10  14  -1   58.59    9.00
 -10  14   1   32.90    5.90
 -10  15  -1   13.50    5.70
  10  15   1   29.20    5.70
 -10 -15   1   27.80    5.60
 -10 -15  -1   33.10    5.50
  10  15  -1   24.00    5.70
 -10  15   1   22.30    5.80
 -10 -16   1   12.80    5.10
  10  16   1    1.80    5.10
 -10  16  -1    1.60    5.50
  10  16  -1    6.90    6.70
 -10 -16  -1   10.00    4.40
 -10  16   1    3.90    6.50
 -10 -17   1    6.50    4.80
  10  17   1   16.80    6.20
 -10  17  -1   21.70    6.40
 -10  17   1    9.70    5.80
 -10 -17  -1   19.90    4.90
  10  17  -1   10.70    5.90
 -10 -18   1   15.70    5.70
  10  18   1   11.40    6.30
 -10  18  -1   23.80    7.20
  10  18  -1    4.80    5.90
 -10 -18  -1   14.60    5.10
 -10  18   1   22.10    7.10
 -10 -19   1  139.29   12.70
  10  19   1  130.09   15.30
 -10  19  -1  155.78   16.30
  10  19  -1  163.18   16.70
 -10  19   1  154.68   16.00
 -10  20  -1   -7.90    7.20
  10  20   1    9.40    7.20
 -10 -20   1    0.90    5.70
  10  20  -1   -7.80    7.10
 -10 -20  -1   12.40    5.90
 -10  20   1   10.20    7.40
  10  21   1   94.49   13.10
 -10 -21   1  121.09   13.80
 -10  21  -1  135.59   18.40
 -10 -21  -1  142.69   14.10
 -10  21   1  143.29   18.50
  10  21  -1  140.59   18.50
 -10  22  -1   13.20    9.30
 -10 -22   1    1.30    7.20
  10  22   1    3.60    9.40
  10  22  -1   16.20    9.90
 -10  22   1   12.20    9.60
 -10 -22  -1   15.00    7.30
 -11   0   1    0.70    2.00
  11   0  -1   -1.50    2.00
  11   0   1   -0.80    2.10
 -11   0   1   -0.50    1.90
 -11   0  -1   -0.60    1.90
  11   0   1   -0.50    2.10
 -11   0  -1    0.00    1.80
  11   0  -1   -2.20    2.10
 -11   1  -1  311.77   12.60
  11   1   1  304.97   12.00
  11  -1  -1  302.27   12.90
 -11   1  -1  300.37   12.20
 -11  -1   1  294.57   12.50
  11   1   1  319.47   12.70
  11  -1  -1  299.67   12.10
 -11  -1   1  301.97   12.30
  11  -1   1  306.57   12.10
 -11   1   1  298.37   12.80
 -11   1   1  299.57   12.40
  11   1  -1  314.97   13.00
 -11  -1  -1  295.77   12.30
 -11  -1  -1  284.67   11.90
  11   1  -1  303.67   12.10
  11  -1   1  303.57   12.70
 -11   2  -1   65.49    5.60
  11   2   1   68.19    5.70
 -11  -2   1   61.39    5.60
  11  -2  -1   54.19    5.30
  11   2   1   56.79    5.20
 -11  -2   1   64.39    5.40
 -11   2  -1   51.59    5.10
  11  -2  -1   52.39    6.00
  11   2  -1   50.39    5.60
  11  -2   1   58.89    5.90
  11  -2   1   53.29    5.30
 -11  -2  -1   50.99    5.00
 -11   2   1   52.19    5.80
 -11   2   1   58.29    5.10
  11   2  -1   55.39    5.20
  11  -3  -1  148.19    8.10
 -11   3  -1  134.99    7.80
 -11   3  -1  138.99    8.30
  11  -3  -1  148.29    8.70
  11   3   1  129.79    7.40
  11   3   1  131.79    8.10
 -11  -3   1  135.89    7.70
  11  -3   1  151.08    8.00
 -11   3   1  133.09    8.40
 -11   3   1  147.39    8.10
  11  -3   1  146.49    8.60
 -11  -3  -1  134.99    7.70
  11   3  -1  134.29    8.20
  11   3  -1  139.39    7.60
  11  -4  -1   17.20    2.90
 -11   4  -1   14.50    3.40
  11   4   1   10.10    2.80
 -11  -4   1    9.10    2.40
  11   4   1   10.80    2.60
 -11   4  -1   11.40    3.00
  11  -4  -1   11.70    3.00
 -11  -4  -1   11.40    2.70
 -11   4   1    9.30    2.20
  11   4  -1   12.70    2.80
  11  -4   1   12.00    3.10
 -11   4   1   16.30    3.40
  11   4  -1    9.50    3.20
  11  -4   1   16.00    3.10
 -11   5  -1   33.20    5.40
  11  -5  -1   34.20    5.20
  11  -5  -1   37.90    6.00
  11   5   1   27.20    4.40
 -11   5  -1   40.70    4.70
  11   5   1   22.00    3.90
 -11  -5   1   34.50    4.80
  11   5  -1   30.40    4.60
  11  -5   1   30.90    4.70
  11  -5   1   35.10    5.20
 -11   5   1   35.00    4.60
 -11  -5  -1   29.90    4.60
 -11   5   1   34.20    5.50
  11   5  -1   30.50    4.70
  11  -6  -1  105.29    7.60
 -11  -6   1  104.49    7.20
 -11   6  -1  103.49    8.00
  11  -6  -1  107.29    8.20
 -11   6  -1  106.29    7.30
  11   6   1  115.49    7.00
  11   6   1  103.09    8.10
 -11   6   1  102.99    7.50
  11   6  -1  117.69    7.20
  11  -6   1  115.09    7.60
  11  -6   1  106.79    8.40
 -11   6   1  116.19    8.00
  11   6  -1   88.69    8.10
 -11  -6  -1  111.99    7.10
 -11   7  -1  445.16   17.70
  11   7   1  443.46   15.80
  11  -7  -1  465.85   17.80
  11   7   1  442.06   17.30
  11  -7  -1  425.66   16.70
 -11  -7   1  410.56   16.20
  11   7  -1  448.66   17.60
 -11  -7  -1  430.16   16.00
 -11   7   1  429.76   17.60
 -11   7   1  426.26   16.90
  11  -7   1  425.46   16.50
  11   7  -1  450.05   16.00
  11  -7   1  420.56   17.30
  11   8   1  516.85   17.90
 -11  -8   1  504.55   18.70
  11  -8  -1  522.85   20.20
  11  -8  -1  540.05   19.50
 -11   8  -1  536.95   20.30
  11   8   1  539.05   19.80
  11   8  -1  547.35   18.50
  11   8  -1  526.05   20.10
  11  -8   1  519.25   20.20
 -11  -8  -1  527.05   18.60
 -11   8   1  515.15   20.10
  11  -8   1  527.95   19.40
  11   9   1  118.19    8.00
  11  -9  -1  132.39    9.10
  11  -9  -1  123.69   10.10
 -11  -9   1  121.79    8.60
 -11   9  -1  124.79    9.90
  11  -9   1  117.19   10.20
  11  -9   1  136.99    9.20
 -11   9   1  126.49    9.80
 -11  -9  -1  117.09    8.00
  11   9  -1  123.29    8.30
  11   9  -1  124.09    9.40
  11   9  -1  108.99    9.70
  11  10   1   89.09    9.00
  11  10   1   84.99    7.30
 -11 -10   1   97.09    8.10
 -11 -10  -1   84.59    7.50
  11  10  -1   82.59    9.00
  11  10  -1   99.09    7.70
 -11  11  -1  300.07   15.70
  11 -11  -1  335.37   18.80
  11  11   1  322.27   15.80
 -11 -11   1  318.27   14.30
 -11 -11  -1  333.57   14.10
 -11  11   1  303.27   15.50
  11  11  -1  303.17   15.50
 -11  12  -1  269.77   15.20
 -11 -12   1  263.27   13.20
  11  12   1  278.87   14.90
  11  12  -1  255.17   14.20
 -11 -12  -1  269.27   13.00
 -11  12   1  286.17   14.90
  11  13   1   94.49   10.00
 -11  13  -1  111.69   11.20
 -11 -13   1  121.99    9.40
  11  13  -1  108.09   10.60
 -11  13   1  103.09   10.40
 -11 -13  -1  112.89    9.30
  11  14   1   19.30    4.90
 -11  14  -1   14.60    5.00
 -11 -14   1    3.30    3.80
 -11  14   1   13.70    4.80
 -11 -14  -1   11.00    4.30
  11  14  -1    8.80    4.30
 -11  15  -1   38.50    7.00
  11  15   1   37.90    6.40
 -11 -15   1   41.40    6.50
 -11 -15  -1   58.89    8.60
 -11 -16   1   25.30    5.80
  11  16   1   36.50    7.00
 -11  16  -1   25.70    6.70
 -11 -16  -1   31.80    6.00
 -11  16   1   28.00    7.30
  11  16  -1   19.50    5.70
 -11  17  -1   15.60    6.80
 -11 -17   1    9.50    5.30
  11  17   1   20.90    6.50
 -11 -17  -1    9.00    4.90
 -11  17   1    7.30    5.80
  11  17  -1   11.60    6.20
  11  18   1    9.80    6.50
 -11  18  -1   18.90    6.80
 -11  18   1   20.90    7.10
 -11 -18  -1   12.10    5.60
  11  18  -1   13.80    6.70
  11  19   1  -11.20    6.80
 -11  19  -1    6.50    7.40
 -11 -19   1   -1.60    5.60
  11  19  -1   -4.10    7.00
 -11  19   1    6.20    7.30
 -11 -19  -1    5.40    5.90
 -11 -20   1   64.29    8.50
 -11  20  -1   57.49    9.60
 -11 -20  -1   68.39    8.60
  11  20  -1   70.49   10.90
 -11  20   1   59.29   10.00
 -11  21  -1   12.20    8.50
 -11 -21   1   11.50    7.20
  11  21   1   15.00    8.90
 -11 -21  -1   19.90    7.40
 -11  21   1    3.60    8.40
  11  21  -1    8.40    9.00
 -11 -22   1   80.19    9.70
  11  22   1   66.19   11.90
 -11  22  -1   57.89   10.90
  11  22  -1   63.59   12.30
 -11  22   1   78.19   11.40
 -11 -22  -1   94.69   15.40
 -12   0  -1    0.70    2.00
  12   0  -1    2.00    2.20
 -12   0   1   -1.20    1.90
  12   0  -1   -4.30    2.50
 -12   0   1   -2.30    1.90
  12   0   1   -3.20    2.50
 -12   0  -1   -0.70    1.70
  12   0   1    4.50    2.40
  12  -1  -1   60.59    5.90
 -12  -1   1   59.39    6.00
 -12   1  -1   50.59    5.80
 -12  -1   1   57.79    5.50
  12   1   1   52.19    6.20
  12  -1  -1   60.19    6.20
 -12   1  -1   63.19    5.60
  12   1   1   62.99    5.80
  12   1  -1   55.49    5.70
  12  -1   1   53.79    6.20
  12   1  -1   49.40    6.30
 -12   1   1   52.99    5.40
 -12  -1  -1   57.29    5.40
  12  -1   1   60.39    5.60
 -12   1   1   54.29    5.80
 -12  -1  -1   59.99    5.70
 -12   2  -1   12.40    2.70
 -12   2  -1    4.80    2.70
 -12  -2   1   11.30    2.90
 -12  -2   1   14.80    3.20
  12   2   1    9.30    3.00
  12  -2  -1   11.90    2.90
  12   2   1   13.60    3.10
  12  -2  -1   15.90    3.10
  12   2  -1   19.10    3.30
  12   2  -1   10.60    3.00
 -12   2   1   13.20    2.90
 -12   2   1   15.30    3.50
 -12  -2  -1   15.10    3.40
  12  -2   1    8.10    2.90
  12  -2   1   16.30    3.30
  12  -3  -1   50.49    6.50
  12   3   1   33.80    5.00
  12  -3  -1   59.49    5.80
 -12   3  -1   49.70    5.20
  12   3   1   43.30    5.20
 -12  -3   1   38.90    5.00
 -12   3  -1   43.30    5.70
 -12  -3  -1   41.30    5.20
 -12   3   1   48.60    5.20
  12  -3   1   52.99    6.40
  12   3  -1   35.90    6.00
  12   3  -1   42.40    5.40
  12  -3   1   56.49    5.60
 -12   3   1   50.19    5.80
  12   4   1   37.20    5.20
 -12  -4   1   32.80    5.10
  12   4   1   41.30    6.10
 -12   4  -1   45.60    5.10
  12  -4  -1   28.70    4.20
 -12   4  -1   22.10    4.00
  12  -4  -1   32.90    4.50
 -12   4   1   38.60    5.70
  12  -4   1   31.60    4.40
 -12   4   1   36.60    4.80
 -12  -4  -1   45.10    5.30
  12  -4   1   40.50    5.50
  12   4  -1   33.10    5.00
  12   4  -1   28.90    4.10
  12   5   1  246.98   11.00
 -12  -5   1  239.28   11.50
 -12   5  -1  269.87   12.60
  12  -5  -1  267.47   12.10
  12   5   1  252.87   12.40
 -12   5  -1  244.18   11.70
  12  -5  -1  264.57   12.90
  12   5  -1  245.08   12.40
 -12   5   1  265.37   12.80
  12  -5   1  266.67   11.90
 -12  -5  -1  256.77   11.50
  12  -5   1  253.07   12.70
  12   5  -1  250.17   11.30
 -12   5   1  249.08   11.90
  12   6   1   -4.00    3.00
 -12   6  -1   -1.80    2.60
 -12   6  -1    4.00    2.40
  12  -6  -1   -1.90    2.60
  12  -6  -1    2.00    3.20
 -12  -6   1    2.60    2.50
  12   6   1   -1.30    2.50
 -12   6   1    2.40    2.80
  12  -6   1    2.20    3.10
  12   6  -1   -2.30    3.10
 -12  -6  -1   -3.50    2.00
  12   6  -1   -2.30    2.60
 -12   6   1   -0.80    2.10
  12  -6   1    0.10    3.40
 -12  -7   1  120.09    8.20
 -12   7  -1  144.39    9.70
  12   7   1  121.89    7.90
  12   7   1  105.49    9.00
  12  -7  -1  136.49    9.20
  12  -7  -1  125.29    9.60
  12   7  -1  132.59    8.30
 -12   7   1  131.09    8.70
 -12  -7  -1  124.49    8.20
  12  -7   1  134.39    8.90
  12   7  -1  107.99    9.60
 -12   7   1  150.78    9.90
  12  -7   1  148.29   10.00
  12   8   1  420.56   15.60
 -12   8  -1  417.06   17.80
 -12  -8   1  415.36   16.40
  12   8   1  408.46   17.10
  12  -8  -1  402.16   17.50
  12  -8  -1  405.06   16.70
  12  -8   1  420.66   17.50
 -12   8   1  415.06   17.90
  12   8  -1  419.66   17.60
  12  -8   1  400.46   16.70
  12   8  -1  413.26   15.90
 -12  -8  -1  403.96   15.90
  12  -9  -1  376.56   16.10
  12   9   1  374.66   16.90
 -12   9  -1  393.46   17.60
  12  -9  -1  428.56   18.40
 -12  -9   1  386.26   16.10
  12   9   1  385.66   15.10
 -12  -9  -1  392.06   15.90
  12   9  -1  371.96   17.50
  12  -9   1  411.76   19.30
  12   9  -1  406.06   15.60
  12  -9   1  364.36   15.90
 -12   9   1  398.76   17.70
 -12  10  -1    0.10    3.40
  12  10   1    6.50    3.30
 -12 -10   1   12.40    3.40
  12  10   1    7.10    3.50
  12  10  -1    9.70    3.40
 -12 -10  -1    9.90    3.10
 -12  10   1    1.60    3.60
 -12  11  -1   -2.40    3.60
  12  11   1    9.70    4.10
 -12 -11   1   12.20    3.50
  12  11  -1    6.90    3.60
 -12 -11  -1    7.00    3.10
 -12  11   1    2.50    3.70
  12  11  -1   15.50    3.70
  12  12   1   64.99    9.10
 -12  12  -1   63.29    9.30
 -12 -12   1   75.79    8.10
 -12 -12  -1   65.29    7.80
  12  12  -1   71.69    9.30
 -12  12   1   64.19    9.20
 -12 -13   1   97.69    9.20
 -12  13  -1  111.29   11.40
  12  13   1   88.59   10.40
 -12 -13  -1   99.09    9.40
 -12  13   1  105.19   11.20
  12  13  -1  106.59   10.90
 -12  14  -1  193.78   14.40
  12  14   1  197.88   14.20
 -12 -14   1  214.28   12.90
  12  14  -1  206.48   14.70
 -12 -14  -1  210.08   12.60
 -12  14   1  210.58   14.40
 -12  15  -1  105.29   16.50
 -12 -15   1  111.09   10.70
  12  15  -1   82.99   14.90
 -12 -15  -1   99.59   10.00
 -12 -16   1   97.69   10.50
  12  16   1  107.39   12.90
 -12  16  -1   99.09   12.80
  12  16  -1   82.39   12.60
 -12  16   1   98.99   13.50
 -12 -16  -1   81.59    9.90
  12  17   1   12.20    5.90
 -12 -17   1   12.40    5.40
 -12  17  -1   10.50    6.20
 -12 -17  -1   15.30    5.50
  12  17  -1    3.70    5.90
 -12  17   1    9.50    6.30
  12  18   1    8.20    6.70
 -12  18  -1    8.80    6.80
 -12 -18   1    5.10    5.60
 -12  18   1    7.80    7.10
  12  18  -1   11.50    7.20
 -12 -18  -1    3.30    6.60
  12  19   1    3.20    7.10
 -12  19  -1   20.60    7.70
 -12 -19   1    9.80    6.40
 -12  19   1   -8.20    7.60
  12  19  -1    0.80    7.50
 -12 -19  -1    9.80    5.90
  12  20   1    2.20    7.90
 -12  20  -1   -4.30    8.00
 -12 -20   1    7.80    6.60
 -12 -20  -1  -10.20    6.50
 -12  20   1  -16.10    8.20
  12  20  -1    7.20    8.20
  12  21   1   36.50    9.50
 -12  21  -1   65.59   11.20
 -12 -21   1   63.49    8.90
 -12  21   1   43.30   10.40
 -12 -21  -1   56.39    8.90
  12  21  -1   42.00   10.00
 -12  22  -1   18.80   10.20
  12  22   1   -1.50    9.80
 -12  22   1  -18.20   10.10
 -12 -22  -1   -3.50    8.40
 -13   0  -1    4.60    2.50
 -13   0   1    7.50    2.60
  13   0  -1    6.20    3.00
  13   0  -1    3.60    3.20
  13   0   1    0.20    2.50
 -13   0  -1    5.30    2.60
 -13   0   1    0.30    2.40
  13   0   1    2.90    2.90
  13   1   1  132.09    8.30
 -13  -1   1  136.29    8.50
  13   1   1  131.79    9.00
 -13  -1   1  136.69    9.00
  13  -1  -1  129.59    9.40
 -13   1  -1  143.59    8.50
 -13   1  -1  146.09    9.10
  13  -1  -1  149.99    8.70
  13  -1   1  139.09    9.20
  13   1  -1  139.09    8.40
  13   1  -1  146.39    9.50
 -13  -1  -1  137.19    8.50
 -13   1   1  145.59    8.70
 -13  -1  -1  131.79    9.00
 -13   1   1  127.89    9.20
  13  -1   1  147.79    8.50
 -13  -2   1  228.88   11.70
  13  -2  -1  245.58   11.40
  13  -2  -1  220.58   12.00
 -13  -2   1  229.88   11.30
  13   2   1  246.58   11.20
 -13   2  -1  236.18   11.70
  13   2   1  227.38   11.70
 -13   2  -1  237.38   11.30
  13  -2   1  246.58   11.40
  13  -2   1  223.18   11.90
 -13   2   1  235.78   11.30
 -13  -2  -1  227.78   11.20
  13   2  -1  237.98   12.00
  13   2  -1  230.78   11.00
 -13   2   1  215.08   12.00
  13  -3  -1   97.99    7.40
 -13   3  -1   85.89    6.90
 -13   3  -1   91.39    7.90
  13  -3  -1   89.49    8.40
  13  -3   1   86.39    7.10
  13  -3   1  101.89    8.50
 -13   3   1   78.89    8.00
 -13   3   1   88.19    7.10
 -13   4  -1   25.30    4.60
 -13  -4   1   29.80    4.50
 -13   4  -1   37.30    5.40
  13   4   1   41.40    5.80
  13  -4  -1   42.20    6.20
  13   4   1   33.40    4.80
  13  -4  -1   54.19    7.30
 -13  -4  -1   45.30    5.50
 -13   4   1   42.30    6.30
  13   4  -1   51.89    5.80
  13  -4   1   46.70    6.30
 -13   4   1   41.90    5.40
  13   4  -1   39.40    5.40
  13  -4   1   28.70    4.70
  13   5   1  117.29    7.80
 -13   5  -1  117.29    9.00
  13   5   1  106.99    9.00
 -13   5  -1  121.59    8.50
  13  -5  -1  134.69    8.80
  13  -5  -1  139.49    9.90
 -13  -5   1  119.19    8.20
  13  -5   1  126.99    8.70
 -13   5   1  126.39    9.20
  13   5  -1  121.19    8.20
  13   5  -1  109.69    9.10
 -13  -5  -1  119.69    8.00
 -13   5   1  124.39    8.40
  13  -5   1  112.39    9.90
 -13   6  -1  125.19    8.70
  13  -6  -1  123.29    9.00
  13   6   1  121.99    9.70
 -13   6  -1  124.09    9.60
  13   6   1  125.19    8.30
 -13  -6   1  129.89    8.90
  13  -6  -1  135.69   10.30
  13  -6   1  123.19    8.80
  13   6  -1  113.69    9.90
 -13  -6  -1  125.59    8.50
 -13   6   1  122.09    8.70
  13   6  -1  130.09    8.50
  13  -6   1  130.39   10.10
 -13   6   1  138.19    9.80
  13  -7  -1  384.66   17.10
  13   7   1  374.26   16.50
 -13   7  -1  365.06   16.80
  13   7   1  399.26   15.30
 -13  -7   1  385.56   16.10
  13  -7  -1  404.46   16.50
  13   7  -1  395.16   17.20
 -13   7   1  368.46   16.90
  13  -7   1  388.66   17.20
  13   7  -1  405.46   15.70
 -13   7   1  389.36   16.50
  13  -7   1  390.16   16.10
 -13  -7  -1  382.56   15.70
  13  -8  -1   85.09    8.30
  13   8   1   85.99    7.70
 -13  -8   1   88.79    7.90
  13   8   1   80.09   10.60
 -13   8  -1  111.29    9.50
  13  -8   1   94.39    8.20
 -13   8   1   98.39    9.30
 -13  -8  -1   92.69    7.70
  13   8  -1   94.09    7.90
  13   9   1   76.99    7.30
 -13   9  -1   65.19    8.60
 -13  -9   1   73.69    7.40
 -13   9   1   52.19    8.20
  13   9  -1   59.19    7.40
 -13  -9  -1   71.99    7.20
 -13 -10   1   15.10    3.80
  13  10   1    8.80    3.80
  13  10   1   11.40    3.90
 -13  10  -1    3.80    4.00
 -13  10   1    6.00    3.70
 -13 -10  -1    7.20    3.30
  13  10  -1    7.40    3.60
  13  10  -1   10.00    3.80
 -13  11  -1    7.90    4.10
  13  11   1    2.90    3.80
  13  11   1    6.10    3.90
 -13 -11   1    9.70    4.10
 -13 -11  -1   11.30    3.80
  13  11  -1    5.40    4.00
 -13  11   1    6.90    4.00
  13  11  -1   10.60    4.20
 -13  12  -1   52.99    7.90
  13  12   1   81.49   10.10
 -13 -12   1   71.39    8.40
 -13  12   1   81.29   10.40
 -13 -12  -1   62.99    8.20
  13  12  -1   87.19   10.30
 -13 -13   1  111.69   10.00
  13  13   1  114.39   11.80
 -13  13  -1   90.89   11.50
 -13 -13  -1  105.79    9.50
  13  13  -1  116.49   11.80
 -13  13   1   89.69   11.80
  13  14   1   12.20    5.10
 -13  14  -1   -1.00    4.90
 -13 -14   1   10.60    4.90
  13  14  -1    8.60    6.90
 -13 -14  -1    5.50    4.30
 -13  14   1   -3.40    5.30
 -13  15  -1   17.50    6.40
  13  15   1   10.30    5.60
 -13 -15   1   13.70    5.10
 -13  15   1   17.00    6.40
  13  15  -1   10.70    5.70
 -13 -15  -1   13.30    4.70
  13  16   1  209.68   16.30
 -13 -16   1  228.68   14.50
 -13  16  -1  234.18   17.00
  13  16  -1  234.98   16.80
 -13  16   1  231.28   17.40
 -13 -16  -1  234.68   14.20
 -13 -17   1   -8.50    5.90
 -13  17  -1    9.00    6.90
  13  17   1   14.60    6.30
  13  17  -1    4.30    6.20
 -13  17   1   -3.20    6.60
 -13 -17  -1    4.40    5.10
 -13  18  -1  105.99   15.40
 -13 -18   1   73.59    9.10
  13  18   1  114.09   15.10
  13  18  -1  115.69   15.40
 -13 -18  -1   88.49   11.80
 -13  18   1   68.89   10.60
 -13 -19   1   79.69   12.40
  13  19   1   58.49    9.90
 -13  19  -1   50.49    9.30
 -13 -19  -1   78.39   12.40
  13  19  -1   60.59   10.50
 -13  19   1   63.89   10.10
 -13 -20   1    4.40    6.80
 -13  20  -1   -0.30    8.60
  13  20   1  -13.30    8.50
  13  20  -1    1.90    8.90
 -13 -20  -1    3.00    6.90
 -13  20   1    6.20    8.90
 -13  21  -1   -1.80    9.70
 -13 -21   1   -3.70    7.60
  13  21   1  -18.30    9.20
 -13 -21  -1  -12.70    7.80
 -13  21   1   -1.20    9.60
  13  21  -1    0.00    9.70
 -14   0   1    4.10    2.90
  14   0  -1    6.30    3.70
 -14   0  -1    0.90    3.30
 -14   0   1    8.60    2.70
  14   0  -1    3.50    3.10
 -14  -1   1  756.62   25.60
  14  -1  -1  775.02   26.60
 -14   1  -1  764.12   25.50
  14   1   1  778.12   26.50
  14  -1  -1  830.72   26.00
 -14   1  -1  739.83   26.20
 -14  -1   1  778.12   26.30
  14   1   1  822.42   25.50
  14  -1   1  803.72   25.50
 -14  -1  -1  766.22   26.10
 -14  -1  -1  774.82   25.50
  14  -1   1  738.93   26.30
 -14   1   1  809.72   26.60
  14   1  -1  777.12   25.50
  14   1  -1  766.02   26.50
 -14   1   1  796.12   26.00
  14   2   1   96.99    7.80
 -14   2  -1  109.39    7.90
 -14  -2   1   99.69    8.20
  14  -2  -1  100.99    9.10
  14  -2  -1  121.19    8.50
 -14  -2   1   77.09    8.50
  14   2   1  101.39    8.90
  14   2  -1  100.89    8.20
  14   2  -1   92.19    8.80
  14  -2   1  107.89    8.00
 -14  -2  -1  112.39    8.10
  14  -2   1   72.99    9.10
 -14   2   1  109.89    8.80
 -14   2   1  115.99    8.10
 -14  -3   1   23.40    4.40
  14   3   1   23.30    4.50
 -14   3  -1   36.20    5.60
 -14   3  -1   24.90    4.90
  14  -3  -1   37.40    5.30
  14   3   1   31.50    4.60
  14  -3  -1   34.60    5.60
  14   3  -1   24.00    4.40
  14  -3   1   26.70    4.80
  14  -3   1   48.10    6.70
 -14   3   1   45.70    6.00
 -14   3   1   30.80    5.20
  14   3  -1   30.00    5.20
 -14  -3  -1   30.90    4.70
 -14   4  -1   34.10    5.60
  14  -4  -1   17.90    3.50
  14  -4   1   25.00    4.20
  14  -4   1   25.70    4.50
  14   5   1  485.35   19.90
  14  -5  -1  503.35   19.30
  14  -5  -1  499.55   20.30
  14   5   1  531.05   18.80
 -14   5  -1  551.14   20.50
 -14  -5   1  493.95   19.10
 -14   5  -1  498.35   19.60
  14  -5   1  533.45   19.40
 -14   5   1  518.45   20.60
  14   5  -1  519.35   18.90
 -14   5   1  512.95   19.90
  14  -5   1  509.75   20.30
  14   5  -1  491.35   20.00
 -14  -5  -1  497.25   18.80
  14  -6  -1  614.94   25.90
  14   6   1  568.34   22.50
 -14   6  -1  607.04   22.90
 -14   6  -1  610.14   22.40
  14   6   1  629.74   21.10
  14  -6  -1  599.44   21.70
 -14  -6   1  595.04   21.70
  14   6  -1  598.04   21.20
 -14   6   1  639.14   23.60
  14   6  -1  558.24   23.80
 -14  -6  -1  579.34   21.20
  14  -6   1  681.63   27.80
 -14   6   1  623.14   22.70
  14  -6   1  601.74   21.90
  14   7   1  141.69    9.40
  14  -7  -1  159.78   10.70
 -14   7  -1  156.08   10.90
 -14  -7   1  145.09    9.90
 -14   7  -1  124.79    9.60
  14  -7   1  133.79    9.80
  14   7  -1  134.19    9.60
 -14   7   1  154.38   11.40
 -14  -7  -1  143.69    9.50
 -14   7   1  148.89    9.90
  14   8   1   22.60    4.30
 -14   8  -1   23.40    4.90
 -14  -8   1   15.90    4.20
 -14   8   1   23.70    5.50
  14   8  -1   23.00    4.50
 -14  -8  -1   24.80    4.80
 -14   9  -1   18.80    4.80
 -14  -9   1   14.50    4.00
  14   9   1   17.10    4.40
  14   9  -1   19.70    4.40
 -14   9   1   11.40    4.30
 -14  -9  -1   11.20    3.40
  14  10   1  134.69   10.20
 -14  10  -1  142.59   11.50
 -14 -10   1  154.28   10.30
  14  10  -1  152.68   11.80
 -14 -10  -1  144.09   10.00
  14  10  -1  152.98   10.50
 -14  10   1  161.28   12.20
  14  11   1   -1.30    3.90
 -14 -11   1   -2.30    3.40
 -14  11  -1   -7.30    4.10
  14  11   1   -3.30    4.00
  14  11  -1    5.50    4.40
 -14 -11  -1   -3.40    3.60
 -14  11   1    1.30    4.20
  14  11  -1   -3.30    4.30
 -14 -12   1   29.40    5.40
 -14  12  -1   13.50    5.20
  14  12   1   18.20    5.00
 -14  12   1   26.20    6.20
  14  12  -1   19.10    5.10
 -14 -12  -1   22.50    4.80
 -14 -13   1  116.79   11.00
  14  13   1  123.19   12.50
 -14  13  -1  121.19   12.40
 -14 -13  -1  111.39   10.10
 -14  13   1  101.89   12.70
  14  13  -1  115.49   13.20
  14  14   1   42.60    7.50
 -14 -14   1   45.90    6.80
 -14  14  -1   34.90    7.00
  14  14  -1   40.40    7.30
 -14 -14  -1   56.89    9.00
 -14  14   1   40.20    7.70
  14  15   1   45.80    7.60
 -14  15  -1   34.40    7.50
 -14 -15   1   67.09   10.40
 -14  15   1   43.30    8.10
 -14 -15  -1   66.59    9.60
  14  15  -1   37.00    7.40
 -14  16  -1   43.00    7.70
  14  16   1   42.10    7.60
 -14 -16  -1   63.59   10.30
  14  16  -1   48.50    8.20
 -14  16   1   48.00    8.10
 -14 -17   1   25.50    6.20
 -14  17  -1   18.40    7.00
  14  17   1   10.50    6.90
 -14  17   1   10.80    7.20
  14  17  -1   13.10    7.30
 -14 -17  -1   14.30    9.50
 -14  18  -1   37.60    8.70
  14  18   1   65.09    9.90
 -14  18   1   50.99    9.50
  14  18  -1   46.80    9.00
 -14 -18  -1   60.39    8.10
  14  19   1   25.30    8.40
 -14  19  -1   23.80    8.80
 -14 -19   1   39.40    7.50
 -14 -19  -1   35.70    7.20
  14  19  -1   38.10    9.00
 -14  19   1   34.40    9.50
  14  20   1   47.60    9.90
 -14  20  -1   63.79   11.40
 -14 -20   1   52.89    8.40
 -14  20   1   58.99   10.50
  14  20  -1   40.70   10.40
 -14 -20  -1   65.09    9.10
 -14  21  -1   21.70   10.30
  14  21   1   20.70   10.30
 -14  21   1   21.90   10.60
  15   0  -1    1.70    3.50
 -15   0  -1   -0.40    2.90
 -15   0   1   -3.30    2.80
 -15   0  -1   -0.40    2.70
  15   0  -1   -2.40    3.90
  15   0   1   -4.30    3.20
 -15   0   1    6.20    3.20
  15   0   1    0.60    4.10
  15   1   1   11.20    4.00
  15   1   1   15.60    4.10
 -15   1  -1   16.30    3.70
  15  -1  -1    8.00    4.50
 -15  -1   1   15.10    3.60
  15  -1  -1   23.70    4.30
 -15  -1   1    8.70    3.60
 -15  -1  -1    9.90    3.10
 -15  -1  -1    6.10    3.10
 -15   1   1    7.00    3.90
  15   1  -1    4.30    3.60
  15  -1   1   19.50    4.20
  15   1  -1   16.90    4.40
  15  -1   1   13.40    4.20
 -15   1   1   14.10    3.50
  15  -2  -1  455.15   19.50
 -15  -2   1  471.35   18.80
 -15   2  -1  488.85   18.90
  15   2   1  509.05   18.50
  15  -2  -1  486.85   18.70
 -15  -2   1  480.65   19.20
 -15   2  -1  499.95   19.30
  15   2   1  442.96   18.90
 -15  -2  -1  500.55   18.90
 -15   2   1  467.75   19.70
  15  -2   1  485.75   19.70
  15  -2   1  481.05   18.40
 -15   2   1  488.85   19.10
  15   2  -1  481.85   18.60
  15   2  -1  457.15   19.30
  15  -3  -1    3.60    3.30
 -15   3  -1    5.70    2.80
  15   3   1    3.20    4.10
 -15  -3   1    2.10    3.00
  15   3   1    2.80    3.30
  15  -3  -1    2.90    4.30
 -15   3  -1    3.70    3.30
 -15   3   1    1.60    3.30
  15   3  -1    6.10    3.70
 -15   3   1    7.30    3.10
  15   3  -1    5.10    4.30
  15  -3   1    5.60    3.90
 -15  -3  -1    8.80    3.20
  15  -3   1    4.60    4.40
  15  -4  -1   86.69    8.90
  15   4   1  102.69    8.60
 -15   4  -1   92.19    8.10
  15   4   1  128.49   15.80
 -15   4  -1   91.79    8.80
 -15  -4   1   91.59    8.40
 -15   4   1  101.99    9.20
 -15  -4  -1   99.59    8.20
  15  -4   1   94.79    8.40
 -15   4   1   91.59    8.30
  15   4  -1  108.19    8.70
  15   5   1  246.88   12.10
 -15  -5   1  232.78   12.40
 -15   5  -1  243.78   13.60
 -15   5  -1  240.08   13.00
  15  -5  -1  241.48   12.60
 -15  -5  -1  259.77   12.80
  15   5  -1  257.17   12.70
 -15   5   1  268.27   14.10
  15  -5   1  237.18   12.50
 -15   5   1  244.28   13.20
 -15   6  -1  715.53   25.70
  15   6   1  717.43   24.10
 -15  -6   1  708.33   25.00
 -15   6  -1  730.73   26.40
  15   6  -1  712.33   24.30
 -15   6   1  726.63   26.00
 -15   6   1  767.32   26.80
 -15  -6  -1  696.13   24.50
 -15   7  -1   41.60    6.70
 -15   7  -1   39.00    6.00
 -15  -7   1   52.29    7.10
  15   7   1   46.90    5.50
 -15  -7  -1   43.80    6.80
 -15   7   1   49.90    6.80
 -15   7   1   41.70    6.20
  15   7  -1   67.29    7.90
 -15   8  -1   11.40    4.20
 -15  -8   1   11.30    3.40
  15   8   1    8.50    3.90
 -15   8   1   10.50    3.60
 -15  -8  -1   11.70    3.80
  15   8  -1   16.90    4.30
 -15   8   1   11.20    4.50
 -15  -9   1  188.88   11.80
  15   9   1  204.58   11.50
 -15   9  -1  200.88   13.20
  15   9  -1  202.38   11.50
 -15  -9  -1  194.28   11.50
 -15   9   1  195.18   13.50
 -15  10  -1    1.40    4.20
  15  10   1   -2.00    4.40
 -15 -10   1    0.50    3.60
 -15  10   1    3.00    4.60
 -15 -10  -1    0.40    3.80
  15  10  -1    6.50    4.90
  15  11   1    2.40    4.90
 -15 -11   1   12.90    4.40
 -15  11  -1    2.30    4.70
  15  11   1   -2.50    4.50
 -15  11   1    2.10    4.70
 -15 -11  -1    6.90    4.00
  15  11  -1   15.50    5.00
 -15 -12   1   20.80    5.60
 -15  12  -1   18.10    6.00
  15  12   1   23.90    6.20
  15  12  -1   21.10    6.60
 -15  12   1   23.00    5.90
 -15 -12  -1   21.50    5.20
 -15  13  -1    2.50    6.30
 -15 -13   1   10.70    5.00
  15  13   1    9.90    5.80
 -15  13   1   18.40    5.80
  15  13  -1    5.90    5.30
 -15 -13  -1   10.20    4.70
 -15 -14   1   97.19   11.10
  15  14   1   86.59   12.70
 -15  14  -1   98.19   12.90
 -15 -14  -1   94.69   10.20
  15  14  -1   92.99   12.60
 -15  15  -1   82.39   13.20
  15  15   1   57.39    8.70
 -15 -15   1   69.19   10.50
 -15 -15  -1   86.79   10.60
  15  15  -1   67.39    9.50
 -15  15   1   53.39    8.20
 -15  16  -1    9.00    6.90
  15  16   1   26.10    7.70
 -15 -16   1    9.50    5.90
 -15 -16  -1    8.30    8.80
 -15  16   1   30.70    8.20
  15  16  -1   15.30    7.40
  15  17   1   10.10    7.20
 -15 -17   1   29.60    6.30
 -15  17  -1   22.20    7.50
 -15  17   1   20.70    8.10
  15  17  -1   14.30    7.80
 -15 -17  -1   19.40    6.00
  15  18   1    5.10    8.00
 -15 -18   1    4.40    6.70
 -15  18  -1    1.30    8.10
 -15  18   1   -2.40    7.70
 -15 -18  -1   10.50    6.70
  15  18  -1    1.70    8.10
 -15  19  -1   50.09   10.20
 -15 -19   1   45.40    8.40
  15  19   1   38.70    9.50
  15  19  -1   50.99   10.50
 -15 -19  -1   56.89    8.50
 -15  19   1   53.59   10.60
 -15 -20   1   26.90    8.20
 -15  20  -1    6.00    9.60
  15  20   1   22.70   10.10
  15  20  -1   40.40   10.70
 -15  20   1   27.70   10.00
 -15 -20  -1   39.60    8.70
  16   0  -1   14.80    4.20
 -16   0   1   19.00    4.00
 -16   0  -1    9.40    3.80
 -16   0   1   10.80    3.70
 -16   1  -1   72.99    8.90
 -16  -1   1   77.39    8.20
  16   1   1   77.49    8.40
 -16   1  -1   88.79    8.20
 -16  -1   1   83.09    9.10
  16  -1  -1   84.59    8.60
  16   1  -1   79.19    8.80
 -16  -1  -1   79.79    8.60
 -16   1   1   86.79    9.10
 -16  -1  -1  101.59    8.70
 -16   1   1   90.39    8.60
  16  -1   1   83.39    8.80
  16  -2  -1   76.59    8.50
 -16   2  -1   83.69    8.10
  16   2   1   98.59    8.70
 -16  -2   1   98.69    8.50
  16   2  -1   78.69    8.40
 -16  -2  -1   96.29    8.20
 -16   2   1   77.89    8.20
  16  -2   1   75.49    8.40
 -16   2   1   79.49    8.60
 -16   3  -1  343.37   16.60
 -16  -3   1  352.46   16.00
  16  -3  -1  384.36   18.90
  16   3   1  350.46   15.20
 -16   3  -1  357.46   16.30
  16   3  -1  330.97   15.20
 -16   3   1  350.86   16.20
 -16   3   1  354.16   16.50
 -16  -3  -1  362.56   15.70
  16  -3   1  326.77   15.00
 -16  -4   1   86.89    8.40
  16   4   1   89.69    8.70
 -16   4  -1   72.79    9.00
 -16   4  -1   91.09    8.40
  16   4  -1   81.99    8.50
 -16  -4  -1   91.39    8.40
 -16   4   1  102.79    9.50
 -16   4   1   84.79    8.40
 -16   5  -1   43.50    7.00
 -16  -5   1   48.20    7.00
  16   5   1   50.49    7.70
 -16   5  -1   37.20    5.80
  16   5  -1   29.40    5.20
 -16   5   1   57.69    7.00
 -16   5   1   36.60    5.80
 -16  -5  -1   41.80    6.80
 -16   6  -1    7.40    3.50
 -16   6  -1   -1.90    3.50
  16   6   1    0.80    3.90
 -16  -6   1    3.20    3.00
 -16  -6  -1    1.30    3.10
 -16   6   1    4.00    3.30
 -16   6   1    0.90    3.50
  16   6  -1    5.60    3.80
 -16   7  -1  271.97   14.50
  16   7   1  246.68   12.90
 -16   7  -1  254.17   14.00
 -16  -7   1  263.37   13.50
 -16   7   1  252.17   13.80
  16   7  -1  238.78   12.90
 -16  -7  -1  271.67   13.40
 -16   7   1  269.67   14.90
  16   8   1   98.19    9.60
 -16  -8   1   88.09    8.80
 -16   8  -1   92.29   10.10
  16   8  -1   96.69   12.70
 -16   8   1  100.39   10.50
 -16  -8  -1   96.89    8.90
 -16   8   1   94.99    9.00
 -16  -9   1   12.10    4.20
  16   9   1    2.20    4.90
 -16   9  -1    4.40    4.40
 -16   9   1    7.60    4.70
 -16  -9  -1    9.00    4.10
 -16 -10   1   28.00    5.50
 -16  10  -1   13.90    5.10
 -16  10   1   21.40    5.50
 -16 -10  -1   19.10    4.90
  16  11   1   25.60    6.70
 -16 -11   1   29.60    5.90
 -16  11  -1   25.60    6.20
 -16 -11  -1   20.80    5.30
 -16  11   1   20.90    6.30
  16  12   1   40.40    7.00
 -16 -12   1   50.19    7.60
 -16  12  -1   45.80    8.40
 -16 -12  -1   49.90    7.10
  16  12  -1   38.00    7.20
 -16  12   1   42.00    7.70
 -16 -13   1    4.60    4.90
  16  13   1   -0.50    5.30
 -16  13  -1   -2.10    5.60
 -16  13   1   12.60    6.10
  16  13  -1    1.50    5.60
 -16 -13  -1   -2.60    4.60
 -16 -14   1  186.38   17.40
  16  14   1  198.18   15.90
 -16  14  -1  188.78   15.90
 -16 -14  -1  190.88   13.10
 -16  14   1  167.68   15.90
  16  14  -1  199.48   15.90
 -16 -15   1    0.50    5.90
 -16  15  -1   -5.10    6.60
  16  15   1   -0.70    6.60
 -16  15   1   -2.10    6.40
  16  15  -1    2.80    7.00
 -16 -15  -1   -9.60    7.10
 -16 -16   1   -1.10    5.90
  16  16   1    0.30    6.90
 -16  16  -1   -0.10    7.10
 -16 -16  -1    0.60    6.00
  16  16  -1   -0.20    7.10
 -16  16   1    4.40    7.20
  16  17   1   -0.80    7.70
 -16  17  -1    0.60    7.80
 -16 -17   1   -0.40    6.50
  16  17  -1   -9.90    7.50
 -16 -17  -1    0.60    6.60
 -16  17   1   -5.00    7.80
 -16  18  -1   10.10    9.00
  16  18   1   -9.10    8.40
 -16 -18   1   -0.60    7.00
 -16 -18  -1    4.10    7.10
  16  18  -1   -5.00    8.40
 -16  18   1    0.20    8.50
 -16  19  -1   -1.80    9.30
  16  19   1   15.60    9.80
 -16 -19   1   -8.00    7.80
  16  19  -1  -15.60    9.30
 -16 -19  -1   -1.60    7.80
 -16  19   1    1.70    9.70
 -17   0   1   -5.50    3.40
 -17   0  -1    3.20    3.60
 -17   0   1    8.50    3.90
  17   0   1    4.10    5.10
 -17   0  -1    5.90    3.30
  17   1   1   32.40    4.90
 -17   1  -1   19.30    4.00
 -17   1  -1   13.10    3.90
 -17   1   1    9.80    4.30
 -17   1   1   18.40    4.10
 -17  -1  -1   26.60    4.90
 -17   2  -1    0.60    3.00
  17   2   1    2.20    4.40
 -17  -2   1    0.00    3.10
 -17   2  -1    0.80    3.40
 -17  -2  -1    4.00    3.50
 -17   2   1   -5.50    3.10
 -17   2   1   -6.90    3.50
 -17  -3   1    0.90    3.10
  17   3   1   -5.10    4.40
 -17   3  -1    0.00    3.40
 -17   3  -1    7.00    3.80
 -17   3   1    3.60    3.40
 -17   3   1   -4.70    3.50
 -17  -3  -1   -4.00    2.90
  17   4   1   28.70    4.90
 -17   4  -1   41.30    6.30
 -17   4  -1   29.00    4.70
 -17  -4   1   38.40    6.30
 -17   4   1   29.60    5.50
 -17   4   1   31.00    5.00
 -17  -4  -1   37.00    5.90
 -17   5  -1   -3.50    3.80
 -17   5  -1   -1.50    3.30
 -17  -5   1    2.40    3.50
  17   5   1    2.70    4.40
 -17   5   1   -2.80    3.70
 -17   5   1   -0.10    3.60
 -17  -5  -1   -1.20    3.50
 -17   6  -1  151.78   10.60
 -17  -6   1  148.49   10.60
  17   6   1  142.69   10.60
 -17   6  -1  139.29   11.50
 -17   6   1  145.99   11.80
 -17   6   1  150.08   11.10
 -17  -6  -1  148.89   10.50
 -17  -7   1   12.90    4.20
 -17   7  -1    9.40    4.00
 -17   7  -1   10.60    5.00
 -17  -7  -1   12.10    4.30
 -17   7   1   11.30    4.20
 -17   7   1   13.40    4.70
 -17  -8   1   37.70    6.00
 -17   8  -1   37.50    6.90
 -17  -8  -1   39.00    6.10
 -17   8   1   28.60    5.70
 -17  -9   1  168.48   11.90
 -17   9  -1  151.28   13.30
 -17   9   1  156.28   13.10
 -17  -9  -1  140.49   11.20
 -17 -10   1  150.78   11.70
 -17  10  -1  133.09   12.90
 -17  10   1  144.49   16.40
 -17 -10  -1  134.29   11.20
  17  11   1    6.50    5.30
 -17  11  -1   -3.40    5.30
 -17 -11   1   -0.70    4.70
 -17 -11  -1    3.40    4.60
 -17  11   1   -3.00    5.30
  17  11  -1   -5.90    5.20
 -17 -12   1   27.80    6.30
  17  12   1   22.20    6.50
 -17  12  -1   21.90    6.20
  17  12  -1   20.80    6.10
 -17 -12  -1   22.60    5.80
 -17  12   1   22.20    6.70
 -17  13  -1    0.80    6.10
  17  13   1   -6.80    5.80
 -17  13   1   -1.40    6.10
  17  13  -1    3.90    6.30
 -17 -13  -1    7.50    5.10
 -17 -14   1    2.00    5.70
 -17  14  -1    8.40    6.90
  17  14   1   10.30    6.70
 -17  14   1    3.90    6.70
  17  14  -1   15.80    7.20
  17  15   1    5.90    6.90
 -17  15  -1   13.80    7.20
 -17 -15   1   12.60    6.30
  17  15  -1   13.30    7.30
 -17  15   1   27.90    7.60
 -17 -15  -1   17.70    6.30
 -17  16  -1  -10.80    7.80
  17  16   1   -5.20    7.80
 -17 -16   1    1.40    6.60
  17  16  -1   -4.10    7.90
 -17  16   1   -8.30    7.80
  17  17   1    3.10    8.50
 -17 -17   1    4.50    7.60
 -17  17  -1   -1.80    8.30
 -17 -17  -1    8.40    7.20
 -17  17   1    4.90    8.70
  17  17  -1    6.10    8.50
 -17 -18   1   -0.50    7.80
  17  18   1  -13.50    9.30
 -17  18  -1    8.30    9.60
  17  18  -1    6.20    9.60
 -17 -18  -1   -8.00    8.00
 -17  18   1   -6.10    9.20
 -18   0   1   15.10    4.00
 -18   0   1    7.90    4.00
 -18   0  -1    5.40    3.70
 -18   0  -1    9.40    4.10
 -18  -1   1   11.30    4.40
 -18   1  -1   17.60    5.10
 -18  -1   1   17.10    4.70
 -18   1   1   10.60    3.80
 -18   1   1   19.50    4.90
 -18  -1  -1    9.70    3.90
 -18  -2   1    2.70    3.70
 -18   2  -1   -5.20    3.90
 -18   2  -1    4.10    3.40
 -18   2   1    0.10    3.20
 -18   2   1   -7.50    3.70
 -18  -2  -1    0.90    3.60
 -18   3  -1   65.69    8.20
 -18   3  -1   56.69    9.00
 -18  -3   1   55.39    8.30
 -18  -3  -1   51.79    8.20
 -18   3   1   66.59    8.30
 -18   3   1   77.69    9.40
 -18   4  -1    9.30    3.70
 -18  -4   1    5.70    4.20
 -18   4  -1    5.20    4.10
 -18   4   1    8.30    4.50
 -18   4   1    5.50    4.50
 -18  -4  -1    8.10    4.00
 -18   5  -1  497.45   21.40
 -18   5  -1  491.65   21.30
 -18  -5   1  490.35   20.50
 -18  -5  -1  527.55   20.60
 -18   5   1  477.35   20.90
 -18   5   1  495.25   21.80
 -18   6  -1   11.50    5.20
 -18  -6   1   16.70    4.70
 -18   6  -1   19.20    4.70
 -18  -6  -1   21.40    5.00
 -18   6   1   16.90    7.60
 -18   6   1   19.00    5.30
 -18   7  -1  130.89   12.30
 -18  -7   1  140.79   11.20
 -18   7  -1  146.49   11.90
 -18  -7  -1  140.39   11.30
 -18   7   1  145.19   11.60
 -18   7   1  160.58   12.60
 -18  -8   1  142.49   11.70
 -18   8  -1  150.98   12.60
 -18   8   1  134.49   12.70
 -18   8   1  145.09   11.80
 -18  -8  -1  141.79   11.50
 -18  -9   1   32.70    6.20
 -18   9   1   18.00    7.30
 -18  -9  -1   38.80    6.40
 -18  10  -1   74.99   10.00
 -18 -10   1   87.09   10.60
 -18  10   1   55.09    8.30
 -18 -10  -1   67.39    9.90
 -18 -11   1    5.30    5.30
 -18  11  -1   -0.40    6.10
 -18  11   1   -4.10    5.70
  18  11  -1    0.60    5.70
 -18 -11  -1   -2.10    4.90
 -18 -12   1    6.60    5.80
  18  12   1    7.20    6.00
 -18  12  -1    2.70    6.20
 -18  12   1   16.20    6.60
 -18 -12  -1    4.20    5.00
  18  12  -1   10.40    6.60
 -18  13  -1   96.79   14.30
 -18 -13   1  113.29   12.30
  18  13   1   72.19   10.10
  18  13  -1   92.49   14.90
 -18  13   1  120.59   14.70
 -18 -13  -1   70.29   11.40
 -18 -14   1   35.30    6.90
 -18  14  -1   35.80    8.20
 -18  14   1   17.50    7.90
  18  14  -1   47.00    8.80
 -18 -14  -1   45.50    7.00
 -18 -15   1    2.70    6.40
 -18  15  -1   11.00    7.80
  18  15   1  -11.90    7.50
 -18 -15  -1   -2.70    6.20
 -18  15   1  -13.90    7.70
  18  15  -1   -3.20    7.60
 -18  16  -1   61.09   10.70
  18  16   1   58.59   10.50
 -18 -16   1   86.79   13.90
 -18 -16  -1   85.89    9.90
  18  16  -1   61.69   10.70
 -18  16   1  115.19   18.30
 -18  17  -1    4.00    9.30
 -18 -17   1   -5.20    7.50
  18  17   1   -0.50    9.20
 -18 -17  -1    2.50    7.50
  18  17  -1    1.10    9.40
 -18  17   1   -2.20    9.30
 -18 -18   1  100.49   16.40
 -18  18  -1   55.69   11.60
  18  18   1   61.39   11.50
 -18  18   1   87.29   12.50
  18  18  -1   70.19   12.60
 -18 -18  -1   86.59   10.30
 -19   0   1    2.20    4.30
 -19   0  -1   11.10    4.20
 -19   0  -1    4.60    4.20
 -19   0   1    6.60    4.60
 -19   1  -1   51.59    8.20
 -19   1  -1   24.40    4.90
 -19   1   1   13.20    4.60
 -19   1   1   29.60    5.60
 -19  -2   1   26.70    5.40
 -19   2  -1   26.60    5.30
 -19   2  -1   28.10    5.60
 -19   2   1   22.00    6.30
 -19   2   1   26.60    5.70
 -19  -2  -1   25.40    5.20
 -19  -3   1   -2.60    3.90
 -19   3  -1   -2.20    3.80
 -19   3  -1   -2.80    4.10
 -19   3   1   -1.20    3.70
 -19  -3  -1   -2.10    4.10
 -19   4  -1  255.17   15.00
 -19  -4   1  244.98   14.10
 -19   4  -1  216.68   19.60
 -19   4   1  234.98   14.90
 -19   4   1  208.98   16.90
 -19  -4  -1  246.58   13.70
 -19  -5   1   13.60    4.40
 -19   5  -1    9.50    4.30
 -19   5  -1    2.80    4.50
 -19   5   1    3.20    4.10
 -19  -5  -1   13.30    4.40
 -19   5   1    8.60    4.70
 -19   6  -1  326.77   17.10
 -19   6  -1  305.37   17.40
 -19  -6   1  321.87   16.50
 -19   6   1  302.57   17.10
 -19   6   1  287.97   17.50
 -19  -6  -1  331.17   16.40
 -19   7  -1  174.68   14.70
 -19   7  -1  180.08   13.50
 -19  -7   1  188.38   13.20
 -19  -7  -1  188.78   13.10
 -19   7   1  196.98   13.50
 -19   8  -1  144.29   13.80
 -19  -8   1  143.69   12.30
 -19  -8  -1  134.09   12.00
 -19   8   1  158.58   13.60
 -19   8   1  151.78   12.70
 -19   9  -1   88.69   12.20
 -19   9   1   85.89   12.50
 -19  -9  -1   75.69   10.20
 -19 -10   1   -0.20    5.00
 -19  10  -1   -7.60    5.70
 -19  10   1    5.80    5.90
 -19 -10  -1    1.20    4.90
 -19  11  -1  183.48   16.30
 -19 -11   1  174.38   13.80
  19  11  -1  214.38   16.90
 -19  11   1  182.98   16.20
 -19 -11  -1  189.98   15.90
 -19  12  -1   58.19    9.00
 -19 -12   1   74.09   11.40
  19  12   1   53.09    8.40
 -19  12   1   59.79    9.30
  19  12  -1   48.10    8.80
 -19  13  -1   20.20    7.70
  19  13   1    6.90    7.10
 -19 -13   1   26.50    6.10
  19  13  -1   15.30    7.60
 -19  13   1   17.90    7.70
 -19 -13  -1   31.70    6.70
 -19  14  -1   49.60    9.10
  19  14   1   71.39   10.20
 -19 -14   1   84.49   13.10
 -19 -14  -1   86.89   12.30
  19  14  -1   54.69    9.00
  19  15   1   14.30    8.20
 -19  15  -1    2.30    8.30
 -19 -15   1   12.60    7.00
 -19  15   1   12.70    8.60
  19  15  -1    1.90    8.20
 -19 -15  -1    7.10    7.10
 -19  16  -1   11.50    9.50
 -19 -16   1   18.30    8.10
  19  16   1   17.90    8.80
 -19 -16  -1   32.80    7.70
 -19  16   1   20.10    9.70
  19  16  -1    6.80    8.90
 -19 -17   1   13.20    8.60
  19  17   1   20.70   10.10
 -19  17  -1  -11.60   10.10
 -19 -17  -1   12.60    8.50
 -19  17   1   12.60   10.40
  19  17  -1   13.10   10.20
 -20   0  -1    4.70    4.80
 -20   0   1   -1.50    4.60
 -20   0  -1    2.20    4.30
 -20   1  -1  175.88   13.60
 -20   1   1  205.78   13.90
 -20  -1  -1  218.48   13.60
 -20   1   1  210.68   14.20
 -20   2  -1   -4.90    4.50
 -20   2  -1    8.90    4.30
 -20  -2  -1   23.60    5.50
 -20   2   1    8.10    4.70
 -20   2   1    6.40    4.60
 -20   3  -1  171.68   13.70
 -20   3  -1  197.78   13.60
 -20  -3   1  151.28   17.60
 -20  -3  -1  201.48   13.40
 -20   3   1  197.38   13.80
 -20   3   1  195.58   13.90
 -20   4  -1   68.19   10.50
 -20   4  -1   45.60    6.80
 -20  -4   1   55.19   12.10
 -20   4   1   62.39   10.00
 -20  -4  -1   69.59    9.90
 -20   5  -1  291.17   16.70
 -20   5  -1  273.37   19.60
 -20   5   1  303.37   18.00
 -20   5   1  276.67   16.50
 -20  -5  -1  300.17   16.10
 -20  -6   1   27.10    7.50
 -20   6  -1   21.40    6.30
 -20   6  -1   23.20    5.70
 -20  -6  -1   20.30    5.10
 -20   6   1   28.50    6.40
 -20   6   1   27.40    6.10
 -20   7  -1  244.28   16.30
 -20   7  -1  244.48   15.70
 -20  -7   1  240.28   15.10
 -20  -7  -1  229.88   17.90
 -20   7   1  255.67   16.80
 -20   7   1  244.28   15.70
 -20  -8   1  203.68   14.50
 -20   8  -1  192.68   15.10
 -20   8   1  192.28   15.50
 -20  -8  -1  150.08   20.50
 -20   9  -1   -4.80    6.00
 -20  -9   1    0.40    5.50
 -20   9   1    6.20    6.10
 -20  -9  -1    6.00    5.50
 -20  10  -1  128.99   14.30
 -20 -10   1  123.49   12.40
 -20 -10  -1   85.19   12.10
 -20  10   1  161.18   15.20
 -20  11  -1  165.08   16.60
 -20 -11   1  167.08   13.60
  20  11  -1  169.18   16.70
 -20  11   1  177.98   17.20
 -20 -11  -1  148.69   13.10
  20  12   1   19.10    7.50
 -20  12  -1   37.10    8.00
 -20 -12   1   24.10    6.60
  20  12  -1   18.20    7.80
 -20  12   1   28.30    7.80
 -20  13  -1   16.50    8.50
  20  13   1   -3.80    7.80
 -20 -13   1    6.00    6.40
  20  13  -1    0.50    8.10
 -20 -13  -1   16.60    6.70
 -20  13   1   20.20    8.20
 -20 -14   1   -0.80    6.80
  20  14   1   17.00    8.70
 -20  14  -1    2.50    8.50
 -20  14   1    9.20    8.70
  20  14  -1   -2.30    8.20
 -20 -14  -1    3.50    6.80
 -20  15  -1   33.80    9.60
 -20 -15   1   28.10    7.60
  20  15   1   26.30    9.60
 -20  15   1   35.30    9.40
 -20 -15  -1   35.70    7.90
  20  15  -1   28.90    9.40
  20  16   1   10.80   10.10
 -20 -16   1   12.50    8.30
 -20  16  -1  -14.40   10.00
  20  16  -1    4.50    9.80
 -20  16   1    9.20   10.10
 -20 -16  -1    2.90    7.90
 -21   0   1    2.50    4.40
 -21   0   1   -1.50    4.90
 -21   0  -1    3.70    4.50
 -21  -1   1   61.59   10.10
 -21   1  -1   50.39    7.80
 -21   1   1   38.30    6.90
 -21  -1  -1   66.09    9.50
 -21   1   1   73.69   10.20
 -21   2  -1   22.00    6.00
 -21  -2   1   22.10    5.60
 -21   2   1   19.00    5.30
 -21  -2  -1   15.00    5.10
 -21   2   1   10.40    5.10
 -21  -3   1   34.60    5.80
 -21   3  -1   33.10    6.50
 -21   3  -1   21.00    5.50
 -21   3   1   23.10    6.20
 -21  -3  -1   40.10    7.50
 -21   3   1   34.90    6.90
 -21   4  -1  146.09   12.90
 -21   4  -1  141.09   12.70
 -21  -4   1  144.09   12.20
 -21  -4  -1  149.79   12.80
 -21   4   1  137.59   13.30
 -21   4   1  140.49   12.60
 -21   5  -1   45.60    7.70
 -21   5  -1   40.10    7.40
 -21  -5   1   50.89    7.30
 -21  -5  -1   44.60    7.10
 -21   5   1   41.40    6.70
 -21   5   1   36.90    7.00
 -21   6  -1   55.79    8.20
 -21   6  -1   67.09   10.70
 -21  -6   1   49.99    7.50
 -21   6   1   43.70    7.10
 -21   6   1   54.89    8.50
 -21  -6  -1   65.89   10.70
 -21   7  -1   18.90    5.40
 -21  -7   1   18.20    5.80
 -21   7  -1   19.90    6.20
 -21   7   1   16.90    6.50
 -21   7   1    6.80    5.10
 -21  -7  -1   11.90    5.20
 -21   8  -1   90.59   13.90
 -21  -8   1   78.89   12.00
 -21   8   1  115.39   14.40
 -21  -8  -1  108.09   12.10
 -21   9  -1   74.79   10.20
 -21  -9   1   97.29   12.40
 -21  -9  -1   89.09   11.80
 -21   9   1   57.39    9.20
 -21  10  -1   42.00    8.40
 -21 -10   1   34.40    7.30
 -21  10   1   26.10    7.80
 -21 -10  -1   34.50    6.90
 -21 -11   1   -2.00    6.40
 -21  11  -1   16.30    7.50
 -21  11   1   -3.20    7.30
 -21 -11  -1    4.70    6.20
  21  12   1  -14.40    7.90
 -21  12  -1   14.40    8.00
 -21 -12   1    1.90    6.60
 -21  12   1   15.50    8.10
  21  12  -1  -11.90    8.00
 -21 -12  -1   12.70    7.20
  21  13   1  -14.70    8.50
 -21  13  -1    6.20    8.80
 -21 -13   1   -5.20    7.20
 -21 -13  -1    3.00    7.00
 -21  13   1    1.30    8.50
  21  13  -1   -5.70    8.60
 -21  14  -1   68.39   11.10
 -21 -14   1   99.49   14.90
  21  14   1   69.19   11.00
 -21 -14  -1  111.79   14.80
 -21  14   1   63.09   11.70
  21  14  -1   67.89   11.20
 -21 -15   1   15.20    8.20
 -21  15  -1   32.70   10.70
 -21 -15  -1   27.30    8.60
 -21  15   1   16.40   10.30
 -22   0   1    2.80    5.00
 -22   0  -1   11.70    4.90
 -22   1  -1   -2.20    4.90
 -22  -1   1    0.80    5.30
 -22   1  -1   -5.70    5.30
 -22   1   1    2.80    4.80
 -22   1   1   -2.30    5.30
 -22  -1  -1   -3.40    5.50
 -22   2  -1    0.00    5.70
 -22   2  -1   -3.30    4.80
 -22  -2   1    1.90    5.10
 -22   2   1    4.80    5.00
 -22   2   1   -5.10    5.50
 -22  -2  -1   -1.70    4.80
 -22  -3   1    0.20    5.10
 -22   3  -1    3.90    5.40
 -22   3  -1    0.20    5.40
 -22   3   1   -1.00    5.30
 -22   3   1    6.70    5.60
 -22  -3  -1    5.80    5.80
 -22   4  -1   86.19   11.60
 -22   4  -1   78.29   12.30
 -22  -4   1   98.59   12.10
 -22   4   1   81.89   12.50
 -22   4   1   79.29   11.70
 -22  -4  -1   80.79   11.40
 -22  -5   1   59.79    8.90
 -22   5  -1   45.90    8.30
 -22   5  -1   38.40    7.60
 -22   5   1   47.30    8.80
 -22   5   1   45.00    7.40
 -22  -5  -1   55.99    8.50
 -22  -6   1   10.80    5.70
 -22   6  -1   18.70    6.40
 -22   6  -1    3.30    5.50
 -22   6   1   10.20    6.40
 -22   6   1   14.40    6.40
 -22  -6  -1   -1.00    5.40
 -22  -7   1  203.88   15.20
 -22   7  -1  203.18   16.20
 -22   7   1  200.98   15.10
 -22   7   1  190.88   16.90
 -22  -7  -1  208.88   14.50
 -22   8  -1   -5.00    7.00
 -22  -8   1   -0.60    6.40
 -22   8   1    0.30    7.00
 -22  -8  -1   -4.20    6.30
 -22   9  -1   -1.80    7.60
 -22  -9   1    5.60    6.40
 -22   9   1   -3.50    7.20
 -22  -9  -1    7.10    6.30
 -22 -10   1    6.60    6.70
 -22  10  -1    3.90    7.50
 -22 -10  -1   16.10    6.60
 -22  10   1    2.00    7.90
 -22 -11   1   12.80    7.30
 -22  11  -1   12.10    8.30
 -22 -11  -1   19.10    7.10
 -22  11   1   17.10    8.70
 -22  12  -1    8.90    8.80
 -22 -12   1   12.20    7.30
  22  12   1   13.10    8.90
  22  12  -1    9.60    9.10
 -22  12   1   16.30    8.80
 -22 -12  -1   13.40    7.80
  22  13   1   -1.10    9.40
 -22 -13   1   12.20    7.80
 -22  13  -1    1.20    9.20
 -22  13   1    9.40    9.20
  22  13  -1    3.90    9.70
 -22 -13  -1    9.00    8.20
 -23   0   1    7.00    5.70
 -23   0  -1   10.90    5.90
 -23   1   1   44.80    7.70
 -23  -1  -1   49.00    7.70
 -23   1   1   52.19    8.20
 -23   2  -1    8.70    6.20
 -23   2  -1    5.70    5.70
 -23  -2   1   11.60    6.50
 -23   2   1   22.40    6.40
 -23   2   1   -0.60    6.10
 -23  -2  -1   22.40    7.10
 -23  -3   1   20.00    6.50
 -23   3  -1   20.70    6.20
 -23   3  -1   21.10    6.80
 -23   3   1    9.20    5.70
 -23  -3  -1    4.00    6.30
 -23   3   1   21.40    7.40
 -23   4  -1    3.90    6.70
 -23  -4   1   -3.50    6.20
 -23   4   1    0.70    6.10
 -23   4   1   -2.10    6.30
 -23  -4  -1   -3.90    5.90
 -23   5  -1  155.18   14.40
 -23  -5   1   89.19   13.90
 -23   5  -1  134.29   15.10
 -23   5   1  111.29   13.60
 -23   5   1  135.59   15.10
 -23  -5  -1  120.39   13.50
 -23   6  -1  177.68   15.50
 -23   6  -1  159.08   16.40
 -23  -6   1  163.68   14.80
 -23   6   1  194.78   16.60
 -23  -6  -1  161.78   14.50
 -23   6   1  181.98   15.80
 -23  -7   1   15.70    6.40
 -23   7  -1    3.30    7.40
 -23   7   1   17.80    7.40
 -23  -7  -1   22.10    6.40
 -23   7   1   22.90    6.70
 -23   8  -1   -0.10    7.60
 -23  -8   1   11.40    6.50
 -23   8   1    0.20    7.50
 -23  -8  -1    8.30    6.30
 -23   9  -1   -4.70    7.90
 -23  -9  -1   -6.40    6.80
 -23   9   1    6.40    8.20
 -23 -10   1   46.00    8.80
 -23  10  -1   37.40    9.40
 -23  10   1   25.80    9.30
 -23 -10  -1   55.39    7.90
 -23  11  -1  -15.30    8.90
 -23 -11   1   -7.20    8.00
 -23  11   1   -1.50    9.00
 -23 -11  -1   -3.70    7.70
  23  11  -1   -8.50    9.30
 -23  12  -1   25.90    9.80
 -23 -12   1   16.10    8.30
  23  12   1   -8.10    9.60
  23  12  -1    9.00    9.60
 -23 -12  -1   25.90    8.70
 -23  12   1   15.10   10.00
 -24   0   1    2.80    6.90
 -24   0  -1   12.80    6.80
 -24   1  -1   18.40    6.60
 -24  -1   1    3.10    6.50
 -24   1   1   16.50    6.30
 -24  -1  -1   11.00    6.60
 -24   2  -1  102.09   15.30
 -24  -2   1  114.79   13.70
 -24   2  -1  107.09   13.50
 -24  -2  -1  101.39   13.90
 -24   2   1  108.59   13.60
 -24   2   1   71.19   10.10
 -24  -3   1   -1.10    7.20
 -24   3  -1   16.20    6.80
 -24   3  -1    9.90    7.30
 -24   3   1   14.70    7.50
 -24   3   1    7.00    7.30
 -24  -3  -1    8.40    6.40
 -24   4  -1  101.29   14.00
 -24  -4   1   95.29   14.50
 -24   4  -1   97.59   15.30
 -24   4   1  100.29   15.20
 -24   4   1   99.29   14.40
 -24  -4  -1  107.59   13.80
 -24   5  -1   87.29   13.80
 -24  -5   1   49.10    8.20
 -24   5  -1   56.79    9.90
 -24   5   1   71.99   11.70
 -24  -5  -1   71.39    9.50
 -24   5   1   72.09   10.20
 -24   6  -1   88.59   14.30
 -24   6  -1   56.09    9.20
 -24  -6   1   59.19    9.60
 -24   6   1   94.79   14.30
 -24  -6  -1   53.79    8.60
 -24   6   1   58.79    9.10
 -24   7  -1   43.70    9.20
 -24  -7   1   36.60    8.00
 -24  -7  -1   45.20    8.00
 -24   7   1   38.90    8.90
 -24   7   1   66.49   10.80
 -24   8  -1   84.69   11.10
 -24  -8   1  107.59   14.40
 -24   8   1   80.29   10.90
 -24  -8  -1   96.19   14.50
 -24  -9   1  117.49   15.60
 -24   9  -1   83.79   11.70
 -24  -9  -1  147.59   15.60
 -24   9   1  105.29   13.40
 -24 -10   1   24.70    8.60
 -24  10  -1   24.10    9.40
 -24  10   1   16.30    9.50
 -24 -10  -1    9.80    8.40
 -25   0  -1    0.30    7.50
 -25   0   1    9.10    6.90
 -25   1  -1   10.50    8.20
 -25  -1   1    4.20    7.50
 -25  -1  -1    4.60    7.60
 -25   1   1   14.50    6.90
 -25   2  -1   19.90    7.80
 -25  -2   1   10.00    6.90
 -25   2   1   29.50    7.20
 -25  -2  -1   15.70    7.00
 -25   2   1   18.60    7.80
 -25   3  -1  131.69   15.30
 -25   3  -1   99.09   16.20
 -25  -3   1  123.49   15.30
 -25   3   1  106.69   15.60
 -25  -3  -1  130.49   14.60
 -25   3   1  109.39   16.80
 -25  -4   1    2.00    7.30
 -25   4  -1    2.20    7.10
 -25   4  -1    0.20    7.90
 -25   4   1   -7.50    7.90
 -25   4   1    6.90    7.90
 -25  -4  -1    9.00    7.50
 -25   5  -1   83.79   11.50
 -25   5  -1  110.89   15.40
 -25  -5   1   79.99   10.70
 -25  -5  -1   63.99    8.90
 -25   5   1   60.59   10.30
 -25   5   1   78.89   12.00
 -25   6  -1   10.10    7.80
 -25  -6   1    3.90    7.70
 -25   6  -1   11.80    8.50
 -25   6   1   10.70    7.40
 -25  -6  -1    8.10    7.50
 -25   6   1   17.90    8.80
 -25  -7   1    9.20    7.80
 -25   7  -1    0.10    8.80
 -25  -7  -1    2.70    7.80
 -25   7   1   -2.10    8.90
 -26   0   1    0.50    8.00
 -26   0  -1    4.60    7.90
 -26  -1   1   16.70    8.80
 -26   1  -1  -11.50    8.40
 -26  -1  -1   -1.20    7.70
 -26   1   1    7.10    7.60
 -26   2  -1    8.20    8.30
 -26  -2   1    5.40    7.80
 -26  -2  -1   -3.50    8.30
 -26   2   1   -8.70    7.50
 -26   3  -1    4.40    7.90
 -26  -3   1    1.40    8.20
 -26   3   1   -0.70    8.80
 -26  -3  -1  -12.10    7.70
 -26   3   1    5.40    8.00
 -26   4  -1  132.29   18.70
 -26   4  -1  120.29   16.80
 -26  -4   1  137.69   16.60
 -26   4   1  143.89   17.70
 -26  -4  -1  130.69   16.40
 -26   4   1  142.99   19.20
   0  -2  -2   19.90    1.40
   0  -2   2   18.60    1.50
   0   2   2   18.30    1.50
   0   3   2   -0.50    0.50
   0   3  -2    0.70    0.60
   0  -3   2   -0.60    0.50
   0  -3  -2   -0.40    0.50
   0  -4   2  582.24   16.20
   0  -4  -2  589.34   16.00
   0   4  -2  583.74   16.30
   0   4   2  573.04   16.10
   0   5   2   -0.80    0.90
   0  -5  -2    0.30    0.90
   0   5  -2    0.20    1.00
   0  -5   2   -0.60    0.90
   0  -6   2  129.39    6.10
   0   6   2  126.39    6.10
   0  -6  -2  127.99    6.00
   0   6  -2  126.49    6.20
   0   7  -2    0.10    1.20
   0  -7   2    0.40    1.50
   0   7   2   -0.30    1.10
   0   8   2   24.20    3.70
   0   8  -2   22.00    3.60
   0  -8   2   17.60    2.70
   0  -8  -2   25.80    3.80
   0   9  -2    0.00    1.70
   0  -9   2   -1.70    1.80
   0  -9  -2   -2.20    1.80
   0   9   2   -1.30    1.40
   0  10   2  101.89    7.00
   0 -10  -2  102.89    6.90
   0  10  -2  109.89    7.30
   0 -10   2   99.69    6.90
   0  11   2    0.60    2.10
   0 -11   2   -5.10    2.50
   0  11  -2    1.40    2.10
   0 -11  -2   -2.10    2.40
   0 -12   2   -1.80    2.80
   0  12  -2    1.30    2.80
   0 -12  -2    0.60    2.80
   0  12   2    1.60    2.30
   0 -13  -2   -0.10    3.20
   0  13  -2   -4.40    2.70
   0  13   2   -1.70    2.70
   0 -13   2   -1.20    3.40
   0 -14  -2    3.40    3.70
   0 -15  -2   -6.60    4.10
   0  15   2   -2.50    3.40
   0  15  -2   -3.60    3.60
   0  16  -2  105.79   10.30
   0  16   2  118.29   10.40
   0  17  -2   -1.70    4.50
   0  17   2   -3.80    3.90
   0  18   2  299.17   17.10
   0  18  -2  285.67   16.90
   0  19   2    6.20    5.30
   0  19  -2   -5.60    5.00
   0  20  -2  205.88   17.30
   0  20   2  220.88   16.50
   0  21  -2   -6.40    7.00
   0  21   2   -5.30    6.90
   0  22   2   65.79    9.90
   0  22  -2  112.59   16.10
   0  23   2   15.50    8.70
   0  23  -2   10.30    8.40
   0 -24  -2   64.19    9.40
   0 -24   2   46.10    9.60
   0  24  -2   34.70   10.40
   0  24   2   30.90    9.50
   1   0  -2  599.84   14.70
  -1   0   2  600.04   14.80
   1   2   2  126.99    4.10
   1  -2  -2  110.39    3.90
  -1  -2   2  117.99    4.20
  -1  -2   2  132.59    4.50
  -1   2  -2  123.59    4.30
   1  -2  -2  129.69    4.30
   1   2  -2  124.59    4.40
  -1   2   2  121.39    4.00
   1  -2   2  124.59    4.40
  -1   2   2  129.09    4.40
   1  -3  -2  284.67    8.60
  -1  -3   2  276.77    8.70
   1   3   2  301.57    8.60
  -1   3  -2  284.87    8.80
  -1   3   2  275.97    8.60
   1   3  -2  278.07    8.70
   1  -3   2  289.27    8.80
  -1  -3  -2  294.77    8.50
  -1  -4   2  342.67   10.60
   1  -4  -2  347.17   10.50
  -1   4  -2  332.77   10.60
   1   4   2  331.47   10.40
  -1  -4  -2  344.47   10.30
   1   4  -2  328.07   10.50
  -1   4   2  334.77   10.50
   1  -4   2  350.06   10.70
   1  -5  -2    0.60    1.00
   1   5   2    0.80    1.00
  -1   5  -2   -0.30    1.00
  -1  -5   2    1.60    1.10
   1   5  -2    0.70    1.00
  -1  -5  -2    0.00    0.90
   1  -5   2   -1.10    0.90
  -1   5   2    0.90    1.00
  -1  -6   2  112.99    5.70
   1   6   2  112.09    5.70
   1  -6  -2  115.59    5.70
  -1   6  -2  115.99    5.90
  -1   6   2  120.09    5.80
  -1  -6  -2  115.89    5.60
   1  -6   2  114.59    5.80
   1   6  -2  111.39    5.90
   1  -7  -2 1737.13   47.30
  -1   7  -2 1771.02   46.00
   1   7   2 1806.92   45.80
  -1  -7   2 1629.74   45.40
   1  -7   2 1832.02   46.10
  -1   7   2 1801.62   45.90
   1   7  -2 1752.42   45.90
  -1  -8   2  677.43   21.10
   1  -8  -2  707.63   21.00
   1   8   2  689.33   21.20
  -1   8  -2  695.33   21.40
  -1  -8  -2  700.43   20.90
   1  -8   2  683.23   21.20
  -1   8   2  691.83   21.20
   1   8  -2  690.43   21.40
  -1  -9   2  161.38    8.10
   1   9   2  156.18    8.10
   1  -9  -2  153.08    8.10
  -1   9  -2  141.89    8.10
   1   9  -2  162.28    8.40
  -1   9   2  152.48    8.20
   1  -9   2  152.18    8.00
  -1  -9  -2  149.88    7.70
  -1  10  -2  123.59    7.70
  -1 -10   2  126.09    7.50
   1 -10  -2  119.09    7.30
   1  10   2  117.49    7.40
  -1  10   2  123.99    7.50
  -1 -10  -2  105.49    6.90
   1  10  -2  100.19    7.20
   1 -10   2  108.99    7.30
  -1 -11   2  290.77   12.70
  -1  11  -2  289.47   13.00
   1 -11  -2  303.77   12.70
   1  11   2  289.17   12.80
   1 -11   2  299.77   13.00
   1  11  -2  290.47   12.90
  -1 -11  -2  290.97   12.40
  -1  11   2  299.57   13.10
   1  12   2  199.28   10.90
   1 -12  -2  218.08   11.00
  -1 -12   2  207.18   11.10
  -1  12  -2  227.98   11.80
   1 -12   2  203.88   11.20
  -1  12   2  244.08   11.80
   1  12  -2  188.58   10.90
  -1 -12  -2  191.08   10.70
   1 -13  -2    3.00    3.30
   1  13   2   -2.70    2.60
  -1 -13   2   -5.00    3.10
  -1  13  -2   -4.00    2.60
   1  13  -2    1.70    2.80
  -1  13   2   -4.30    2.50
  -1 -13  -2   -1.90    3.10
   1 -13   2   -2.40    3.40
   1  14   2  563.44   21.60
  -1 -14   2  513.15   20.70
  -1  14  -2  557.74   21.70
   1 -14  -2  517.95   20.70
  -1  14   2  568.64   21.80
   1  14  -2  529.55   21.40
  -1 -14  -2  527.95   20.50
   1 -14   2  544.05   21.30
  -1  15  -2  196.88   12.80
   1 -15  -2  183.58   12.50
   1  15   2  229.38   13.10
   1  15  -2  205.78   12.90
  -1  15   2  202.48   12.50
  -1 -15  -2  191.98   12.60
   1  16   2   21.30    5.20
  -1  16  -2   27.20    5.90
  -1  16   2   30.70    5.20
   1  16  -2   27.00    5.60
   1  17   2   22.10    5.70
  -1  17  -2   21.10    5.10
  -1  17   2   21.40    5.30
   1  17  -2   15.40    5.20
   1  18   2  108.59   12.00
  -1  18  -2  108.59   12.10
  -1  18   2  116.49   12.10
   1  18  -2  104.19   12.20
  -1  19  -2    4.10    5.40
   1  19   2    4.50    5.40
  -1  19   2    8.90    5.90
   1  19  -2    3.70    5.80
   1  20   2   -3.00    5.80
  -1  20  -2    5.50    6.50
  -1  20   2    1.70    5.80
   1  20  -2   -9.70    5.90
  -1 -21   2   -1.00    5.20
   1  21   2    1.30    6.70
  -1  21  -2    2.90    6.50
  -1  21   2    1.30    6.90
   1  21  -2    5.90    7.00
  -1  22  -2  122.19   17.20
  -1 -22   2  164.78   14.70
   1  22   2  159.28   17.60
  -1 -22  -2  164.88   14.00
  -1  22   2  153.78   17.50
  -1  23  -2   78.49   11.90
   1  23   2   93.49   12.30
  -1 -23   2  121.79   14.60
   1  23  -2   80.19   11.90
  -1 -23  -2  106.39   13.90
  -1  23   2  108.89   18.00
   1  24   2   80.79   11.90
  -1 -24   2   81.59   10.50
  -1  24  -2   81.69   12.40
   1  24  -2   86.69   12.30
  -1 -24  -2  117.39   15.40
  -1  24   2   89.69   12.10
   2   0   2    3.30    0.60
  -2   0   2    4.20    0.80
   2   0   2    4.90    0.80
   2   0  -2    3.10    0.70
  -2   0  -2    5.60    0.80
  -2   1  -2    1.70    0.50
  -2  -1   2    1.60    0.60
   2  -1  -2    2.50    0.60
   2   1   2    1.80    0.50
   2  -1  -2    1.80    0.60
   2  -1   2    0.60    0.50
  -2   1   2    1.20    0.50
  -2   1   2    1.20    0.70
   2  -1   2    2.30    0.60
   2  -2  -2    0.40    0.70
  -2   2  -2    0.10    0.60
  -2  -2   2    0.10    0.60
   2  -2  -2    0.10    0.50
   2   2   2    0.60    0.50
   2  -2   2    0.40    0.60
   2   2  -2    0.30    0.60
  -2   2   2   -0.10    0.60
   2   2  -2    0.30    0.50
  -2  -2  -2   -0.30    0.40
  -2   2   2    0.60    0.50
   2  -3  -2   77.59    3.40
  -2   3  -2   70.69    3.60
   2  -3  -2   72.69    3.70
   2  -3   2   70.39    3.70
  -2   3   2   65.99    3.30
  -2   3   2   72.09    3.70
  -2   4  -2   23.50    2.60
  -2  -4   2   20.00    2.40
   2  -4  -2   25.10    2.10
  -2  -4   2   23.90    2.30
   2  -4  -2   24.70    2.60
   2   4   2   23.40    2.50
  -2   4   2   25.20    2.60
   2  -4   2   27.30    2.70
   2   4  -2   26.10    2.70
  -2  -4  -2   25.60    2.00
   2  -6  -2   27.00    3.20
  -2  -6   2   32.50    3.30
   2   6   2   32.30    3.20
   2  -6   2   29.50    3.40
  -2  -6  -2   35.50    3.30
  -2   6   2   26.10    3.80
  -2   7  -2   15.30    2.50
   2  -7  -2   25.30    3.60
   2   7   2   30.70    3.50
  -2  -7   2   22.00    3.40
  -2   7   2   22.30    3.50
   2  -7   2   18.60    2.80
  -2  -8   2    3.20    1.80
   2   8   2    3.30    1.80
   2  -8  -2    4.00    1.90
   2   8  -2    5.10    1.80
  -2   8   2    3.90    2.00
   2  -8   2    5.40    2.10
  -2  -8  -2    5.10    1.80
  -2   9  -2   10.10    2.60
  -2  -9   2    7.30    2.30
   2  -9  -2   10.50    2.50
   2   9   2    8.40    2.40
   2   9  -2   10.30    2.60
  -2  -9  -2   10.80    2.50
   2  -9   2    5.40    2.30
  -2   9   2    9.30    2.50
   2 -10  -2   32.70    5.10
   2  10   2   27.80    4.50
  -2 -10   2   25.30    3.70
  -2  10  -2   31.00    4.90
  -2 -10  -2   40.60    5.00
   2 -10   2   33.40    5.10
   2  10  -2   24.80    3.90
  -2  10   2   33.30    4.80
  -2 -11   2    7.90    2.80
   2  11   2    5.80    2.40
   2 -11  -2    5.50    2.60
  -2  11  -2    9.10    2.80
   2  11  -2    8.60    2.80
  -2 -11  -2    7.50    2.90
   2 -11   2    7.70    2.80
  -2  11   2    6.90    2.50
   2  12   2   17.40    3.80
  -2 -12   2   13.90    3.90
  -2 -12  -2   13.40    3.50
   2  12  -2   19.80    4.10
   2 -13  -2   -4.30    3.30
   2  13   2   -0.40    2.60
  -2 -13   2   -6.90    3.30
   2  13  -2   -0.90    2.60
  -2 -13  -2    2.70    3.50
   2 -13   2   -0.90    3.40
  -2 -14   2   17.00    4.60
   2  14   2   18.30    4.10
  -2 -14  -2   24.80    5.00
   2  14  -2   15.30    4.10
   2  15   2   21.10    5.10
   2 -15  -2   18.00    5.30
  -2  15  -2   29.60    5.30
  -2 -15  -2   23.80    5.40
   2  15  -2   20.40    4.80
  -2  15   2   24.60    5.00
  -2  17  -2   12.10    4.90
   2  17   2   11.20    4.90
   2  17  -2    9.00    5.00
  -2  17   2    7.20    5.00
  -2  18  -2  167.28   13.40
   2  18   2  134.99   13.20
   2  18  -2  125.69   13.20
  -2  18   2  165.28   13.30
   2  19   2   27.90    6.40
  -2 -19   2   40.90    6.70
  -2  19  -2   33.70    7.50
  -2  19   2   35.80    6.70
   2  19  -2   29.40    6.70
  -2 -20   2   52.09    7.40
  -2  20  -2   40.00    7.80
   2  20   2   37.60    7.50
   2  20  -2   37.90    8.00
  -2 -21   2    2.40    5.70
  -2  21  -2   -7.80    6.70
   2  21   2    6.80    6.70
   2  21  -2   -4.20    6.90
  -2 -21  -2    3.60    5.40
  -2  21   2   15.20    6.70
  -2  22  -2    8.10    7.50
  -2 -22   2   18.20    6.50
   2  22   2    1.70    7.40
  -2  22   2   10.80    7.70
  -2 -22  -2    5.50    5.70
   2  22  -2    9.40    8.00
   2  23   2   -0.50    8.40
  -2 -23   2    0.10    7.00
  -2 -23  -2   -9.00    6.40
  -2  23   2    0.40    8.10
   2  23  -2  -10.20    8.50
  -2  24  -2   17.60    9.90
   2  24   2   39.50   10.30
  -2 -24   2   27.30    8.30
  -2 -24  -2   32.10    8.50
  -2  24   2   27.30    9.70
   2  24  -2    9.00    9.80
   3   0   2   13.00    1.30
   3   0   2   11.20    1.50
   3   0  -2   12.30    1.50
  -3   0  -2   11.80    1.40
  -3   0  -2   11.40    1.30
  -3   0   2   10.10    1.50
   3   0  -2   12.50    1.50
  -3   0   2   11.10    1.50
   3  -1  -2  698.43   18.20
  -3   1  -2  685.93   17.90
  -3  -1   2  683.63   18.00
   3   1   2  697.63   17.40
  -3  -1   2  699.03   18.20
   3   1   2  700.33   17.80
  -3   1  -2  683.03   17.80
   3  -1  -2  678.33   17.90
   3  -1   2  701.13   17.80
   3   1  -2  679.33   18.00
  -3   1   2  662.73   17.90
   3   1  -2  695.33   18.10
  -3  -1  -2  682.33   17.40
  -3   1   2  694.53   18.20
   3  -1   2  696.93   18.00
  -3   2  -2  848.62   21.20
   3  -2  -2  829.82   21.10
  -3  -2   2  783.12   21.00
   3  -2  -2  841.02   21.30
   3   2   2  805.52   20.30
   3   2  -2  843.72   21.30
   3   2  -2  777.72   20.90
  -3  -2  -2  812.62   20.40
   3  -2   2  706.23   20.80
  -3   2   2  825.52   21.40
   3  -2   2  849.52   21.30
  -3  -3   2  142.29    5.50
   3   3   2  149.69    4.90
  -3   3  -2  137.29    5.70
   3  -3  -2  142.59    5.80
   3  -3  -2  143.19    5.50
   3  -3   2  141.89    5.80
  -3   3   2  145.09    5.80
  -3  -3  -2  145.29    5.00
  -3   3   2  145.89    5.50
   3  -4  -2 1092.99   28.10
  -3  -4   2 1059.69   28.10
  -3   4  -2 1064.19   28.50
   3  -4  -2 1124.89   28.70
   3   4   2 1088.19   27.30
  -3   4   2 1106.69   28.70
   3  -4   2 1106.69   28.70
   3   4  -2 1055.09   28.60
   3   4  -2 1088.79   28.10
  -3  -4  -2 1069.69   27.40
  -3   5  -2  109.99    5.70
   3  -5  -2  109.19    5.30
   3  -5  -2  107.69    5.60
   3  -5   2  113.29    5.70
  -3   5   2  111.39    5.70
   3   5  -2  140.69    6.20
  -3  -5  -2  129.79    5.10
  -3   6  -2    6.30    1.70
   3  -6  -2    3.10    1.30
   3  -6  -2    4.10    1.80
   3   6   2    5.00    2.20
  -3  -6   2    6.20    1.60
  -3  -6   2    5.10    1.80
   3  -6   2    5.20    1.70
  -3   6   2    5.10    1.70
  -3  -6  -2    5.60    1.20
   3   6  -2    4.00    1.50
   3   7   2 1894.41   48.10
   3  -7  -2 1873.91   48.20
  -3  -7   2 1880.41   48.10
  -3  -7   2 1795.32   47.20
  -3   7  -2 1821.62   48.20
  -3  -7  -2 1789.22   46.40
   3  -7   2 1891.81   48.40
   3   7  -2 1836.62   48.30
  -3   7   2 1851.11   48.30
   3  -8  -2 1048.90   29.30
   3   8   2 1017.90   29.20
  -3  -8   2 1020.60   29.00
  -3   8  -2 1008.90   29.40
  -3  -8   2  977.70   28.10
  -3   8   2 1007.70   29.20
   3   8  -2  991.60   29.20
  -3  -8  -2 1059.79   28.90
   3  -8   2 1032.70   29.50
  -3  -8  -2  980.10   27.50
  -3   9  -2  843.82   26.40
  -3  -9   2  900.31   26.30
   3  -9  -2  900.91   26.40
   3   9   2  883.51   26.40
  -3  -9   2  835.92   25.20
  -3   9   2  858.61   26.40
   3   9  -2  830.92   26.20
   3  -9   2  906.51   26.70
  -3  -9  -2  887.91   25.90
   3 -10  -2  420.26   15.80
   3  10   2  434.66   16.10
  -3 -10   2  424.76   15.10
  -3  10  -2  410.86   15.90
  -3 -10   2  428.16   15.90
  -3  10   2  425.36   16.10
  -3 -10  -2  447.16   15.60
   3 -10   2  437.36   16.20
   3  10  -2  420.26   16.20
   3 -11  -2  275.47   12.30
  -3  11  -2  265.47   12.20
  -3 -11   2  255.77   12.00
  -3 -11   2  273.67   11.40
   3  11   2  260.77   12.10
   3 -11   2  245.88   12.00
  -3  11   2  261.67   12.20
   3  11  -2  272.47   12.40
  -3 -11  -2  251.97   11.60
  -3 -12   2  689.33   23.50
   3  12   2  709.63   24.20
  -3 -12   2  698.83   22.80
  -3  12  -2  707.43   24.20
   3 -12  -2  709.73   23.70
  -3 -12  -2  693.23   23.30
  -3  12   2  672.43   23.90
   3 -12   2  715.13   24.10
   3  12  -2  667.63   24.10
  -3 -13   2  296.47   14.30
  -3 -13   2  281.47   12.90
  -3  13  -2  291.67   14.10
   3  13   2  308.27   14.40
   3 -13  -2  281.47   14.30
   3 -13   2  289.57   14.30
  -3 -13  -2  295.37   13.80
  -3  13   2  283.47   14.20
   3  13  -2  298.87   14.50
  -3  14  -2  947.71   31.60
   3  14   2  961.60   31.70
  -3 -14   2  936.21   30.90
   3 -14  -2  934.41   31.20
  -3 -14   2  950.60   29.90
   3 -14   2  937.01   31.30
  -3  14   2  951.20   31.60
   3  14  -2  957.80   31.80
  -3 -14  -2  934.31   30.50
  -3 -15   2  434.76   17.50
   3  15   2  461.05   19.40
  -3  15  -2  424.16   19.00
  -3  15   2  396.56   18.30
  -3 -15  -2  427.06   16.90
   3  15  -2  424.76   19.10
  -3 -15  -2  396.46   18.10
  -3  16  -2  438.76   20.10
   3  16   2  466.25   20.40
  -3 -16   2  457.65   18.60
   3  16  -2  472.05   20.60
  -3 -16  -2  447.36   18.00
  -3  16   2  457.65   20.10
  -3 -17   2   17.40    4.60
  -3  17  -2   14.70    5.20
   3  17   2   18.20    5.50
   3  17  -2   10.80    5.00
  -3 -17  -2   17.60    4.40
  -3  17   2   10.70    4.80
  -3  18  -2   -4.50    4.90
  -3 -18   2    4.70    4.20
   3  18   2  -10.10    4.60
  -3 -18  -2   -3.70    3.80
  -3  18   2   -3.50    4.60
   3  18  -2   -7.80    5.00
   3  19   2    5.60    5.80
  -3 -19   2    5.20    4.60
  -3  19  -2    6.00    5.50
  -3 -19  -2   10.00    4.70
   3  19  -2    5.50    5.70
  -3  19   2    6.70    5.20
  -3  20  -2   87.29   13.80
   3  20   2   61.39    9.10
  -3 -20   2   66.99   10.80
   3  20  -2   88.19   14.40
  -3 -20  -2   92.99   10.60
  -3  20   2   49.99    9.00
  -3  21  -2   -0.40    6.90
  -3 -21   2   -2.60    5.60
   3  21   2   -1.90    7.10
  -3 -21  -2    2.90    5.20
  -3  21   2    9.90    7.00
   3  21  -2    0.60    7.30
   3  22   2    0.20    7.80
  -3 -22   2   14.80    6.60
  -3  22  -2   18.90    7.70
  -3  22   2    0.90    7.30
   3  22  -2    7.30    8.30
  -3 -22  -2   16.80    6.40
   3  23   2   17.50    9.30
  -3  23  -2    0.80    8.50
  -3 -23   2   -7.00    7.30
  -3 -23  -2    3.30    6.90
  -3  23   2   -6.20    8.20
   3  23  -2   -4.80    8.80
   3  24   2   -2.00    9.80
  -3 -24   2  -13.90    7.90
  -3  24  -2    6.10    9.60
  -3 -24  -2   -5.30    7.80
   3  24  -2   -5.50   10.00
  -3  24   2   -1.40    9.50
  -4   0   2  169.28    6.20
  -4   0  -2  179.38    6.10
   4   0  -2  180.18    6.40
  -4   0  -2  173.98    5.90
  -4   0   2  174.68    6.40
   4   0   2  180.28    5.90
   4   0   2  177.88    6.20
   4   0  -2  161.08    6.10
   4  -1  -2    5.20    1.20
  -4  -1   2    5.30    1.20
  -4   1  -2    4.20    1.10
  -4  -1   2    3.70    1.10
   4   1   2    4.90    1.00
   4   1   2    5.20    1.00
   4  -1  -2    4.90    1.10
  -4   1   2    4.80    1.10
  -4   1   2    5.60    1.20
   4   1  -2    3.10    1.00
   4  -1   2    5.70    1.10
  -4  -1  -2    5.10    1.00
   4  -1   2    2.80    1.00
   4   1  -2    3.10    1.00
   4  -2  -2    2.30    0.90
  -4   2  -2    1.10    0.80
   4  -2  -2    1.30    1.00
  -4   2  -2    1.60    0.90
  -4  -2   2    1.20    0.90
   4   2   2    2.00    0.80
  -4   2   2    1.60    0.90
   4  -2   2    2.10    1.00
   4   2  -2    1.20    0.80
  -4   2   2    1.20    0.90
   4  -2   2    1.60    0.80
  -4  -2  -2    1.10    0.70
   4   2  -2    2.00    0.80
  -4   3   2   18.50    2.60
   4  -4  -2   27.50    2.70
   4   4   2   32.10    2.30
  -4  -4   2   29.60    2.70
   4  -4  -2   30.90    3.10
  -4   4  -2   30.20    3.10
   4   4  -2   33.90    2.80
  -4  -4  -2   30.10    2.40
   4  -4   2   34.60    2.80
   4  -4   2   27.30    3.00
  -4   4   2   27.90    3.00
  -4   4   2   31.40    3.00
   4   5   2   95.99    4.40
   4  -5  -2   92.39    4.90
   4  -5  -2   95.19    5.30
  -4   5  -2   87.49    5.50
  -4  -5   2  101.59    5.00
  -4  -5  -2   93.59    4.40
   4  -5   2   86.49    4.90
   4  -5   2   87.49    5.20
   4   5  -2   95.99    4.80
   4  -6  -2   55.09    4.70
   4   6   2   60.99    4.40
   4  -6  -2   55.79    4.10
  -4   6  -2   56.09    4.80
  -4  -6   2   55.09    4.20
   4  -6   2   54.69    4.70
  -4   6   2   58.59    4.70
  -4  -6  -2   53.29    3.90
   4   6  -2   62.49    4.60
   4  -7  -2   78.49    5.50
   4  -7  -2   58.09    4.80
  -4   7  -2   62.79    5.40
   4   7   2   73.29    5.10
  -4  -7   2   71.19    4.80
  -4   7   2   71.99    5.50
  -4  -7  -2   77.39    4.50
   4  -7   2   67.59    5.40
   4   7  -2   76.39    5.40
  -4  -8   2   32.50    3.80
   4  -8  -2   33.10    3.70
  -4   8  -2   28.40    4.30
   4   8   2   28.60    4.10
   4  -8  -2   25.10    3.70
   4  -8   2   28.90    4.30
   4   8  -2   19.30    3.30
  -4   8   2   28.40    4.10
  -4  -8  -2   25.80    3.30
  -4   9  -2   39.60    5.00
   4   9   2   43.30    4.90
  -4  -9   2   44.20    5.30
  -4  -9   2   43.20    4.30
   4  -9  -2   43.40    5.10
   4  -9  -2   44.50    4.40
  -4  -9  -2   33.70    3.90
   4   9  -2   44.40    5.10
  -4   9   2   39.70    5.10
   4  -9   2   45.70    5.30
  -4 -10   2    1.50    2.50
   4 -10  -2    2.90    2.10
  -4 -10   2   -0.50    1.60
   4 -10  -2    3.60    2.40
   4  10   2    1.80    2.10
  -4  10  -2    1.60    2.00
  -4 -10  -2    0.90    1.60
  -4  10   2    0.50    2.00
   4 -10   2   -3.10    2.30
   4  10  -2    0.40    2.00
   4 -11  -2    4.80    2.80
  -4  11  -2    4.80    2.60
  -4 -11   2    5.40    2.20
   4 -11  -2    8.50    2.40
   4  11   2    6.60    2.70
  -4 -11   2    4.20    2.80
   4 -11   2   -1.00    2.70
  -4  11   2    5.80    2.40
   4  11  -2    6.20    2.70
  -4 -11  -2    7.20    2.20
   4 -12  -2  125.69    9.30
   4  12   2  134.99    9.20
  -4 -12   2  134.79    8.40
  -4 -12   2  127.79    9.30
  -4  12  -2  138.29    9.50
   4 -12   2  128.69    9.40
  -4 -12  -2  133.89    7.90
   4  12  -2  140.49    9.40
  -4  12   2  149.49    9.60
   4  13   2    4.60    2.90
  -4 -13   2    7.80    3.80
  -4 -13   2    4.00    2.90
  -4  13  -2    2.00    3.50
   4 -13  -2    9.80    3.90
   4  13  -2    5.90    3.10
   4 -13   2    0.70    3.70
  -4  13   2    5.40    3.20
  -4 -13  -2    2.20    2.60
   4  14   2   77.19    8.70
   4 -14  -2   82.09    9.90
  -4 -14   2   85.89   10.10
  -4 -14   2   81.79    7.70
  -4  14  -2   74.39    9.10
   4 -14   2   77.09   10.00
  -4  14   2   92.59    9.20
  -4 -14  -2   81.99    7.40
   4  14  -2   82.99    8.80
  -4 -15   2   12.30    3.50
   4  15   2   13.60    4.10
  -4  15  -2    8.50    4.10
  -4  15   2   17.60    4.30
  -4 -15  -2   11.50    3.60
   4  15  -2   11.10    4.50
  -4 -16   2   32.70    5.30
   4  16   2   32.90    6.20
  -4  16  -2   27.60    6.00
  -4 -16  -2   29.30    4.90
  -4  16   2   29.20    5.60
   4  16  -2   32.60    6.40
  -4  17  -2   -5.50    4.30
   4  17   2    4.60    4.20
  -4 -17   2    4.90    3.40
  -4 -17  -2   -4.10    3.60
   4  17  -2   -0.40    4.50
  -4  17   2   -3.70    4.10
  -4  18  -2    8.40    5.30
   4  18   2   15.00    5.20
  -4 -18   2   18.00    4.80
  -4  18   2   12.40    5.40
  -4 -18  -2   10.90    4.30
   4  18  -2    7.60    5.70
   4  19   2   -4.10    5.40
  -4  19  -2    5.70    5.80
  -4 -19   2    4.20    4.90
   4  19  -2    8.20    5.80
  -4  19   2    7.50    5.60
  -4 -19  -2   -2.00    4.10
  -4  20  -2  -10.60    6.00
   4  20   2   -6.50    6.20
  -4 -20   2    4.00    4.90
  -4  20   2    6.10    5.90
   4  20  -2   -4.50    6.40
  -4 -20  -2   -3.40    4.60
  -4  21  -2   -1.90    7.00
   4  21   2    5.00    7.40
  -4 -21   2   -4.60    5.70
  -4  21   2    0.00    6.80
  -4 -21  -2   -2.80    5.60
   4  21  -2    6.70    7.70
  -4 -22   2    3.20    6.50
  -4  22  -2   -5.10    7.70
   4  22   2   12.30    8.10
  -4  22   2   -3.80    7.50
   4  22  -2  -15.10    7.80
  -4 -22  -2    1.10    6.00
  -4 -23   2   -8.00    7.10
   4  23   2   -9.40    8.70
  -4  23  -2   -3.50    8.70
   4  23  -2   -2.80    9.20
  -4 -23  -2   -3.90    7.00
  -4  23   2   -2.60    8.60
  -4 -24   2   30.70    8.40
   4  24   2   36.80   10.50
  -4  24  -2    5.30   10.40
  -4 -24  -2   26.00    8.20
  -4  24   2   11.90    9.80
   4  24  -2   24.40   10.70
  -5   0  -2   14.70    2.20
  -5   0   2   17.00    2.40
  -5   0  -2   15.80    1.90
   5   0   2   15.30    1.90
   5   0  -2   14.90    2.00
   5   0  -2   10.10    1.70
  -5   0   2    8.80    1.50
   5   0   2   10.10    1.60
  -5  -1   2   69.79    4.00
  -5   1  -2   70.99    4.00
   5  -1  -2   68.99    3.90
   5   1   2   73.99    3.60
  -5   1  -2   74.19    3.80
   5   1   2   72.79    3.90
   5  -1  -2   70.79    4.10
  -5  -1   2   71.69    4.10
  -5  -1  -2   72.29    3.90
   5  -1   2   71.69    4.00
  -5   1   2   72.19    3.90
   5  -1   2   73.69    3.70
   5   1  -2   66.39    3.80
   5   1  -2   71.29    4.10
  -5  -1  -2   72.89    3.70
  -5   1   2   68.29    4.10
   5   2   2 1124.69   28.40
   5   2   2 1058.69   27.70
  -5  -2   2 1060.79   28.30
   5  -2  -2 1116.89   28.80
   5  -2  -2 1099.59   28.40
  -5   2  -2 1096.19   28.50
  -5  -2   2 1065.29   28.50
  -5   2  -2 1069.19   28.30
  -5  -2  -2 1079.99   27.80
   5   2  -2 1052.09   28.20
   5  -2   2 1093.99   28.70
   5  -2   2 1092.09   28.20
  -5   2   2 1082.59   28.80
   5   2  -2 1087.89   28.70
   5  -3  -2  730.93   20.20
   5   3   2  704.53   18.90
  -5   3  -2  704.53   19.70
  -5   3  -2  676.93   19.80
   5  -3  -2  726.73   19.80
  -5  -3  -2  701.93   19.00
   5   3  -2  685.13   19.40
   5  -3   2  708.53   19.70
  -5   3   2  676.33   19.60
   5   3  -2  707.73   20.00
   5  -3   2  707.03   20.00
  -5   3   2  708.43   20.10
   5  -4  -2    4.20    1.30
   5  -4  -2    5.50    1.60
  -5  -4   2    6.90    1.50
  -5   4  -2    4.60    1.60
  -5   4   2    4.10    1.20
  -5   4   2    4.30    1.80
   5  -4   2    6.20    1.60
   5   4  -2    8.60    1.60
  -5  -4  -2    7.50    1.30
   5  -4   2    2.60    1.40
  -5  -5   2 3015.80   75.09
   5   5   2 3146.59   74.29
  -5   5  -2 3056.79   75.89
   5  -5  -2 3118.49   76.09
   5  -5  -2 3033.40   75.29
   5  -5   2 3075.89   75.99
  -5   5   2 2920.31   75.29
   5   5  -2 3181.38   76.09
  -5   5   2 2959.80   75.89
  -5  -5  -2 3020.40   74.29
   5   5  -2 3091.39   75.09
  -5  -6   2  106.29    5.70
   5  -6  -2   88.79    5.70
   5   6   2   97.29    4.90
  -5   6  -2  100.59    6.20
   5   6   2   97.79    5.80
   5  -6  -2   75.69    6.20
   5   6  -2  104.09    5.40
   5  -6   2  102.39    6.20
  -5   6   2  109.19    6.30
   5  -6   2   79.29    5.40
  -5  -6  -2  100.19    5.30
   5   6  -2  101.09    6.10
   5   7   2 2000.00   52.29
  -5  -7   2 1957.90   51.59
   5  -7  -2 2041.50   51.89
   5  -7  -2 2054.99   52.79
  -5   7  -2 1990.90   52.59
   5  -7   2 2060.19   52.79
   5   7  -2 2023.90   52.69
   5  -7   2 2033.00   52.09
  -5   7   2 2003.60   52.79
  -5  -7  -2 1968.30   50.79
  -5  -8   2   43.60    4.20
  -5   8  -2   36.30    4.80
   5  -8  -2   44.00    4.30
   5  -8  -2   44.60    5.20
   5   8   2   37.00    4.60
   5   8  -2   29.20    4.60
  -5  -8  -2   36.90    3.80
  -5   8   2   42.20    4.90
   5  -8   2   48.50    5.10
   5  -9  -2  438.86   16.20
  -5  -9   2  435.36   15.30
   5   9   2  459.25   16.40
   5  -9  -2  442.36   15.40
  -5   9  -2  427.26   16.30
   5   9  -2  450.45   16.40
   5  -9   2  424.06   16.20
  -5   9   2  432.76   16.30
  -5  -9  -2  428.56   14.60
   5 -10  -2  420.96   16.10
   5  10   2  432.86   16.20
  -5  10  -2  410.16   16.20
   5 -10  -2  424.46   15.30
  -5 -10   2  405.16   15.00
  -5  10   2  425.76   16.30
   5 -10   2  407.26   16.20
   5  10  -2  420.26   16.30
  -5 -10  -2  397.06   14.30
  -5 -11   2    6.60    2.40
   5  11   2    4.40    2.50
   5 -11  -2    8.50    3.20
   5 -11  -2    5.60    2.10
  -5  11  -2    5.10    2.60
   5  11  -2    3.70    2.50
   5 -11   2    6.50    3.20
  -5  11   2    2.50    2.40
  -5 -11  -2    7.80    2.40
  -5 -12   2 1157.28   34.40
   5 -12  -2 1200.78   34.60
   5 -12  -2 1200.68   36.00
  -5  12  -2 1163.68   36.10
   5  12   2 1170.08   35.90
  -5  12   2 1162.38   36.10
  -5 -12  -2 1171.88   33.80
   5  12  -2 1168.38   36.20
   5 -12   2 1197.58   36.20
   5  13   2 1871.51   52.69
   5 -13  -2 1854.91   50.89
   5 -13  -2 1811.72   52.29
  -5 -13   2 1826.12   50.69
  -5  13  -2 1910.51   53.09
  -5  13   2 1827.72   52.69
   5 -13   2 1824.52   52.59
  -5 -13  -2 1817.12   49.90
   5  13  -2 1848.62   52.79
  -5 -14   2  618.04   22.00
   5  14   2  612.44   23.40
   5 -14  -2  621.14   21.80
   5 -14  -2  607.74   23.40
  -5  14  -2  590.04   23.30
  -5  14   2  624.74   23.70
  -5 -14  -2  601.44   21.20
   5  14  -2  617.94   23.80
  -5 -15   2  254.67   12.90
   5 -15  -2  240.38   12.60
  -5  15  -2  263.57   14.00
   5  15   2  241.18   14.00
  -5 -15  -2  247.28   12.10
   5  15  -2  218.08   13.60
  -5  15   2  234.58   13.60
  -5  16  -2  302.37   16.50
  -5 -16   2  322.77   15.40
   5  16   2  346.07   17.30
  -5 -16  -2  315.67   14.80
   5  16  -2  323.17   17.00
  -5  16   2  339.87   17.10
   5  17   2  872.41   31.50
  -5  17  -2  857.71   31.50
  -5 -17   2  821.22   28.90
   5  17  -2  859.01   31.60
  -5 -17  -2  824.82   28.20
  -5  17   2  818.72   30.90
  -5 -18   2  114.59   10.70
   5  18   2  135.89   18.80
  -5  18  -2   77.29   14.70
  -5 -18  -2  103.39   10.30
   5  19   2   19.60    6.50
  -5 -19   2   42.80    7.20
  -5  19  -2   35.10    7.20
  -5  19   2   41.10    7.70
   5  19  -2   32.20    6.70
  -5 -19  -2   40.50    6.30
   5  20   2   11.30    6.50
  -5  20  -2   17.60    6.60
  -5 -20   2   33.00    6.60
   5  20  -2   16.10    6.80
  -5  20   2   22.10    7.30
  -5 -20  -2   19.50    5.40
  -5  21  -2   -2.30    7.10
  -5 -21   2   -1.80    5.30
  -5 -21  -2    6.00    5.40
  -5  21   2   -8.60    6.90
   5  21  -2   -2.80    7.40
   5  22   2   29.80    8.30
  -5 -22   2   39.60    7.30
  -5  22  -2   13.70    8.30
  -5  22   2   23.40    8.40
   5  22  -2   21.80    8.80
  -5 -22  -2   33.30    7.00
  -5 -23   2  114.59   14.70
  -5  23  -2   84.39   11.90
   5  23   2  129.79   19.40
   5  23  -2   96.39   13.10
  -5  23   2  100.79   13.10
  -5 -23  -2  145.99   14.60
  -5  24  -2   79.89   12.30
   5  24   2   95.19   13.40
  -5 -24   2   93.99   11.10
   5  24  -2   81.09   12.70
  -5 -24  -2  133.19   15.80
  -5  24   2  106.49   14.70
  -6   0   2    7.00    1.50
  -6   0   2    3.50    1.30
   6   0   2    4.80    1.30
   6   0  -2    7.20    1.60
   6   0  -2    6.00    1.50
  -6   0  -2    5.20    1.40
   6   0   2    4.90    1.30
  -6   0  -2    5.80    1.40
  -6  -1   2   15.90    2.30
   6   1   2   15.00    2.40
  -6  -1   2   10.30    1.80
  -6   1  -2   14.80    2.40
   6  -1  -2   15.30    2.40
   6  -1  -2   12.10    2.10
   6   1   2   12.90    2.00
   6   1  -2   10.10    2.00
  -6  -1  -2   13.60    2.10
   6   1  -2   15.00    2.30
  -6   1   2   15.60    2.30
  -6   1   2   10.30    1.90
   6  -1   2   15.40    2.40
   6  -1   2   11.80    1.80
  -6  -1  -2   16.50    2.30
   6  -2  -2   -0.30    1.00
   6  -2  -2    1.20    1.10
  -6  -2   2    0.50    0.90
   6   2   2    0.10    0.80
  -6   2  -2    1.00    0.90
   6   2   2   -0.10    1.00
  -6   2  -2   -0.20    1.00
  -6  -2   2    1.00    1.00
  -6   2   2    1.20    1.00
   6  -2   2   -1.70    0.90
   6  -2   2   -1.20    1.10
  -6   2   2    0.10    1.10
   6   2  -2    0.50    1.00
   6   2  -2   -0.60    1.10
  -6  -2  -2    1.80    1.00
  -6  -3   2    3.10    1.30
   6   3   2    4.20    1.20
   6   3   2    1.40    1.20
   6  -3  -2    4.10    1.50
   6  -3  -2    4.80    1.70
  -6   3  -2    3.70    1.30
  -6   3  -2    5.00    1.60
   6  -3   2    2.10    1.20
   6   3  -2    1.90    1.20
  -6  -3  -2    4.70    1.20
  -6   3   2    3.60    1.20
   6  -3   2    4.50    1.40
  -6   3   2    3.00    1.70
   6  -4  -2    1.20    1.50
  -6  -4   2    7.10    1.60
   6   4   2    6.50    1.50
  -6   4  -2    4.10    1.40
   6  -4  -2    3.20    1.60
   6   4  -2    2.30    1.30
  -6   4   2    0.90    1.30
   6  -4   2    1.20    1.40
  -6   4   2    4.10    1.60
  -6  -4  -2    4.50    1.40
   6   4  -2    3.30    1.20
   6  -4   2    4.90    1.70
  -6   5  -2    5.20    1.70
   6  -5  -2    0.90    1.60
  -6  -5   2    6.20    1.80
   6  -5  -2    6.40    1.80
  -6  -5  -2    5.00    1.30
  -6   5   2    5.90    1.80
   6  -5   2    1.80    1.60
  -6   5   2    1.50    1.70
   6  -5   2    4.30    1.70
   6   6   2  148.19    6.30
  -6   6  -2  131.29    7.30
   6  -6  -2  132.49    7.30
  -6  -6   2  144.09    7.00
   6  -6  -2  129.39    6.90
   6   6  -2  122.79    7.30
  -6  -6  -2  141.09    6.50
   6  -6   2  134.39    7.00
  -6   6   2  138.09    7.50
   6  -6   2  131.69    7.30
   6  -7  -2   38.40    4.60
  -6   7  -2   29.90    4.30
   6  -7  -2   39.00    4.00
  -6   7   2   29.60    4.20
   6  -7   2   32.20    4.00
   6  -7   2   34.00    4.60
  -6   8  -2   -0.60    1.90
   6  -8  -2   -0.60    2.10
   6   8   2   -0.90    1.80
  -6  -8   2    1.20    1.70
   6  -8  -2   -2.90    1.60
   6  -8   2   -0.10    1.60
   6  -8   2    0.90    2.20
  -6  -8  -2   -1.20    1.50
  -6   8   2    0.10    1.80
   6   8  -2    0.20    1.90
   6  -9  -2   34.30    4.90
   6  -9  -2   42.50    5.80
  -6   9  -2   35.20    5.30
   6  -9   2   29.00    4.50
   6  -9   2   41.00    5.70
  -6   9   2   50.49    5.70
  -6 -10   2   -0.10    2.20
   6 -10  -2   -0.60    2.10
   6 -10  -2   -0.90    2.80
   6  10   2    1.20    2.30
  -6  10  -2   -1.40    2.50
   6 -10   2   -2.00    2.00
  -6 -10  -2   -1.30    1.80
   6 -10   2   -1.10    2.70
   6  10  -2   -1.20    2.30
  -6  10   2    0.80    2.30
   6 -11  -2   44.10    5.70
  -6  11  -2   41.30    6.20
   6  11   2   35.30    5.80
   6 -11  -2   57.39    7.40
  -6 -11   2   43.50    5.40
   6 -11   2   36.10    5.10
   6  11  -2   46.50    6.50
  -6  11   2   44.70    6.20
  -6 -11  -2   43.10    5.10
   6 -11   2   46.00    6.00
  -6 -12   2   78.49    6.90
   6 -12  -2   84.69    8.90
  -6  12  -2   91.59    8.10
   6 -12  -2   83.69    7.50
   6  12   2   76.49    7.90
   6 -12   2   80.59    9.00
   6  12  -2   72.49    8.20
  -6 -12  -2   85.89    6.60
   6 -12   2  100.69    8.00
  -6  12   2   93.09    8.10
   6 -13  -2   17.60    3.90
  -6 -13   2   26.90    4.50
  -6  13  -2   17.90    4.20
   6 -13  -2   14.40    4.30
   6  13   2   17.60    4.00
   6 -13   2   22.00    4.30
   6 -13   2   20.20    4.80
  -6  13   2   20.70    4.30
   6  13  -2   19.70    4.60
  -6 -13  -2   16.60    3.50
   6  14   2   11.60    3.80
  -6 -14   2   14.00    3.70
   6 -14  -2   10.10    3.90
  -6  14  -2   15.50    4.00
   6 -14   2    6.50    3.80
  -6 -14  -2   17.80    3.70
  -6  14   2   17.50    4.00
   6  14  -2    5.10    3.80
  -6  15  -2    4.20    3.80
   6  15   2    0.60    3.60
  -6 -15   2    4.90    3.30
  -6  15   2    3.00    3.70
   6  15  -2   10.10    4.20
  -6 -15  -2    2.50    3.20
   6  16   2    6.00    4.10
  -6 -16   2   11.80    4.00
  -6  16  -2    5.30    4.30
  -6 -16  -2    6.80    3.30
   6  16  -2    6.30    4.70
  -6  16   2   14.30    5.00
  -6 -17   2   22.50    4.90
  -6  17  -2   20.20    5.70
   6  17   2   25.00    5.70
  -6  17   2   21.80    5.60
  -6 -17  -2   28.10    5.10
   6  17  -2   17.90    5.50
  -6 -18   2    9.40    4.40
  -6  18  -2   12.80    7.00
   6  18   2    1.00    6.00
  -6  18   2   -1.90    5.00
   6  18  -2    2.70    5.50
  -6 -18  -2    0.10    4.00
  -6 -19   2    3.90    5.00
  -6  19  -2    3.10    5.90
   6  19   2   12.00    5.90
   6  19  -2    0.40    5.80
  -6  19   2    0.80    5.50
  -6 -19  -2    1.00    4.50
  -6 -20   2    7.90    5.20
  -6  20  -2   -5.40    6.40
   6  20   2   -1.30    6.30
  -6 -20  -2   11.80    5.20
   6  20  -2   14.00    6.50
  -6  20   2    9.30    6.50
  -6 -21   2    0.20    5.90
   6  21   2   -0.40    7.40
  -6  21  -2    2.90    7.40
  -6  21   2    5.70    7.20
   6  21  -2    1.00    7.50
  -6 -21  -2    9.30    5.50
  -6 -22   2   -4.30    6.20
  -6  22  -2  -17.50    7.80
  -6  22   2   -1.40    7.80
  -6 -22  -2   -7.20    6.30
   6  22  -2    7.40    8.80
  -6 -23   2  -14.60    7.30
   6  23   2    1.70    9.20
  -6  23   2   -9.00    9.00
  -6 -23  -2   -9.10    7.20
   6  23  -2   -1.80    9.40
  -6 -24   2   18.10    8.10
  -6  24  -2    5.70   10.40
   6  24   2   35.60   11.40
   6  24  -2   16.60   10.70
  -6  24   2   13.10   10.40
  -6 -24  -2    5.60    8.20
  -7   0   2  438.46   14.00
  -7   0   2  449.36   14.40
   7   0   2  423.16   14.20
   7   0   2  471.25   13.90
  -7   0  -2  437.76   13.60
  -7   0  -2  449.66   14.10
   7   0  -2  457.85   14.20
   7   0  -2  402.76   15.70
   7  -1  -2   44.80    3.60
   7   1   2   44.40    3.40
   7   1   2   35.20    3.60
  -7  -1   2   35.10    3.60
  -7   1  -2   38.90    3.30
   7  -1  -2   35.60    3.70
  -7   1  -2   36.10    3.70
  -7  -1   2   43.40    3.60
   7  -1   2   35.40    3.20
  -7   1   2   44.50    3.80
  -7   1   2   39.30    3.50
  -7  -1  -2   45.40    3.30
   7   1  -2   38.50    3.70
  -7  -1  -2   37.90    3.50
   7   1  -2   40.40    3.50
  -7   2  -2 3148.78   83.19
   7  -2  -2 3293.97   81.09
   7  -2  -2 3409.86   81.89
  -7   2  -2 3165.78   80.79
  -7  -2   2 3252.77   81.09
  -7  -2   2 3366.86   81.49
   7   2   2 3412.26   80.59
  -7  -2  -2 3297.47   80.49
   7  -2   2 3305.77   81.59
  -7   2   2 3270.67   81.19
   7   2  -2 3390.16   81.09
   7   2  -2 3296.17   81.49
  -7   3  -2   54.39    4.20
   7   3   2   51.39    3.60
  -7  -3   2   53.49    4.10
   7  -3  -2   49.00    4.30
   7   3   2   55.59    4.10
  -7   3  -2   48.00    3.90
   7  -3   2   48.30    4.20
  -7   3   2   54.09    4.40
  -7  -3  -2   53.09    3.90
   7   3  -2   50.39    3.80
   7   3  -2   57.69    4.40
   7  -3   2   48.20    3.90
  -7   3   2   46.60    4.00
  -7   4  -2   54.29    4.60
   7   4   2   54.29    3.70
   7  -4  -2   49.20    4.40
  -7   4  -2   48.10    4.10
   7  -4  -2   54.79    4.60
   7   4   2   53.99    4.30
  -7  -4   2   53.49    4.10
  -7   4   2   52.89    4.30
   7   4  -2   51.59    4.10
  -7   4   2   54.19    4.60
  -7  -4  -2   54.89    3.80
   7  -4   2   52.39    4.20
   7  -4   2   54.49    4.50
   7   4  -2   55.69    4.50
   7   5   2  587.14   16.70
  -7  -5   2  585.94   17.60
   7  -5  -2  528.55   17.40
   7  -5  -2  534.85   17.90
  -7   5  -2  536.55   17.90
  -7  -5  -2  577.84   16.80
   7  -5   2  531.65   17.40
   7   5  -2  607.44   18.30
   7  -5   2  541.25   17.90
  -7   5   2  526.75   18.00
  -7   5   2  529.85   17.60
   7   6   2  680.43   19.40
   7  -6  -2  676.03   20.70
   7  -6  -2  662.83   21.20
  -7   6  -2  667.13   21.20
  -7  -6   2  662.73   20.40
   7   6  -2  667.13   20.10
   7  -6   2  649.14   21.10
  -7   6   2  663.93   20.80
  -7  -6  -2  661.23   19.60
   7  -6   2  670.53   20.70
  -7   6   2  692.93   21.50
   7  -7  -2  189.28    8.90
  -7   7  -2  175.68    9.40
   7  -7  -2  186.28    9.40
   7   7   2  206.98    8.50
  -7  -7   2  189.78    8.80
  -7  -7  -2  203.28    8.50
   7  -7   2  186.88    8.90
  -7   7   2  188.18    9.60
   7  -7   2  191.28    9.50
   7   7  -2  194.78    9.70
   7   7  -2  205.98    8.80
  -7  -8   2  200.38    9.50
   7   8   2  205.18   10.10
   7   8  -2  203.58   10.40
  -7  -8  -2  218.08    9.20
   7   8  -2  217.28    9.40
  -7   9  -2  345.87   14.70
   7   9   2  390.86   14.90
   7  -9  -2  353.26   14.70
  -7  -9   2  368.86   14.00
   7  -9  -2  350.96   13.90
  -7  -9  -2  367.16   13.30
   7  -9   2  345.07   14.70
  -7   9   2  337.97   14.50
   7  -9   2  356.86   14.00
   7   9  -2  375.96   15.00
  -7  10  -2  138.49    9.10
   7 -10  -2  148.69    8.40
  -7 -10   2  102.39    7.30
   7 -10  -2  144.29    9.20
   7  10   2  108.19    8.10
   7  10  -2  103.79    8.40
  -7 -10  -2  104.69    7.00
  -7  10   2  147.59    9.10
   7 -10   2  140.59    8.40
   7 -10   2  144.39    9.30
  -7  11  -2  202.48   11.40
   7 -11  -2  206.38   10.70
  -7 -11   2  213.68   10.50
   7 -11  -2  193.78   11.60
   7  11   2  208.58   11.20
   7 -11   2  200.38   10.70
   7  11  -2  203.28   11.50
  -7 -11  -2  216.58   10.00
   7 -11   2  208.18   11.80
  -7  11   2  209.78   11.50
  -7  12  -2   61.19    7.50
   7 -12  -2   76.99    8.70
   7 -12  -2   46.30    6.90
   7 -12   2   53.69    7.00
   7 -12   2   56.59    8.30
   7 -13  -2    2.10    4.40
  -7  13  -2   -7.10    3.30
   7 -13  -2    2.90    3.30
  -7 -13   2   -2.10    2.70
   7  13   2    0.80    3.20
   7 -13   2    5.10    3.80
  -7  13   2    0.00    3.20
   7 -13   2  -14.00    7.90
   7  13  -2   -5.20    3.20
  -7 -13  -2   -0.60    2.70
   7  14   2  155.88   11.40
  -7 -14   2  149.59   10.00
   7 -14  -2  149.79   10.10
  -7  14  -2  152.48   11.30
  -7  14   2  175.08   11.40
  -7 -14  -2  154.98    9.50
   7  14  -2  140.59   11.30
   7  15   2  768.92   27.80
  -7 -15   2  723.03   25.50
  -7  15  -2  736.63   27.60
   7  15  -2  732.63   27.70
  -7  15   2  751.52   27.70
  -7 -15  -2  719.13   24.90
  -7 -16   2    0.60    3.30
   7  16   2    0.90    4.20
  -7  16  -2   -3.20    4.30
  -7 -16  -2    3.00    3.50
  -7  16   2    3.70    4.50
   7  16  -2    2.40    4.30
   7  17   2   23.70    5.70
  -7  17  -2   21.80    6.10
  -7 -17   2   34.20    6.00
  -7  17   2   35.40    7.20
  -7 -17  -2   29.40    5.40
   7  17  -2   24.40    5.80
   7  18   2   -1.10    5.00
  -7  18  -2   -3.00    5.30
  -7 -18   2   -2.90    4.20
  -7  18   2    3.40    5.40
  -7 -18  -2    0.60    4.00
   7  18  -2    6.20    5.40
   7  19   2   63.29    8.60
  -7  19  -2   73.69    9.80
   7  19  -2   89.69   13.90
  -7  19   2   61.29    8.70
  -7 -19  -2   95.19   10.10
  -7  20  -2   12.40    7.10
  -7 -20   2   36.30    6.60
   7  20   2   39.30    8.10
  -7  20   2   28.80    7.60
   7  20  -2   24.40    7.10
  -7 -20  -2   29.90    7.60
  -7  21  -2   62.19   10.20
   7  21   2  101.39   15.90
  -7 -21   2   93.89   12.60
   7  21  -2  111.49   16.90
  -7  21   2   65.29   10.00
  -7 -21  -2   79.49   11.70
  -7  22  -2   25.10    9.20
   7  22   2   22.40    8.90
  -7 -22   2   29.00    7.10
   7  22  -2   19.90    9.10
  -7  22   2    6.20    8.40
  -7 -22  -2   19.40    6.40
  -7 -23   2   13.70    7.70
  -7  23  -2   -5.90    9.70
   7  23   2  -17.70    9.60
  -7  23   2   -1.00    9.40
   7  23  -2   13.00    9.80
  -7 -23  -2   -5.90    7.30
   8   0  -2   10.80    2.10
  -8   0  -2   10.10    1.90
  -8   0   2    9.90    2.10
   8   0   2   14.40    2.40
  -8   0   2    8.70    1.90
  -8   0  -2   10.80    2.00
   8   0   2   12.70    2.30
   8   1   2    3.50    1.30
   8   1   2    3.20    1.70
   8  -1  -2    5.90    1.70
  -8   1  -2    2.40    1.40
   8  -1  -2    1.40    1.50
  -8  -1   2    2.40    1.50
  -8  -1   2    5.00    1.70
  -8   1  -2    5.00    1.70
  -8  -1  -2    3.60    1.40
  -8   1   2    4.20    1.70
  -8  -1  -2    5.40    1.60
  -8   1   2    3.90    1.70
   8  -1   2    3.40    1.60
   8  -1   2    4.20    1.40
   8   1  -2    4.00    1.70
  -8  -2   2    3.20    1.70
   8   2   2    2.00    1.40
   8   2   2    5.10    1.80
  -8   2  -2    3.50    1.70
   8  -2  -2    4.20    1.60
   8  -2  -2    2.80    1.60
  -8   2  -2    4.60    1.60
  -8  -2   2    4.60    1.60
  -8   2   2    3.80    1.60
  -8   2   2    1.50    1.50
  -8  -2  -2    3.70    1.60
   8   2  -2    1.20    1.50
   8  -2   2    3.10    1.60
   8   3   2  119.89    6.40
  -8   3  -2  113.09    6.40
  -8  -3   2  112.09    6.20
   8  -3  -2  113.39    6.50
  -8   3  -2  112.59    6.20
   8   3   2  109.79    5.60
   8  -3  -2  117.29    6.30
  -8  -3  -2  105.19    5.70
   8   3  -2  111.79    6.40
  -8   3   2  117.69    6.40
   8  -3   2  127.59    6.40
   8   3  -2  114.09    6.50
  -8   3   2  120.59    6.80
   8  -3   2  112.59    6.50
  -8   4  -2   -0.30    1.30
   8  -4  -2    0.10    1.40
  -8  -4   2    1.50    1.60
   8  -4  -2    0.00    1.80
   8   4   2    0.90    1.40
  -8   4  -2    1.80    1.60
  -8   4   2   -1.30    1.70
   8  -4   2    1.80    1.70
  -8   4   2   -1.30    1.20
   8   4  -2    1.00    1.50
   8   4  -2   -3.50    1.70
   8  -4   2    1.50    1.80
  -8  -4  -2    1.60    1.50
  -8  -5   2   26.90    3.70
   8   5   2   31.50    3.40
   8  -5  -2   30.40    4.40
  -8   5  -2   26.00    4.30
   8  -5  -2   28.10    3.90
  -8  -5  -2   30.00    3.60
   8   5  -2   31.80    3.70
   8  -5   2   32.30    3.90
   8   5  -2   23.10    3.50
   8  -5   2   28.10    4.30
  -8   5   2   35.30    4.50
  -8   5   2   27.00    3.50
   8  -6  -2   -0.30    2.10
  -8  -6   2    0.50    1.90
   8  -6  -2   -2.40    1.60
  -8   6  -2    1.70    1.90
   8  -6   2    0.20    1.60
  -8   6   2    0.70    1.40
   8   6  -2    2.10    1.80
  -8   6   2   -1.20    1.80
   8  -6   2    0.30    2.10
  -8  -6  -2    0.80    1.60
   8   7   2    6.60    2.00
   8  -7  -2    1.10    2.30
  -8   7  -2    0.90    2.00
  -8  -7   2    7.30    2.20
   8  -7  -2    0.60    2.30
   8   7  -2   11.00    2.40
  -8  -7  -2    8.40    2.30
   8  -7   2    3.30    2.40
  -8   7   2    3.60    2.30
   8  -7   2    4.70    2.30
   8   8   2   12.90    2.60
  -8  -8   2   11.10    3.20
   8   8   2   17.00    3.20
  -8  -8  -2   10.90    2.80
   8   8  -2   10.80    2.60
   8   8  -2   10.30    2.80
  -8  -9   2   35.00    5.00
   8 -10  -2   83.39    7.00
  -8  10  -2   95.49    7.90
   8 -10  -2  102.79    8.30
   8 -10   2   72.89    6.90
   8 -10   2   86.09    8.20
   8 -11  -2   24.80    3.70
  -8  11  -2   22.60    4.30
   8  11   2   17.70    4.00
  -8 -11   2   20.90    4.00
   8 -11  -2   26.90    4.90
  -8 -11  -2   18.50    3.40
   8 -11   2   18.60    4.10
   8 -11   2   18.70    3.70
  -8  11   2   18.80    4.30
   8  11  -2   22.70    4.50
   8 -12  -2   -3.70    3.60
   8  12   2    5.80    3.10
  -8  12  -2    0.40    3.50
   8 -12  -2    5.90    4.60
  -8 -12   2    5.30    3.20
   8 -12   2    6.10    4.20
   8  12  -2   -0.20    3.30
  -8  12   2   11.00    3.90
  -8 -12  -2    1.60    2.60
   8 -12   2    5.60    3.30
  -8 -13   2   57.89    7.20
  -8  13  -2   43.30    6.30
   8 -13  -2   50.19    8.00
   8  13   2   58.69    8.10
  -8 -13  -2   55.99    6.70
  -8  13   2   60.69    8.60
   8 -13   2   71.19    8.40
   8  13  -2   52.39    8.10
  -8 -14   2   21.70    4.50
   8  14   2   15.40    4.30
  -8  14  -2   17.60    4.90
  -8  14   2    8.30    4.30
  -8 -14  -2   21.40    4.20
   8  14  -2   11.10    4.50
   8  15   2   -0.40    4.10
  -8 -15   2   -1.20    3.10
  -8  15  -2    3.80    4.10
   8  15  -2   -2.50    4.00
  -8  15   2   -6.40    3.70
  -8 -15  -2   -1.30    3.30
  -8  16  -2   -7.10    4.40
   8  16   2    2.40    4.40
  -8 -16   2   -1.60    3.60
  -8  16   2    2.70    4.60
   8  16  -2    0.00    4.40
  -8 -16  -2    4.40    3.70
  -8  17  -2    6.90    5.80
  -8 -17   2    1.60    4.10
   8  17   2   -1.90    5.30
  -8 -17  -2   -0.30    3.90
  -8 -18   2   -1.30    4.50
  -8  18  -2   -0.90    5.30
   8  18   2   -8.30    5.10
   8  18  -2   -8.20    5.30
  -8 -18  -2    3.20    4.20
  -8  18   2    5.10    5.60
  -8 -19   2   10.40    5.00
  -8  19  -2   -0.50    6.10
   8  19   2   13.00    6.20
  -8  19   2    9.50    6.10
  -8 -19  -2   -0.10    4.70
   8  19  -2   -4.00    5.80
  -8 -20   2   -1.80    5.50
   8  20   2   -1.70    7.10
  -8  20  -2   -0.20    7.10
  -8  20   2   -1.40    7.00
   8  21   2    6.60    7.70
  -8 -21   2    9.10    6.30
  -8  21  -2   17.20    8.50
  -8 -21  -2    1.50    6.10
   8  21  -2   12.80    8.00
  -8  21   2   16.50    7.70
  -8 -22   2   -7.10    6.80
  -8  22  -2   13.40    8.40
   8  22   2   -8.40    8.60
  -8  22   2   -2.20    8.50
  -8 -22  -2   -9.60    6.70
   8  22  -2    9.00    8.80
  -8  23  -2   -0.90    9.30
   8  23   2   -2.10    9.70
  -8 -23   2   -9.20    7.40
   8  23  -2    0.80   10.40
  -8  23   2    0.10    9.60
  -8 -23  -2   15.40    7.60
   9   0   2 8802.82  208.88
   9   0  -2 8886.81  209.28
   9   0   2 8779.42  208.08
  -9   0   2 8818.02  209.08
  -9   0  -2 8585.34  208.38
  -9   0  -2 8430.26  207.78
  -9   0   2 8788.52  208.68
   9   0  -2 8754.82  208.48
   9  -1  -2   46.00    4.20
   9  -1  -2   38.00    4.60
  -9  -1   2   39.40    4.60
  -9  -1   2   44.90    4.40
   9   1   2   42.40    4.30
  -9   1  -2   41.10    3.90
  -9   1  -2   38.90    4.50
   9  -1   2   39.20    4.40
   9  -1   2   44.20    4.00
  -9  -1  -2   45.80    4.20
  -9  -1  -2   47.00    4.50
   9   1  -2   42.50    4.60
  -9   1   2   36.50    4.60
  -9   1   2   47.10    4.30
   9   1  -2   33.30    4.10
  -9   2  -2  749.82   22.70
   9   2   2  788.22   22.90
   9  -2  -2  735.33   23.00
  -9   2  -2  729.33   22.20
  -9  -2   2  752.52   23.00
   9  -2  -2  749.33   22.50
  -9  -2   2  740.13   22.50
   9  -2   2  777.92   22.30
  -9  -2  -2  745.83   22.00
   9   2  -2  748.13   23.00
   9  -2   2  741.03   22.80
  -9   2   2  739.83   23.10
   9   2  -2  758.92   22.40
  -9   2   2  745.23   22.60
  -9  -3   2   51.89    4.40
   9  -3  -2   43.10    4.90
   9  -3  -2   50.19    4.60
  -9   3  -2   48.40    4.90
   9   3   2   52.49    4.70
  -9   3  -2   52.69    4.50
   9   3  -2   53.29    4.50
   9  -3   2   51.19    4.90
  -9  -3  -2   49.10    4.20
  -9   3   2   53.09    5.00
   9  -3   2   46.60    4.30
  -9   3   2   53.59    4.60
   9   3  -2   47.00    4.70
   9   4   2 1084.59   30.00
  -9   4  -2 1038.90   29.70
   9  -4  -2 1004.90   30.10
  -9  -4   2  995.40   29.20
  -9   4  -2 1015.30   29.90
   9  -4  -2 1045.20   29.60
   9  -4   2 1047.80   30.20
  -9   4   2 1021.90   30.30
   9   4  -2 1054.79   30.10
  -9  -4  -2 1017.40   28.70
   9  -4   2 1042.00   29.40
   9   4  -2 1016.90   29.20
  -9   4   2 1007.90   29.60
  -9  -5   2  221.98    9.90
   9  -5  -2  237.28   10.30
   9   5   2  239.48   10.40
   9   5   2  235.08    9.30
  -9   5  -2  239.38   10.70
   9  -5  -2  222.98   10.60
  -9   5  -2  227.48   10.20
   9  -5   2  224.68   10.50
   9  -5   2  242.18   10.30
  -9  -5  -2  219.58    9.40
  -9   5   2  239.28   11.00
   9   5  -2  221.98    9.70
   9   5  -2  235.78   10.50
  -9   5   2  228.88   10.20
  -9   6  -2 2452.55   63.09
  -9  -6   2 2354.96   61.99
   9   6   2 2391.46   60.89
   9   6   2 2510.95   62.89
   9  -6  -2 2441.16   63.39
   9  -6  -2 2430.66   62.49
  -9   6   2 2328.87   62.49
  -9  -6  -2 2346.37   61.19
  -9   6   2 2375.36   63.29
   9  -6   2 2457.55   63.39
   9   6  -2 2371.46   61.69
   9   6  -2 2391.36   62.99
   9  -6   2 2412.36   62.39
   9  -7  -2  891.51   27.10
   9   7   2  912.21   25.80
  -9   7  -2  897.81   27.80
   9  -7  -2  903.11   27.90
  -9  -7   2  860.31   26.60
  -9   7   2  872.91   27.30
  -9  -7  -2  857.61   25.90
   9   7  -2  924.41   27.90
   9   7  -2  889.61   26.40
  -9   7   2  883.11   28.00
   9  -7   2  890.21   27.80
  -9   8  -2  696.63   23.40
   9   8   2  638.04   20.90
   9  -8  -2  684.73   22.50
   9  -8  -2  733.53   23.80
  -9  -8   2  676.03   22.30
  -9   8   2  719.33   23.80
   9  -8   2  730.03   22.90
   9   8  -2  657.23   23.10
  -9  -8  -2  677.33   21.50
   9   8  -2  661.93   21.70
   9  -8   2  715.93   23.70
  -9   9  -2  177.38   10.60
   9  -9  -2  183.98    9.90
   9   9   2  196.48   10.30
  -9  -9   2  183.08    9.80
   9  -9  -2  178.38   10.90
   9   9   2  176.98    8.60
   9   9  -2  186.28   10.70
  -9  -9  -2  188.28    9.20
   9  -9   2  168.58   10.80
  -9   9   2  184.98   10.80
   9  -9   2  185.38    9.90
   9   9  -2  185.88    9.20
  -9  10  -2   53.79    7.10
  -9 -10   2   55.39    6.20
   9  10   2   65.89    6.70
   9 -10  -2   40.60    5.80
   9 -10  -2   61.49    6.90
   9 -10   2   69.39    8.20
   9  10  -2   59.69    7.10
  -9  10   2   56.39    7.00
   9 -10   2   66.69    7.00
  -9 -10  -2   56.49    5.80
   9  11   2  119.59    9.00
  -9 -11   2  109.89    8.20
  -9  11  -2   80.79    8.60
   9 -11  -2   76.29    8.00
   9 -11  -2   92.69   10.00
  -9  11   2   89.19    8.60
   9 -11   2   90.39    8.30
   9 -11   2   74.59    9.20
   9  11  -2  115.99    9.40
  -9 -11  -2  122.29    7.80
  -9 -12   2  593.44   21.60
   9 -12  -2  581.64   21.50
   9 -12  -2  611.04   24.10
   9  12   2  600.94   22.90
  -9  12  -2  627.54   23.70
  -9  12   2  629.34   23.80
  -9 -12  -2  590.74   20.70
   9  12  -2  603.24   23.40
   9 -12   2  594.44   21.70
  -9 -13   2  450.15   18.30
   9  13   2  493.85   20.30
  -9  13  -2  468.25   20.40
  -9  13   2  470.35   20.40
   9  13  -2  506.75   20.40
  -9 -13  -2  448.76   17.80
  -9 -14   2    1.90    3.00
   9  14   2   -0.10    3.60
  -9  14  -2   -0.10    3.80
   9  14  -2    0.70    4.00
  -9 -14  -2    2.20    3.20
  -9  14   2    2.00    3.90
  -9  15  -2   26.80    5.50
  -9 -15   2   27.80    5.20
   9  15   2   19.50    5.20
  -9 -15  -2   31.40    5.20
   9  15  -2   29.30    5.90
  -9  15   2   22.10    5.50
  -9  16  -2   20.40    5.80
   9  16   2   28.50    6.50
  -9 -16   2   27.00    5.80
  -9  16   2   32.00    6.60
   9  16  -2   29.90    6.30
  -9 -16  -2   27.20    5.40
  -9 -17   2  173.28   12.60
   9  17   2  157.78   14.70
  -9  17  -2  184.68   16.20
  -9  17   2  164.68   14.20
   9  17  -2  186.48   15.10
  -9 -17  -2  177.88   11.80
   9  18   2   10.20    5.50
  -9  18  -2    1.50    5.80
  -9 -18   2   -0.40    4.60
   9  18  -2    8.20    5.50
  -9  18   2   -3.00    5.60
  -9 -18  -2    2.00    4.30
  -9 -19   2   27.00    6.50
  -9  19  -2   16.10    6.50
   9  19   2   31.10    7.00
  -9  19   2   26.70    7.20
  -9 -19  -2   37.00    6.30
   9  19  -2   22.20    7.10
  -9  20  -2   -8.40    7.00
   9  20   2    1.80    7.00
  -9 -20   2    4.20    5.60
   9  20  -2    3.50    7.30
  -9 -20  -2   -7.30    5.40
  -9  20   2    4.50    6.80
  -9 -21   2   -2.50    6.50
  -9  21  -2    3.70    8.30
   9  21   2   -0.80    7.80
  -9 -21  -2    1.30    6.10
  -9  21   2   18.40    8.20
   9  21  -2   -6.10    8.10
  -9 -22   2   99.39   14.20
  -9  22  -2  114.29   18.80
  -9 -22  -2   88.79   13.80
  -9  22   2   69.99   11.10
   9  22  -2   71.99   11.70
  -9 -23   2   29.80    8.50
  -9  23  -2   23.20    9.80
   9  23   2    5.00   10.00
  -9 -23  -2   19.30    8.10
  -9  23   2   15.30   10.20
   9  23  -2   44.90   10.90
  10   0   2    2.40    1.90
  10   0  -2    2.50    2.00
 -10   0  -2    2.10    1.90
 -10   0   2    4.00    2.00
  10   0  -2    1.00    1.90
  10   0   2    3.40    1.90
 -10   0  -2    3.60    1.70
 -10   0   2    1.20    1.70
 -10   1  -2   81.49    5.80
  10  -1  -2   79.59    6.00
  10  -1  -2   77.29    5.50
 -10  -1   2   80.89    6.10
 -10  -1   2   77.29    5.70
  10   1   2   75.39    5.30
  10   1   2   73.99    5.70
 -10   1  -2   74.29    5.30
  10  -1   2   78.99    5.90
  10   1  -2   76.49    5.90
 -10  -1  -2   70.79    5.30
 -10   1   2   69.39    5.50
  10   1  -2   73.79    5.50
  10  -1   2   73.59    5.30
 -10  -1  -2   82.99    5.70
 -10   1   2   79.99    6.00
 -10  -2   2    1.10    1.80
  10   2   2    1.30    1.90
  10  -2  -2    0.20    1.80
 -10   2  -2    0.40    1.60
 -10   2  -2    1.70    1.70
 -10  -2   2    0.00    1.70
  10  -2  -2    0.20    2.00
  10   2   2    0.30    1.60
 -10  -2  -2    1.70    1.70
  10   2  -2    5.30    1.90
 -10   2   2   -0.80    1.50
  10  -2   2    3.90    2.10
 -10   2   2   -1.20    1.70
  10  -2   2   -0.70    2.00
  10   2  -2    0.30    1.80
 -10   3  -2    7.90    2.50
 -10  -3   2   10.90    2.40
  10  -3  -2   11.30    2.60
  10   3   2   11.40    2.60
  10  -3  -2   13.40    2.80
 -10   3  -2   11.40    2.70
  10   3   2   12.30    2.50
 -10   3   2   12.60    2.80
  10  -3   2    9.70    2.40
  10   3  -2   12.60    2.60
  10   3  -2    9.80    2.50
 -10  -3  -2    6.40    2.10
 -10   3   2    9.80    2.60
  10  -3   2   10.00    2.70
  10  -4  -2    3.00    2.30
  10   4   2    2.20    1.90
  10   4   2    0.20    2.10
 -10  -4   2    0.30    1.70
 -10   4  -2    1.20    2.00
 -10   4  -2    1.60    1.60
  10  -4  -2    2.30    2.20
  10  -4   2    1.00    2.10
  10   4  -2   -0.60    1.90
  10  -4   2    0.60    2.30
 -10   4   2   -2.20    1.90
 -10   4   2    1.20    1.40
  10   4  -2   -4.50    2.10
 -10  -4  -2    1.90    1.60
  10  -5  -2   -0.30    1.90
  10   5   2   -2.10    2.10
  10  -5  -2   -1.40    2.40
 -10   5  -2    4.60    2.20
  10   5   2   -0.10    1.70
 -10   5  -2    1.20    1.80
 -10  -5   2    3.30    1.80
  10  -5   2   -0.20    2.50
  10  -5   2    1.80    2.10
 -10  -5  -2    0.20    1.80
  10   5  -2    0.30    1.70
 -10   5   2   -2.70    1.60
 -10   5   2   -0.20    2.00
  10   5  -2   -2.20    2.20
 -10  -6   2   61.29    5.80
 -10   6  -2   88.59    7.10
  10   6   2   62.59    5.20
  10   6   2   57.09    6.20
  10  -6  -2   78.89    6.50
  10  -6  -2   82.79    7.00
  10   6  -2   64.99    5.70
  10  -6   2   78.29    7.10
 -10   6   2   83.09    7.00
 -10  -6  -2   67.59    5.40
 -10   6   2   70.39    6.10
  10  -6   2   77.79    6.30
 -10   7  -2   20.00    3.80
  10  -7  -2   19.70    3.50
  10   7   2   29.90    4.40
  10  -7  -2   21.40    4.10
  10   7   2   19.60    3.50
  10  -7   2   20.50    4.10
 -10   7   2   20.00    3.80
 -10   7   2   17.80    3.70
  10   7  -2   17.90    3.70
  10  -7   2   18.60    3.80
  10   7  -2   21.20    3.40
 -10  -7  -2   20.00    3.40
  10  -8  -2    4.80    2.70
  10   8   2    3.80    2.10
 -10   8  -2    9.20    3.10
 -10  -8   2    2.00    2.30
  10   8  -2   -2.60    2.70
  10  -8   2    7.90    2.60
 -10  -8  -2    2.80    2.10
 -10   8   2   10.50    3.30
  10   8  -2    5.40    2.30
 -10   9  -2  103.99    8.60
  10  -9  -2  127.39    8.50
  10   9   2   97.09    8.10
  10  -9  -2  111.09    9.70
 -10  -9   2   96.09    7.70
  10   9   2   98.19    6.90
  10   9  -2  118.99    7.60
  10   9  -2  104.59    8.40
  10  -9   2  112.89    8.10
 -10   9   2  107.39    8.80
  10  -9   2  116.09    9.20
 -10  -9  -2  106.19    7.30
 -10 -10   2   23.70    4.60
  10 -10  -2   51.99    8.30
  10 -10  -2   43.50    6.80
  10  10   2   40.20    6.40
  10 -10   2   45.00    6.90
  10  10  -2   27.00    4.30
 -10 -10  -2   26.10    4.30
  10  10  -2   30.40    4.90
 -10 -11   2  134.79    9.20
  10  11   2  118.19    9.30
 -10  11  -2  107.49    9.90
  10 -11  -2   97.29    8.90
  10 -11  -2  123.69   10.90
 -10 -11  -2  126.79    8.30
  10  11  -2  121.69    9.80
  10 -11   2  103.99    8.90
  10 -11   2  107.59   13.80
 -10  11   2  129.19   10.00
  10  12   2   19.10    4.40
  10 -12  -2   27.40    7.10
 -10  12  -2   24.90    5.00
 -10 -12   2   18.30    4.10
  10  12  -2   12.30    4.40
 -10 -12  -2   26.70    4.40
 -10  12   2   20.60    4.80
  10  13   2   65.89    8.70
 -10 -13   2   64.89    7.50
 -10  13  -2   55.89    8.90
 -10  13   2   54.59    8.70
  10  13  -2   64.49    9.00
 -10 -13  -2   65.69    7.50
  10  14   2    2.10    3.80
 -10  14  -2    0.80    4.40
 -10 -14   2    0.80    3.30
  10  14  -2   -1.20    4.40
 -10 -14  -2    3.20    3.50
 -10  14   2   -2.90    3.90
 -10 -15   2   -2.60    4.00
  10  15   2    0.60    4.30
 -10 -15  -2    1.30    3.70
  10  15  -2   -3.60    4.50
 -10  15   2    2.60    4.40
 -10  16  -2   -8.30    4.70
 -10 -16   2   -3.60    4.30
  10  16   2   -3.30    4.70
 -10 -16  -2   -2.40    4.00
  10  17   2   -4.60    5.10
 -10 -17   2    6.20    4.80
 -10  17  -2    5.10    5.40
 -10 -17  -2    5.20    4.50
  10  17  -2   10.60    5.90
 -10  17   2   -8.10    5.40
  10  18   2   -3.40    5.80
 -10  18  -2    1.60    6.00
 -10  18   2    0.30    6.10
  10  18  -2   -6.90    6.00
 -10 -18  -2    1.40    4.70
 -10  19  -2   -5.60    6.60
 -10 -19   2   -4.20    5.50
  10  19   2    0.10    6.30
  10  19  -2   -3.00    6.30
 -10  19   2    9.00    7.00
 -10 -19  -2   -7.90    5.10
 -10 -20   2   -4.80    6.10
 -10  20  -2   14.40    7.50
  10  20   2    0.50    7.10
 -10 -20  -2    3.10    5.80
  10  20  -2  -10.30    7.10
 -10  20   2    8.80    7.50
 -10  21  -2   47.10    9.40
 -10 -21   2   52.59    7.80
  10  21   2   17.50    8.40
 -10 -21  -2   38.20    7.30
 -10  21   2   39.20    9.20
  10  21  -2   31.70    9.00
 -10  22  -2   22.00    9.60
  10  22   2    7.50    9.30
 -10 -22   2   14.40    7.70
 -10  22   2   10.40    9.20
  10  22  -2    9.30   10.20
 -10 -22  -2   -0.90    7.30
 -11   0   2 1020.40   30.20
  11   0  -2 1001.60   30.30
 -11   0   2  979.00   29.50
  11   0   2 1035.10   29.30
 -11   0  -2  987.90   29.60
  11   0   2 1004.50   30.10
 -11   0  -2 1009.40   29.30
  11   0  -2 1041.20   29.70
 -11   1  -2  427.96   15.20
  11  -1  -2  430.26   15.50
  11   1   2  448.06   15.10
 -11   1  -2  411.16   15.50
  11  -1  -2  427.16   16.10
 -11  -1   2  420.56   16.00
 -11  -1   2  439.86   15.70
  11   1   2  417.86   15.60
 -11   1   2  418.76   16.00
 -11  -1  -2  416.16   15.00
  11   1  -2  415.56   15.90
 -11   1   2  420.36   15.50
  11   1  -2  427.96   15.40
 -11  -1  -2  426.76   15.70
  11  -1   2  435.16   15.30
  11  -1   2  424.86   15.90
 -11   2  -2 1079.99   31.80
  11   2   2 1116.99   31.10
  11  -2  -2 1098.89   31.70
  11  -2  -2 1093.69   32.50
 -11   2  -2 1078.19   31.40
 -11  -2   2 1097.39   32.20
 -11  -2   2 1083.29   31.60
  11   2   2 1080.49   31.90
 -11   2   2 1083.39   31.80
  11  -2   2 1127.99   31.50
 -11  -2  -2 1101.69   31.30
  11  -2   2 1056.49   32.00
  11   2  -2 1079.29   32.10
 -11   2   2 1080.09   32.30
  11   2  -2 1104.39   31.60
  11  -3  -2   50.89    5.40
  11   3   2   54.49    5.80
 -11   3  -2   54.19    5.60
 -11  -3   2   56.69    5.40
  11  -3  -2   54.29    6.00
 -11   3  -2   58.89    5.30
  11   3   2   57.59    5.30
  11  -3   2   46.10    5.80
 -11   3   2   55.29    5.90
  11  -3   2   60.09    5.50
  11   3  -2   67.69    5.50
  11   3  -2   51.29    6.00
 -11   3   2   63.59    5.50
 -11  -3  -2   57.99    5.40
  11   4   2   37.40    5.00
  11   4   2   48.80    4.90
  11  -4  -2   63.39    5.90
 -11  -4   2   47.20    5.10
 -11   4  -2   61.29    5.50
 -11   4  -2   60.29    6.00
  11  -4  -2   61.39    6.60
  11  -4   2   52.99    6.30
 -11   4   2   54.49    6.00
  11   4  -2   41.10    5.00
 -11   4   2   57.29    5.20
  11  -4   2   67.49    5.50
 -11  -4  -2   43.60    4.80
  11  -5  -2    8.30    2.90
 -11   5  -2   11.20    2.80
 -11   5  -2    8.50    2.30
  11   5   2   14.40    2.90
  11  -5  -2   10.40    3.20
 -11  -5   2   11.10    2.80
  11   5   2   12.50    3.20
  11  -5   2   10.90    2.80
 -11  -5  -2    9.70    2.50
  11   5  -2   10.40    3.30
 -11   5   2    8.80    3.00
  11  -5   2    7.60    3.10
 -11   5   2    7.90    2.60
  11   5  -2   14.00    3.00
  11   6   2  580.84   20.20
 -11   6  -2  563.74   20.30
  11   6   2  554.04   18.40
  11  -6  -2  551.64   19.60
 -11  -6   2  557.44   19.40
 -11   6  -2  564.74   19.90
  11  -6  -2  598.54   20.80
 -11   6   2  535.35   19.80
 -11  -6  -2  546.25   18.70
  11   6  -2  559.94   20.30
  11  -6   2  594.54   19.90
  11   6  -2  564.84   19.10
 -11   6   2  563.44   20.50
  11  -6   2  589.44   20.60
 -11  -7   2  952.60   29.20
  11   7   2  955.10   28.10
  11  -7  -2  970.70   29.70
  11  -7  -2  936.11   30.20
  11   7   2  964.90   30.00
 -11   7  -2  939.81   30.20
  11  -7   2  956.80   30.40
 -11  -7  -2  932.21   28.30
 -11   7   2  905.91   29.50
  11   7  -2  982.70   30.40
  11  -7   2  949.51   29.30
 -11   7   2  967.50   30.70
  11   7  -2  994.90   29.00
  11   8   2  119.89    7.40
  11  -8  -2  106.39    8.20
  11  -8  -2  115.89    9.50
 -11   8  -2  121.59    8.90
  11   8   2  127.29    8.80
 -11  -8   2  113.59    8.10
 -11   8   2  121.09    8.90
  11  -8   2  103.99    8.30
 -11  -8  -2  108.99    7.40
  11   8  -2  102.79    8.90
  11  -8   2  119.99    9.30
  11   8  -2  109.29    7.60
  11   9   2  676.03   21.40
  11  -9  -2  672.93   23.10
  11  -9  -2  668.13   24.30
 -11   9  -2  670.23   24.10
 -11  -9   2  638.34   22.50
  11  -9   2  631.44   23.70
  11  -9   2  656.43   22.80
 -11  -9  -2  634.94   21.70
 -11   9   2  688.43   24.30
  11   9  -2  642.84   23.50
  11   9  -2  651.83   24.00
  11   9  -2  673.53   22.20
 -11  10  -2  225.68   13.10
  11 -10  -2  217.68   12.10
  11  10   2  225.08   10.70
 -11 -10   2  228.08   11.80
  11 -10  -2  224.88   13.50
  11  10   2  238.48   12.80
  11 -10   2  215.88   13.70
  11 -10   2  235.18   11.80
 -11 -10  -2  241.38   11.40
 -11  10   2  227.18   13.10
  11  10  -2  237.78   13.30
  11  10  -2  230.18   11.30
  11  10  -2  243.18   13.60
  11  11   2   53.89    7.90
 -11  11  -2   64.39    8.30
 -11 -11   2   62.59    7.30
 -11  11   2   65.29    8.70
 -11 -11  -2   74.79    6.80
  11  11  -2   58.49    8.50
 -11 -12   2  263.27   13.30
 -11  12  -2  252.97   14.70
  11  12   2  255.57   14.10
 -11 -12  -2  261.17   12.80
 -11  12   2  256.27   14.40
  11  12  -2  265.67   14.60
 -11 -13   2    2.60    3.50
 -11  13  -2    1.70    3.90
  11  13   2    2.60    4.00
 -11 -13  -2    4.70    3.30
  11  13  -2   -3.80    3.80
 -11  13   2   -0.40    3.80
  11  14   2  368.16   18.50
 -11  14  -2  384.46   18.90
 -11 -14   2  368.06   16.80
  11  14  -2  364.86   18.80
 -11  14   2  358.26   18.70
 -11 -14  -2  359.56   16.40
 -11 -15   2 1377.76   42.60
 -11  15  -2 1398.96   45.20
  11  15   2 1369.56   44.70
 -11  15   2 1375.56   45.30
 -11 -15  -2 1389.46   41.70
  11  15  -2 1398.66   45.60
 -11  16  -2   26.20    7.70
 -11 -16   2   29.00    6.00
  11  16   2   31.10    6.50
 -11 -16  -2   33.70    5.70
 -11  16   2   26.40    6.50
  11  16  -2   34.60    6.90
 -11 -17   2   36.80    6.70
  11  17   2   42.80    7.40
 -11  17  -2   29.20    7.20
 -11  17   2   31.10    7.50
  11  17  -2   36.40    7.70
 -11 -17  -2   35.90    6.20
  11  18   2   -8.50    5.90
 -11  18  -2   -5.70    6.30
 -11 -18   2   -4.40    5.60
 -11 -18  -2   -6.50    4.90
  11  18  -2  -10.10    6.10
 -11  18   2    9.20    6.70
 -11 -19   2   -0.70    5.60
  11  19   2   -6.60    6.80
 -11  19  -2   -6.10    7.00
 -11  19   2    4.50    6.70
  11  19  -2    7.10    7.30
 -11 -20   2   -0.60    6.20
  11  20   2    1.10    7.40
 -11  20  -2    5.60    7.90
  11  20  -2    5.60    7.70
 -11  20   2   -2.20    7.30
 -11 -20  -2    4.00    6.10
  11  21   2  257.77   21.20
 -11  21  -2  209.58   20.40
 -11 -21   2  235.48   16.80
 -11 -21  -2  241.78   16.40
  11  21  -2  208.28   21.40
 -11  21   2  238.68   21.30
 -11 -22   2    1.60    8.10
 -11  22  -2   -0.10    9.70
  11  22   2   -5.20    9.70
 -11  22   2  -12.90    9.40
 -11 -22  -2   11.20    7.80
  11  22  -2    3.30   10.30
  12   0   2    2.10    2.30
 -12   0   2   -2.10    2.00
  12   0   2    0.30    2.60
  12   0  -2   -0.60    2.20
 -12   0   2    1.60    1.90
  12   0  -2   -0.30    2.50
 -12   0  -2    0.00    2.00
 -12   0  -2    0.70    1.90
  12  -1  -2    2.80    2.60
 -12  -1   2   -0.50    2.20
 -12   1  -2    4.60    2.20
  12   1   2    0.20    2.20
  12   1   2    2.70    2.40
  12  -1  -2   -1.00    2.50
 -12   1  -2    1.30    2.00
 -12  -1   2   -0.10    1.90
 -12  -1  -2    1.20    2.00
  12  -1   2   -3.00    2.50
  12   1  -2    4.20    2.50
 -12   1   2   -0.50    2.10
 -12   1   2    2.00    2.00
  12   1  -2   -2.20    2.50
 -12  -1  -2    0.50    2.00
  12  -1   2    0.50    2.20
 -12   2  -2    1.20    1.80
  12   2   2   -1.90    2.40
  12  -2  -2    6.40    2.60
  12   2   2   -1.10    2.20
 -12   2  -2    0.40    2.10
 -12  -2   2   -3.00    1.90
  12  -2  -2   -0.90    2.50
 -12  -2   2   -1.60    1.70
 -12   2   2    0.00    2.10
  12   2  -2    1.20    2.40
  12  -2   2    0.80    2.10
 -12  -2  -2    3.30    2.20
 -12   2   2    2.30    2.00
  12   2  -2    3.90    2.40
  12  -2   2    1.20    2.70
 -12   3  -2   -3.00    2.10
 -12   3  -2    1.30    1.80
  12  -3  -2    3.00    2.70
  12   3   2    1.00    2.10
  12  -3  -2    2.60    2.70
 -12  -3   2    1.00    2.20
  12   3   2   -1.80    2.60
 -12   3   2   -0.10    2.10
  12  -3   2   -2.20    2.40
  12   3  -2    2.10    2.20
  12   3  -2    0.60    2.50
 -12  -3  -2   -0.70    1.90
 -12   3   2   -1.70    2.00
  12  -3   2   -3.60    2.70
  12  -4  -2   -0.20    3.00
  12  -4  -2    1.40    2.60
 -12   4  -2    2.70    2.20
 -12  -4   2    1.50    2.30
 -12   4  -2    3.60    2.40
  12   4   2    0.60    2.60
  12   4   2    0.70    2.30
 -12   4   2    4.20    2.50
  12   4  -2    4.10    2.80
 -12  -4  -2    5.80    2.20
  12  -4   2    1.50    2.60
 -12   4   2    2.00    1.80
  12   4  -2    0.40    2.30
  12  -4   2   -2.30    2.80
  12   5   2   14.00    3.60
 -12   5  -2   11.20    3.00
  12  -5  -2   14.30    3.10
  12  -5  -2   12.90    3.40
 -12   5  -2    9.70    3.10
 -12  -5   2   13.30    3.20
  12   5   2   12.10    3.10
  12   5  -2    4.20    3.40
  12  -5   2    9.50    3.30
 -12   5   2   11.00    3.50
  12  -5   2   16.30    3.10
 -12  -5  -2    9.50    2.70
  12   5  -2   10.70    3.00
 -12   5   2    9.90    2.60
  12  -6  -2    5.00    3.50
 -12   6  -2    7.40    2.60
 -12  -6   2   -1.00    2.20
 -12   6  -2    8.80    3.10
  12   6   2   -0.50    2.90
  12   6   2    2.70    2.40
 -12  -6  -2    1.90    2.40
  12   6  -2   -2.30    3.10
 -12   6   2    7.50    2.50
 -12   6   2    6.80    2.90
  12  -6   2   11.60    3.60
  12   6  -2    1.60    2.70
  12  -6   2    3.60    2.60
 -12  -7   2   52.29    6.20
  12  -7  -2   48.80    7.80
 -12   7  -2   45.80    7.00
  12  -7  -2   62.59    7.10
  12   7   2   47.70    5.80
  12   7   2   55.09    7.30
  12  -7   2   43.50    6.60
 -12   7   2   56.69    6.20
  12  -7   2   57.49    8.30
  12   7  -2   45.60    6.30
  12   7  -2   60.09    7.80
 -12  -7  -2   55.39    6.00
 -12   7   2   68.59    7.50
  12   8   2    7.80    3.00
  12  -8  -2   18.20    4.50
  12   8   2    9.20    3.70
  12  -8  -2   15.80    4.10
 -12  -8   2   15.70    3.30
 -12   8  -2   12.80    3.70
 -12  -8  -2   17.50    3.50
  12   8  -2   13.00    3.40
  12  -8   2   15.80    4.20
  12  -8   2   13.40    3.80
 -12   8   2   13.90    3.90
  12   8  -2    9.80    4.00
  12   9   2   -2.50    3.60
  12   9   2    2.80    2.90
 -12  -9   2    6.30    3.10
 -12   9  -2   -2.80    3.40
  12  -9  -2   -0.40    3.90
  12  -9  -2   -0.30    4.40
  12   9  -2    4.10    4.50
  12   9  -2    2.30    3.00
  12  -9   2    0.60    3.30
 -12  -9  -2    7.50    3.00
  12  -9   2   -0.90    5.00
  12   9  -2    3.30    3.30
 -12   9   2    4.10    3.30
  12  10   2    1.50    2.90
 -12  10  -2   -2.30    3.70
 -12 -10   2    2.60    3.40
  12  10   2    0.90    3.30
  12  10  -2    1.40    3.30
  12  10  -2   -3.40    3.30
 -12 -10  -2    3.60    2.90
 -12  10   2   -4.20    3.30
 -12  11  -2    5.90    3.80
  12  11   2   13.40    4.20
 -12 -11   2   21.40    4.50
 -12  11   2    4.70    4.10
  12  11  -2   26.90    4.90
  12  11  -2   14.20    4.70
 -12 -11  -2   18.80    4.40
  12  12   2   24.10    5.00
 -12 -12   2   28.50    4.90
 -12  12  -2   21.50    5.20
 -12 -12  -2   28.20    4.90
 -12  12   2   24.00    5.10
  12  12  -2   25.50    4.70
 -12 -13   2    8.70    3.80
 -12  13  -2    3.10    4.50
  12  13   2   10.90    4.60
 -12  13   2   14.40    5.10
 -12 -13  -2    7.60    3.80
  12  13  -2    9.10    4.60
  12  14   2   38.50    6.90
 -12 -14   2   26.40    5.40
 -12  14  -2   29.40    6.30
  12  14  -2   25.70    6.20
 -12 -14  -2   34.50    5.60
 -12  14   2   29.40    6.20
 -12  15  -2    6.40    5.70
 -12 -15   2   10.30    4.60
 -12  15   2    6.80    7.00
 -12 -15  -2    5.50    4.30
  12  15  -2    3.40    5.80
  12  16   2   12.70    5.50
 -12 -16   2    4.80    4.90
 -12  16  -2    9.60    5.60
  12  16  -2    3.40    5.80
 -12 -16  -2    4.30    4.30
 -12  16   2    2.90    5.60
  12  17   2   12.90    6.30
 -12  17  -2    6.50    6.50
 -12  17   2    9.50    6.60
 -12 -17  -2   20.00    5.40
  12  17  -2   22.80    7.50
  12  18   2   -0.20    6.40
 -12 -18   2   -0.30    5.80
 -12  18  -2    4.90    7.00
 -12  18   2   -5.90    6.70
  12  18  -2   -2.50    6.80
 -12 -18  -2    1.00    5.30
  12  19   2   -2.20    7.20
 -12 -19   2   -0.10    6.20
 -12  19  -2   -1.60    7.40
 -12 -19  -2    0.60    6.00
 -12  19   2   -5.00    7.30
  12  19  -2  -10.30    7.40
 -12 -20   2   -3.30    6.50
  12  20   2    3.00    7.70
 -12  20  -2   -7.60    8.10
  12  20  -2    5.80    8.20
 -12 -20  -2    0.20    6.50
 -12  20   2    4.60    7.90
 -12 -21   2   -5.90    7.30
  12  21   2  -16.40    8.70
 -12  21  -2    7.80    9.20
 -12 -21  -2  -14.40    7.40
 -12  21   2  -13.90    8.90
  12  21  -2    0.70    9.40
 -12 -22   2  -13.80    8.40
  12  22   2   21.20   10.50
 -12  22  -2   -6.00   10.10
 -12  22   2    3.30   10.00
 -12 -22  -2  -10.80    8.20
 -13   0   2 2994.70   77.89
 -13   0   2 2974.50   78.49
  13   0   2 3032.60   77.39
 -13   0  -2 2953.90   77.89
  13   0   2 2981.20   78.59
 -13   0  -2 2995.50   77.49
  13   0  -2 3097.59   77.99
  13   0  -2 3074.89   79.09
 -13  -1   2 1238.78   36.10
 -13  -1   2 1212.38   36.60
  13  -1  -2 1269.77   36.20
  13  -1  -2 1210.18   36.80
 -13   1  -2 1182.28   35.50
  13   1   2 1257.57   35.50
 -13   1  -2 1183.88   36.00
  13   1   2 1208.38   36.40
  13   1  -2 1230.68   36.80
 -13   1   2 1214.88   36.60
  13  -1   2 1236.28   36.80
 -13  -1  -2 1238.78   35.70
  13   1  -2 1296.07   36.30
 -13   1   2 1241.68   36.20
 -13  -1  -2 1184.58   35.90
  13  -1   2 1261.37   35.70
  13   2   2   96.79    8.20
  13   2   2  121.89    7.80
  13  -2  -2  122.99    9.30
  13  -2  -2  140.69    8.40
 -13   2  -2  116.09    8.80
 -13   2  -2  141.99    8.30
 -13   2   2  132.39    8.40
  13   2  -2  110.19    7.90
  13   2  -2  128.29    9.00
 -13   2   2  117.19    8.90
  13  -2   2  122.49    9.10
 -13  -2  -2  111.99    7.70
  13  -2   2  142.99    8.30
  13   3   2   83.79    7.70
 -13   3  -2   66.59    7.00
 -13   3  -2   92.89    6.90
  13  -3  -2   83.29    8.00
 -13  -3   2   73.09    6.60
  13  -3  -2   71.89    7.10
  13   3   2   87.29    6.80
  13   3  -2   61.49    7.60
  13  -3   2   78.29    6.90
 -13  -3  -2   86.49    6.80
 -13   3   2   81.99    7.40
 -13   3   2   80.19    6.70
  13  -3   2   83.79    8.00
  13   3  -2   77.69    6.80
  13  -4  -2  138.09    8.70
 -13   4  -2  139.89    8.60
  13  -4  -2  141.19    9.80
 -13   4  -2  128.79    9.20
  13  -4   2  153.98    9.00
 -13   4   2  149.29    9.70
  13  -4   2  132.19    9.80
 -13   4   2  134.09    8.60
  13  -5  -2  158.28   10.50
 -13   5  -2  144.59   10.10
 -13   5  -2  163.48    9.60
 -13  -5   2  159.48    9.70
  13  -5  -2  153.28    9.60
  13   5   2  160.98    8.80
  13   5   2  156.18   10.10
 -13  -5  -2  154.38    9.00
  13  -5   2  169.88    9.70
  13   5  -2  166.48   10.50
  13  -5   2  165.48   11.00
 -13   5   2  165.48   10.50
 -13   5   2  152.18    9.40
  13   5  -2  156.98    9.40
  13   6   2  576.94   19.20
  13  -6  -2  545.65   21.00
  13  -6  -2  550.14   20.20
 -13  -6   2  546.85   20.20
  13   6   2  568.54   20.90
 -13   6  -2  545.85   20.40
 -13   6  -2  568.24   21.10
  13  -6   2  536.25   21.00
  13  -6   2  542.85   19.90
  13   6  -2  524.65   20.80
 -13   6   2  561.34   21.30
 -13  -6  -2  539.35   19.40
  13   6  -2  577.94   19.90
 -13   6   2  546.95   20.50
 -13   7  -2   21.70    4.50
  13   7   2   25.30    4.30
  13   7   2   29.90    4.20
 -13  -7   2   32.80    5.10
  13  -7  -2   24.20    4.70
  13  -7  -2   31.90    5.00
  13   7  -2   25.60    4.50
  13  -7   2   27.80    4.60
  13   7  -2   28.20    5.40
 -13   7   2   22.10    4.00
  13  -7   2   23.70    4.70
 -13   7   2   24.00    4.60
 -13  -7  -2   30.10    4.70
  13   8   2  308.67   13.20
  13   8   2  314.17   15.40
  13  -8  -2  317.27   14.20
 -13   8  -2  317.57   15.40
 -13  -8   2  291.77   14.00
  13   8  -2  302.87   13.80
 -13   8   2  337.57   15.80
  13  -8   2  290.77   13.60
 -13  -8  -2  297.77   13.50
 -13   8   2  307.87   14.60
  13   9   2  175.68    9.80
 -13  -9   2  163.18   10.60
 -13   9  -2  174.18   11.40
  13   9  -2  171.68   10.30
 -13   9   2  153.58   11.00
 -13  -9  -2  188.88   10.10
  13  10   2   76.29    7.60
 -13  10  -2   68.89    8.80
 -13 -10   2   73.29    7.90
 -13 -10  -2   66.59    7.40
 -13  10   2   70.69    8.90
  13  10  -2   89.79    8.50
  13  10  -2   75.99    9.10
 -13  11  -2   13.80    4.60
 -13 -11   2   11.70    4.10
  13  11   2   15.40    4.00
  13  11   2   14.20    4.30
 -13  11   2   10.30    4.50
  13  11  -2   12.70    4.50
  13  11  -2   19.10    4.20
 -13 -11  -2   14.60    4.10
 -13  12  -2  129.09   11.30
  13  12   2  103.19   10.80
 -13 -12   2  115.99    9.70
 -13 -12  -2  114.09    9.40
  13  12  -2  115.29   11.30
 -13  12   2  101.69   11.10
  13  13   2  301.07   16.80
 -13  13  -2  271.07   16.20
 -13 -13   2  290.47   15.10
 -13  13   2  256.87   16.20
  13  13  -2  278.97   16.60
 -13 -13  -2  284.07   14.00
  13  14   2  333.27   19.40
 -13 -14   2  347.87   17.40
 -13  14  -2  347.17   18.80
 -13  14   2  364.76   24.70
 -13 -14  -2  352.86   16.50
 -13 -15   2  279.07   15.70
 -13  15  -2  250.47   16.60
  13  15   2  290.07   17.60
  13  15  -2  277.37   17.60
 -13 -15  -2  255.47   14.00
 -13  15   2  267.47   17.00
  13  16   2  233.08   16.70
 -13  16  -2  267.77   16.90
 -13 -16   2  223.48   14.80
  13  16  -2  252.27   17.30
 -13  16   2  248.58   17.40
 -13 -16  -2  218.08   13.60
 -13 -17   2  174.78   13.90
  13  17   2  164.38   16.50
 -13  17  -2  219.88   16.70
  13  17  -2  199.18   17.20
 -13 -17  -2  202.78   13.40
 -13  17   2  190.68   16.70
 -13 -18   2   26.60    6.80
  13  18   2   34.50    7.70
 -13  18  -2   18.20    7.40
 -13  18   2   30.80    8.20
  13  18  -2   21.80    7.70
 -13  19  -2   31.50    8.60
  13  19   2   30.30    8.80
 -13 -19   2   38.20    7.40
 -13  19   2   48.30    9.70
  13  19  -2   52.99    9.90
 -13 -19  -2   33.10    7.00
 -13 -20   2   97.99   14.50
  13  20   2   92.19   12.20
 -13  20  -2   75.59   10.90
  13  20  -2   81.39   11.60
 -13  20   2  138.09   18.00
 -13 -20  -2   86.59   14.00
 -13 -21   2   17.70    7.80
  13  21   2   -2.10    9.30
 -13  21  -2  -11.40    9.50
 -13 -21  -2    1.40    7.80
 -13  21   2   10.70    9.60
  13  21  -2   -8.00    9.40
 -14   0  -2   15.60    3.50
  14   0   2   21.70    4.10
 -14   0  -2   20.20    3.90
  14   0   2   17.80    3.90
 -14   0   2   23.30    4.60
  14   0  -2   10.50    3.50
  14   0  -2   16.90    3.90
 -14   0   2   18.80    3.90
  14   1   2    2.90    3.40
 -14  -1   2   -2.10    2.50
  14   1   2    3.70    3.00
  14  -1  -2    0.50    3.40
 -14   1  -2   -0.30    2.70
 -14   1  -2    2.80    2.40
  14  -1  -2    4.70    3.20
 -14  -1   2    4.80    3.00
  14  -1   2   -3.30    3.20
 -14   1   2    5.50    3.10
 -14  -1  -2    0.90    2.40
 -14  -1  -2   -1.40    2.50
  14   1  -2    0.50    3.40
  14  -1   2    5.30    2.80
  14   1  -2   -6.00    3.10
 -14   1   2    1.90    2.30
 -14   2  -2    9.90    2.60
  14   2   2   -3.20    2.90
  14   2   2    4.00    3.40
 -14  -2   2   -0.20    2.50
 -14   2  -2    4.80    3.10
  14  -2  -2   11.30    3.80
 -14  -2   2    2.10    2.80
 -14   2   2   12.00    3.30
  14  -2   2    6.60    3.60
 -14  -2  -2    3.20    2.60
  14  -2   2   12.20    3.30
  14   2  -2   -6.00    3.20
  14   2  -2   -2.30    3.40
 -14   2   2    8.60    3.30
 -14   3  -2   13.60    3.80
 -14  -3   2   14.00    3.80
  14   3   2   13.40    4.00
 -14   3  -2   13.10    3.10
  14   3   2   14.30    3.60
  14  -3  -2   14.40    4.10
  14  -3  -2   18.40    4.30
  14  -3   2   12.20    3.90
  14   3  -2   13.70    4.00
  14   3  -2   14.10    3.90
 -14   3   2   14.90    3.80
 -14   3   2   19.20    4.50
  14  -3   2   17.60    3.80
 -14  -3  -2   17.30    3.60
  14   4   2   41.80    6.40
 -14  -5   2   31.10    5.20
  14  -5  -2   28.10    4.90
  14   5   2   41.70    6.20
  14  -5  -2   31.70    5.00
 -14   5  -2   28.40    4.80
 -14   5  -2   26.70    4.70
  14   5   2   32.30    4.90
  14   5  -2   45.20    6.90
  14  -5   2   29.60    4.70
  14  -5   2   41.80    5.90
  14   5  -2   28.20    5.10
 -14  -5  -2   42.80    5.90
 -14   5   2   32.50    5.20
 -14  -6   2   17.40    4.00
  14  -6  -2   18.30    5.40
  14   6   2   20.60    3.90
  14  -6  -2   21.50    4.10
  14   6   2   17.50    4.80
 -14   6  -2   18.50    4.90
 -14   6  -2   19.60    4.20
 -14  -6  -2   24.10    4.30
  14  -6   2   24.20    4.50
 -14   6   2   21.50    4.70
  14  -6   2   15.50    5.60
  14   6  -2   22.90    4.10
 -14   6   2   27.40    5.30
  14   6  -2   21.80    5.80
 -14   7  -2   -3.60    3.40
  14  -7  -2   -1.30    3.90
  14   7   2    0.10    3.20
 -14  -7   2   -1.30    2.90
 -14   7   2    3.50    2.60
  14  -7   2    1.90    3.70
 -14  -7  -2   -1.40    2.90
 -14   7   2   -2.50    3.30
  14   7  -2    0.30    3.80
  14   8   2    0.40    3.40
 -14  -8   2    2.70    3.00
 -14   8  -2   -1.20    3.40
 -14   8   2   -0.80    3.50
 -14  -8  -2    0.90    2.90
 -14   8   2    4.30    2.90
  14   8  -2   -7.00    3.80
 -14   9  -2   -3.00    3.50
  14   9   2    4.00    3.50
 -14  -9   2    0.90    3.20
  14   9  -2    5.30    4.00
 -14   9   2    3.40    3.70
 -14  -9  -2    2.50    3.20
 -14  10  -2    6.10    3.90
  14  10   2   13.30    4.20
 -14 -10   2    5.80    3.70
  14  10  -2    1.30    4.00
  14  10  -2    4.20    4.00
 -14 -10  -2   10.60    3.60
 -14  10   2    3.30    3.90
  14  11   2    2.30    4.10
 -14  11  -2    4.70    4.20
 -14 -11   2    7.90    3.80
  14  11   2    0.70    4.00
 -14  11   2    0.50    4.20
  14  11  -2    1.70    5.70
  14  11  -2    4.70    4.30
 -14 -11  -2    4.90    3.70
 -14  12  -2    3.00    4.50
  14  12   2   -3.70    4.40
 -14 -12   2    4.80    4.20
  14  12  -2    1.20    4.80
 -14  12   2    2.50    4.60
 -14 -12  -2    2.00    3.80
  14  13   2   19.10    5.70
 -14 -13   2   25.80    5.70
 -14  13  -2   12.40    5.30
 -14  13   2   13.10    5.50
 -14 -13  -2   25.80    5.40
  14  13  -2   10.20    6.30
  14  14   2    0.60    5.00
 -14  14  -2    2.30    5.60
 -14 -14   2   -3.30    4.60
 -14 -14  -2    4.20    4.30
 -14  14   2    3.70    5.80
  14  14  -2    4.10    5.50
 -14 -15   2   -3.50    5.20
 -14  15  -2   -4.60    5.70
  14  15  -2    0.60    5.90
 -14 -15  -2   -5.70    4.50
 -14  15   2   -0.80    6.00
  14  16   2    5.70    6.30
 -14  16  -2   21.80    6.50
 -14 -16   2   11.70    5.60
 -14 -16  -2   10.50    4.90
  14  16  -2   -2.80    6.00
 -14  16   2    9.30    6.40
 -14 -17   2    7.20    6.00
  14  17   2   -1.50    6.80
 -14  17  -2   -0.70    6.60
 -14 -17  -2    4.90    5.50
  14  17  -2    2.90    6.80
 -14  17   2   12.90    7.20
 -14 -18   2   42.60    6.90
  14  18   2   25.70    8.10
 -14  18  -2   41.60    8.90
 -14 -18  -2   23.90    6.40
  14  18  -2   42.80    8.70
 -14  18   2   27.30    7.90
 -14 -19   2   24.90    7.30
  14  19   2   20.90    8.80
 -14  19  -2   19.00    8.10
 -14 -19  -2   23.60    7.00
 -14  19   2   29.90    8.80
  14  19  -2   25.50    9.10
 -14 -20   2   34.20    8.40
  14  20   2   17.80    8.90
 -14  20  -2   28.50    9.90
  14  20  -2   37.20    9.90
 -14  20   2   33.90    9.80
 -14 -20  -2   35.30    8.10
 -14  21  -2    6.70   10.10
  14  21   2  -19.70   10.10
  14  21  -2    1.10   10.00
 -14  21   2   -2.50   10.30
  15   0   2  114.59   10.60
 -15   0  -2  186.48   10.50
 -15   0   2  127.49   10.90
  15   0  -2  159.18   10.00
 -15   0   2  175.88   10.60
  15   0   2  166.48   10.00
  15   0  -2  138.69   10.90
  15   1   2 2492.75   69.19
 -15   1  -2 2588.94   68.99
 -15  -1   2 2515.85   69.09
 -15  -1   2 2520.15   68.49
  15  -1  -2 2677.93   68.89
  15   1   2 2701.13   68.29
 -15   1  -2 2567.24   68.39
  15  -1  -2 2422.06   69.29
  15   1  -2 2678.63   68.79
 -15   1   2 2574.44   69.49
 -15   1   2 2565.14   68.89
 -15  -1  -2 2556.24   68.59
  15  -1   2 2483.75   69.29
 -15  -1  -2 2564.84   68.09
  15  -1   2 2641.24   68.29
  15   1  -2 2403.86   69.19
  15  -2  -2  320.37   13.90
 -15   2  -2  289.77   14.20
  15   2   2  278.57   13.00
 -15  -2   2  268.07   13.30
  15  -2  -2  285.87   14.90
  15   2   2  223.78   13.30
 -15  -2   2  237.18   13.90
 -15   2  -2  291.57   13.40
  15  -2   2  278.97   14.40
 -15   2   2  304.97   14.00
 -15  -2  -2  262.67   13.00
 -15   2   2  305.47   14.90
  15  -2   2  305.37   13.50
  15   2  -2  239.48   13.90
  15   2  -2  260.87   13.20
 -15   3  -2  144.59    9.30
 -15  -3   2  123.49    9.30
  15  -3  -2  130.89   12.10
  15   3   2  127.59    9.20
  15   3   2  103.99    9.90
 -15   3  -2  121.79    9.60
  15  -3  -2  137.89    9.50
  15  -3   2  120.49   10.50
  15   3  -2  123.59   11.80
 -15   3   2  132.19    9.60
 -15   3   2  137.89   10.30
 -15  -3  -2  124.39    8.80
  15   3  -2  128.49    9.40
  15  -3   2  127.49    9.40
  15   4   2  268.77   12.80
  15   4   2  270.07   16.70
 -15   4  -2  310.97   14.60
 -15  -4   2  273.97   13.70
 -15   4  -2  288.57   13.90
  15  -4  -2  291.47   13.50
 -15   4   2  278.07   14.00
  15   4  -2  267.57   13.20
  15  -4   2  286.47   13.30
 -15   4   2  308.77   15.10
 -15  -4  -2  264.27   13.20
  15  -5  -2  436.36   18.00
 -15   5  -2  436.06   18.10
  15   5   2  449.26   16.90
 -15   5  -2  433.76   18.50
 -15  -5   2  414.76   17.50
 -15   5   2  440.96   19.00
  15   5  -2  428.26   17.40
 -15   5   2  383.26   17.60
 -15  -5  -2  435.86   17.10
  15  -5   2  410.36   17.10
  15   6   2  528.95   19.30
 -15   6  -2  526.25   21.10
 -15   6  -2  486.25   20.30
 -15  -6   2  535.55   20.40
  15   6  -2  525.95   19.80
 -15   6   2  544.15   21.20
 -15   6   2  540.45   21.70
 -15  -6  -2  530.45   19.80
  15   7   2   23.20    4.10
 -15  -7   2   20.80    4.50
 -15   7  -2   18.40    4.50
 -15   7   2   20.40    4.70
  15   7  -2   21.80    4.80
 -15  -7  -2   19.80    4.50
 -15   7   2   30.20    5.70
 -15  -8   2  117.09    9.40
 -15   8  -2  107.09   10.10
  15   8   2  119.09    9.20
 -15  -8  -2  119.69    8.90
  15   8  -2  117.29    9.60
 -15   8   2  103.69    9.10
 -15   8   2  103.59   10.60
 -15   9  -2  323.07   16.40
 -15  -9   2  319.17   15.50
  15   9   2  314.07   14.60
 -15   9   2  354.36   17.50
 -15  -9  -2  343.87   15.30
  15   9  -2  325.07   14.80
  15  10   2   92.89    9.00
 -15 -10   2   71.29    8.60
 -15  10  -2   67.29    9.80
  15  10  -2   53.49    7.70
 -15 -10  -2   75.39    8.70
 -15  10   2   70.49   10.50
  15  11   2   10.80    4.80
 -15  11  -2   15.80    5.20
 -15 -11   2   15.80    4.40
  15  11   2   14.50    4.50
 -15  11   2   17.20    5.60
  15  11  -2   13.60    5.20
 -15 -11  -2   11.20    4.20
 -15 -12   2  488.55   20.80
  15  12   2  438.16   22.00
 -15  12  -2  500.35   22.50
 -15 -12  -2  506.75   20.00
  15  12  -2  415.76   29.00
 -15  12   2  499.55   23.60
  15  13   2  166.58   14.20
 -15 -13   2  163.38   12.40
 -15 -13  -2  166.88   11.70
 -15  13   2  156.18   14.50
  15  13  -2  174.78   14.70
 -15  14  -2    1.00    5.70
  15  14   2    4.90    5.60
 -15 -14   2    3.10    5.20
  15  14  -2    1.60    6.00
 -15  14   2   16.60    6.00
 -15 -14  -2    0.50    4.90
  15  15   2   12.10    6.20
 -15  15  -2   24.90    6.50
 -15 -15   2   22.60    7.30
  15  15  -2   12.60    6.60
 -15 -15  -2   13.20    5.20
 -15  15   2   17.10    6.40
 -15 -16   2  393.46   19.30
 -15  16  -2  363.76   21.30
  15  16   2  403.56   22.70
  15  16  -2  388.26   22.60
 -15 -16  -2  356.66   18.10
 -15  16   2  365.26   22.50
 -15 -17   2   90.19   12.40
  15  17   2   70.69   10.50
 -15  17  -2   68.39   10.20
  15  17  -2   66.89   10.10
 -15 -17  -2   90.29   12.00
 -15  17   2   63.59    9.80
 -15  18  -2  162.38   18.50
  15  18   2  174.48   19.10
 -15 -18   2  178.08   14.80
 -15 -18  -2  147.89   14.50
  15  18  -2  169.78   19.30
 -15  18   2  191.58   19.30
 -15 -19   2   -5.50    7.60
  15  19   2   -7.70    8.50
 -15  19  -2   11.00    8.90
  15  19  -2  -18.90    8.70
 -15 -19  -2   -2.50    7.30
 -15  19   2   -0.30    9.00
  15  20   2    0.60    9.90
 -15 -20   2    4.20    8.20
 -15  20  -2    5.30    9.70
 -15  20   2    7.40    9.70
 -15 -20  -2    8.50    8.20
  15  20  -2   -2.10    9.80
 -16   0  -2   11.90    3.60
  16   0  -2    3.50    3.80
 -16   0  -2    8.70    3.50
 -16   0   2    9.00    3.60
  16   0   2   12.70    3.90
 -16   0   2   11.30    3.60
  16   1   2   25.30    4.30
 -16  -1   2   18.10    4.00
 -16   1  -2   17.40    4.30
 -16   1  -2   20.10    4.40
 -16  -1   2   16.20    3.90
  16  -1  -2   11.30    4.10
  16   1  -2   25.70    4.50
 -16   1   2   20.50    4.70
 -16  -1  -2   12.60    3.80
 -16   1   2   18.50    4.50
  16  -1   2   21.30    4.50
 -16  -1  -2   18.00    3.90
 -16  -2   2   51.29    7.20
 -16   2  -2   55.89    7.70
 -16   2  -2   62.39    7.30
 -16  -2   2   50.79    7.40
  16   2   2   61.29    7.80
  16  -2  -2   78.59    8.40
  16  -2   2   57.49    7.90
 -16   2   2   69.49    8.40
 -16   2   2   67.09    7.50
 -16  -2  -2   54.19    6.90
 -16   3  -2    5.20    3.60
 -16  -3   2    1.40    3.20
 -16   3  -2    0.00    3.20
  16   3   2   10.80    4.20
  16  -3   2    8.60    4.00
 -16   3   2    0.60    2.90
  16   3  -2    2.00    3.70
 -16  -3  -2    9.50    3.20
 -16   3   2    5.60    3.50
 -16   4  -2    5.40    3.60
 -16   4  -2    9.40    3.50
  16   4   2    1.10    3.90
 -16  -4   2    6.80    3.90
 -16  -4  -2    8.70    3.20
  16   4  -2   10.50    4.00
 -16   4   2   11.80    4.00
 -16   4   2    8.10    3.20
  16   5   2   -1.60    3.60
 -16   5  -2    1.50    2.90
 -16  -5   2    2.00    3.20
 -16   5  -2    2.80    3.50
 -16   5   2   -2.40    3.50
 -16  -5  -2   -2.10    3.20
 -16   5   2    0.50    3.00
  16   5  -2    3.80    4.30
  16   6   2   31.80    4.80
 -16   6  -2   52.79    8.00
 -16   6  -2   42.50    6.70
 -16  -6   2   33.90    5.60
 -16  -6  -2   41.80    6.80
 -16   6   2   27.80    5.10
  16   6  -2   27.80    4.60
 -16   6   2   26.70    5.20
  16   7   2    9.80    3.90
 -16  -7   2    9.90    3.90
 -16   7  -2    8.90    4.50
 -16  -7  -2   12.70    4.00
  16   7  -2   17.60    5.60
 -16   7   2    8.10    3.90
 -16   7   2    9.20    4.30
 -16  -8   2    0.20    3.50
  16   8   2   -1.40    4.20
 -16   8  -2   -6.30    4.10
 -16   8   2    0.60    3.00
 -16   8   2    7.40    4.20
 -16  -8  -2    1.80    3.40
 -16  -9   2    5.40    3.90
  16   9   2    2.20    4.60
 -16   9  -2   -0.80    4.20
 -16  -9  -2    5.30    3.80
 -16   9   2   -1.20    4.40
  16  10   2   -9.20    5.00
 -16 -10   2   -1.30    3.90
 -16  10  -2   -4.60    4.50
 -16 -10  -2    8.20    3.90
 -16  10   2   -4.40    4.60
 -16 -11   2    3.60    4.40
  16  11   2   -4.10    5.00
 -16  11  -2    7.10    5.10
 -16  11   2   -2.60    5.50
 -16 -11  -2    0.10    4.40
 -16 -12   2    7.10    4.70
 -16 -12  -2   -7.80    4.10
 -16  12   2    1.40    5.50
  16  12  -2   -7.60    5.20
 -16  13  -2    6.80    5.70
 -16 -13   2   -0.10    4.90
  16  13   2    7.20    5.60
 -16 -13  -2   -4.20    4.40
 -16  13   2    0.00    5.80
  16  13  -2   10.90    5.90
 -16 -14   2   -0.90    6.10
 -16  14  -2   -3.30    6.10
  16  14   2    6.30    6.10
 -16  14   2   -4.60    6.10
 -16 -14  -2   -0.40    4.80
  16  14  -2   -1.60    5.90
 -16  15  -2    0.60    6.60
  16  15   2    4.70    6.90
 -16 -15   2    9.40    6.30
 -16  15   2    1.30    6.90
 -16 -15  -2   13.30    5.80
  16  15  -2    3.30    7.10
  16  16   2    9.60    7.50
 -16 -16   2   10.40    6.20
 -16  16  -2    0.20    7.30
 -16 -16  -2   -1.90    5.90
 -16  16   2   -0.80    7.10
  16  16  -2   -3.40    6.90
 -16  17  -2   12.80    8.10
 -16 -17   2    4.40    6.60
  16  17   2   -3.20    7.60
 -16  17   2   31.00    8.10
  16  17  -2   -2.60    7.90
 -16 -17  -2   16.80    6.80
  16  18   2   28.90    9.60
 -16  18  -2   29.90    9.70
 -16 -18   2   37.20    8.60
  16  18  -2   24.50    9.50
 -16  18   2   30.90    9.10
 -16 -18  -2   37.70    7.70
 -16  19  -2   18.50    9.60
  16  19   2  -10.30    9.20
 -16 -19   2    0.30    8.00
 -16 -19  -2    3.80    7.80
 -16  19   2   -4.40    9.10
  16  19  -2  -11.40    9.60
 -17   0  -2    9.30    3.60
  17   0   2    6.70    4.60
 -17   0   2    8.20    3.70
 -17   1  -2 1001.40   33.40
  17   1   2  970.50   31.80
 -17  -1   2 1029.10   33.60
 -17  -1   2 1015.90   34.00
 -17   1  -2 1033.50   33.40
 -17  -1  -2 1025.70   33.10
  17  -1   2 1149.48   39.80
 -17   1   2 1030.90   34.40
 -17   1   2 1047.60   33.90
 -17   2  -2    9.20    3.30
 -17   2  -2    8.50    3.60
 -17  -2   2   -0.20    3.10
  17   2   2    7.30    4.20
 -17  -2  -2    7.00    3.40
 -17   2   2    7.40    3.80
  17   3   2   94.39    9.10
 -17   3  -2   86.39    8.50
 -17   3  -2   80.49    9.10
 -17  -3   2   83.99    8.80
 -17  -3  -2   85.89    8.20
 -17   3   2   88.99    8.60
 -17   3   2   81.59    9.70
 -17   4  -2   43.80    7.10
 -17   4  -2   63.89    8.40
  17   4   2   41.90    5.40
 -17  -4   2   54.89    7.70
 -17  -4  -2   64.09    7.50
 -17   4   2   55.29    7.40
 -17   4   2   37.20    6.10
 -17   5  -2   52.29    8.60
 -17  -5   2   35.70    5.60
  17   5   2   35.60    5.20
 -17   5  -2   39.90    6.50
 -17   5   2   46.20    7.40
 -17   5   2   26.70    5.80
 -17  -5  -2   47.00    7.40
 -17   6  -2  113.69   10.70
 -17   6  -2  121.79    9.90
 -17  -6   2  127.29   10.30
  17   6   2  123.09    9.90
 -17  -6  -2  124.89    9.70
 -17   6   2  103.69    9.60
 -17   6   2  116.29   10.90
 -17  -7   2   40.80    6.50
 -17   7  -2   39.80    6.10
  17   7   2   43.80    5.70
 -17   7   2   43.60    6.70
 -17   7   2   34.00    6.00
 -17  -7  -2   56.79    8.10
 -17  -8   2   36.00    6.20
 -17   8  -2   23.80    6.10
 -17   8   2   26.00    5.80
 -17  -8  -2   25.00    5.40
 -17   9  -2  276.17   16.50
 -17  -9   2  285.57   15.10
 -17   9   2  297.87   17.30
 -17  -9  -2  279.87   14.90
 -17 -10   2  492.45   21.40
 -17  10  -2  543.85   23.30
 -17 -10  -2  503.35   20.70
 -17 -11   2    2.70    4.90
 -17  11  -2    2.10    6.80
 -17 -11  -2    3.10    4.30
  17  11  -2    0.20    5.20
 -17  11   2   -2.10    5.30
  17  12   2  143.59   14.00
 -17 -12   2  151.08   13.40
 -17  12  -2  143.39   14.20
  17  12  -2  136.39   14.70
 -17 -12  -2  138.29   11.60
 -17  12   2  140.69   14.20
  17  13   2   -6.40    6.00
 -17 -13   2   -0.30    5.40
 -17  13  -2    2.20    6.20
 -17 -13  -2    0.80    5.20
  17  13  -2   -4.00    5.90
 -17  13   2   -5.20    6.10
 -17 -14   2   80.59   12.00
 -17  14  -2   60.19    9.30
  17  14   2  107.49   15.00
 -17  14   2  119.49   15.20
  17  14  -2   72.89   10.90
 -17 -14  -2   82.69   11.60
  17  15   2   -1.70    7.10
 -17  15  -2    0.80    7.30
 -17 -15   2   15.80    6.50
  17  15  -2   10.40    7.10
 -17 -15  -2    9.80    6.00
 -17  15   2    9.50    7.70
  17  16   2   10.50    8.00
 -17 -16   2   11.30    6.70
 -17  16  -2    8.30    7.90
 -17  16   2   11.10    7.80
  17  16  -2   -3.60    7.80
 -17 -16  -2   18.50    6.40
 -17  17  -2    9.50    8.60
 -17 -17   2    3.80    7.10
  17  17   2  -13.80    8.30
 -17 -17  -2    4.90    6.80
  17  17  -2   -5.00    8.60
 -17  17   2    2.20    8.40
 -17  18  -2   -9.80    9.20
 -17 -18   2    0.60    7.90
  17  18   2    3.50    9.40
  17  18  -2    0.90    9.80
 -17 -18  -2    6.20    7.80
 -17  18   2    6.50    9.70
 -18   0  -2   17.80    4.40
 -18   0  -2   21.30    5.00
 -18   0   2   19.20    4.40
 -18   0   2   22.90    5.30
 -18   1  -2   -0.30    3.50
 -18  -1   2    4.00    3.60
 -18  -1   2    1.70    4.10
 -18   1  -2    7.80    3.60
 -18   1   2   -3.40    3.70
 -18   1   2   -0.60    3.30
 -18  -1  -2    0.30    3.90
 -18   2  -2    1.50    3.30
 -18   2  -2   -2.40    3.60
 -18  -2   2   -2.50    3.70
 -18   2   2   -5.80    3.20
 -18  -2  -2   -0.20    3.70
 -18   2   2    2.90    3.90
 -18  -3   2   -4.70    3.80
 -18   3  -2    3.60    3.30
 -18   3  -2   -6.60    3.90
 -18   3   2   -6.00    3.80
 -18   3   2   -8.20    3.70
 -18  -3  -2   -3.00    3.60
 -18   4  -2   19.60    4.60
 -18   4  -2   24.90    5.20
 -18  -4   2   21.10    4.70
 -18  -4  -2   25.80    5.00
 -18   4   2   15.90    4.70
 -18   4   2   19.70    4.70
 -18  -5   2   20.90    5.10
 -18   5  -2   15.60    4.30
 -18   5  -2   20.00    4.70
 -18  -5  -2   20.10    4.30
 -18   5   2   24.10    5.80
 -18   5   2   20.30    4.20
 -18   6  -2    3.10    4.30
 -18  -6   2    3.90    4.30
 -18   6  -2    4.80    3.80
 -18   6   2   -3.40    4.30
 -18  -6  -2    7.80    4.20
 -18   7  -2    1.20    4.70
 -18  -7   2   -2.30    4.10
 -18  -7  -2   -3.20    4.20
 -18   7   2   -2.50    3.60
 -18   7   2    2.60    4.60
 -18  -8   2    5.20    4.50
 -18   8  -2    7.10    5.10
 -18   8   2   10.10    4.10
 -18  -8  -2    5.20    4.70
 -18   8   2   14.20    5.40
 -18  -9   2   -3.90    4.40
 -18   9  -2    0.20    5.40
 -18   9   2    0.30    5.40
 -18  -9  -2   -6.20    4.10
 -18 -10   2    0.10    4.70
 -18  10  -2   -2.90    5.30
 -18 -10  -2   -4.40    4.40
 -18  10   2   -0.20    5.40
 -18 -11   2    9.70    7.90
 -18  11  -2   -0.70    5.90
  18  11  -2   -1.40    5.80
 -18  11   2    0.90    5.80
 -18 -11  -2    5.70    4.70
 -18 -12   2   12.00    5.90
  18  12   2    6.10    6.20
 -18  12  -2   -1.50    6.20
 -18  12   2    8.50    6.20
  18  12  -2   -1.40    6.00
 -18 -12  -2    4.50    4.80
 -18  13  -2   18.80    6.80
 -18 -13   2    9.80    5.60
  18  13   2    6.80    6.70
 -18  13   2   28.50    6.90
  18  13  -2    7.20    7.30
 -18 -14   2   13.00    6.10
  18  14   2   -5.60    6.80
 -18  14  -2    6.20    7.40
 -18  14   2    9.00    7.40
  18  14  -2   12.90    7.40
 -18 -14  -2   10.60    6.00
 -18  15  -2    6.30    7.90
 -18 -15   2    5.20    6.30
  18  15   2    0.40    7.60
 -18  15   2   15.70    8.30
 -18 -15  -2   -1.70    6.40
  18  15  -2   14.10    8.00
 -18  16  -2   -5.10    8.60
 -18 -16   2    1.60    7.30
  18  16   2    4.20    8.50
  18  16  -2   -7.70    8.40
 -18  16   2    8.00    8.50
 -18 -16  -2    3.00    7.00
 -18  17  -2   -6.50    9.30
 -18 -17   2   -7.30    7.90
  18  17   2    2.30    9.20
 -18  17   2   10.50    9.50
  18  17  -2   11.50    9.50
 -18 -17  -2  -11.90    7.60
 -18 -18   2   43.50    9.30
  18  18   2   43.40   10.90
 -18  18  -2   62.29   11.40
 -18  18   2   50.09   10.90
 -18 -18  -2   32.60    9.00
  18  18  -2   21.10   10.90
 -19   0  -2  184.68   12.30
 -19   0   2  156.18   13.00
 -19   0   2  185.38   12.30
 -19   0  -2  156.78   12.30
 -19  -1   2  570.04   23.90
 -19  -1   2  587.44   23.50
 -19   1  -2  566.74   23.40
 -19   1  -2  599.54   23.30
 -19   1   2  553.94   23.80
 -19   1   2  558.84   23.20
 -19  -1  -2  593.34   23.00
 -19   2  -2   35.40    5.40
 -19  -2   2   34.10    6.60
 -19   2   2   17.70    5.20
 -19   2   2   32.10    6.60
 -19  -2  -2   32.60    5.60
 -19   3  -2   -1.20    4.10
 -19   3  -2    2.60    3.80
 -19  -3   2    8.90    4.10
 -19  -3  -2    9.00    4.60
 -19   3   2   -1.50    4.30
 -19   3   2    0.70    8.20
 -19  -4   2    0.70    3.90
 -19   4  -2    1.90    4.30
 -19   4  -2    1.90    4.80
 -19  -4  -2   -2.60    3.80
 -19   4   2    2.80    4.20
 -19   4   2    4.70    4.30
 -19   5  -2  591.44   24.10
 -19  -5   2  582.54   23.80
 -19   5  -2  580.14   25.10
 -19  -5  -2  588.04   23.10
 -19   5   2  560.54   24.20
 -19   5   2  594.94   24.40
 -19   6  -2  222.78   14.90
 -19   6  -2  212.38   14.00
 -19  -6   2  232.08   14.00
 -19   6   2  199.08   15.10
 -19  -6  -2  228.48   13.50
 -19   6   2  203.78   14.30
 -19   7  -2  126.89   12.40
 -19  -7   2  137.49   12.00
 -19  -7  -2  139.29   11.70
 -19   7   2  155.18   12.50
 -19   7   2  149.69   14.70
 -19  -8   2  502.85   28.80
 -19   8   2  590.74   24.90
 -19  -8  -2  538.05   22.20
 -19   8   2  553.94   23.90
 -19  -9   2   -6.00    4.90
 -19   9  -2   -0.80    5.30
 -19   9   2    4.40    5.70
 -19  -9  -2   -5.40    4.70
 -19  10  -2   96.79   13.20
 -19 -10   2   78.09   11.60
 -19 -10  -2   80.59   10.60
 -19  10   2   89.49   13.50
 -19 -11   2  263.87   15.80
 -19  11  -2  245.88   17.40
  19  11  -2  269.57   18.90
 -19  11   2  280.67   18.40
 -19 -11  -2  242.18   17.90
 -19 -12   2  101.69   12.10
 -19  12  -2   89.89   14.80
  19  12   2   77.19   11.00
 -19 -12  -2  108.99   11.70
 -19  12   2  120.69   15.30
  19  12  -2   72.59   10.30
 -19 -13   2   39.90    7.70
  19  13   2   28.60    7.80
 -19  13  -2   35.30    8.10
 -19 -13  -2   46.10    7.00
 -19  13   2   41.90    8.70
  19  13  -2   42.90    8.40
 -19 -14   2  605.44   25.50
  19  14   2  629.44   29.20
 -19  14  -2  595.34   27.70
 -19 -14  -2  572.34   23.90
  19  14  -2  594.04   29.10
 -19  14   2  574.54   28.00
 -19  15  -2   87.69   12.00
  19  15   2  135.09   18.70
 -19 -15   2  117.79   14.40
  19  15  -2   83.69   12.40
 -19 -15  -2  107.39   13.70
 -19  15   2   87.09   12.20
 -19  16  -2  159.88   20.30
  19  16   2  162.08   19.70
 -19 -16   2  168.68   16.40
 -19  16   2  167.08   21.30
 -19 -16  -2  158.38   16.00
  19  16  -2  141.09   21.20
 -19  17  -2   -7.30    9.90
 -19 -17   2   -3.30    8.40
  19  17   2    6.60    9.80
 -19  17   2  -13.00   10.00
  19  17  -2   -6.60   10.20
 -19 -17  -2   -1.10    8.10
 -20   0   2   10.80    4.50
 -20   0  -2    8.60    4.10
 -20   0   2    0.30    4.30
 -20   1  -2   14.90    6.10
 -20  -1   2   11.30    5.50
 -20   1  -2    9.70    4.60
 -20   1   2   16.30    5.50
 -20   1   2   10.00    4.60
 -20  -1  -2   17.10    5.00
 -20   2  -2   -6.10    4.30
 -20   2  -2    1.20    4.90
 -20   2   2   -3.60    4.50
 -20   2   2   -7.40    4.10
 -20  -2  -2   -3.00    4.50
 -20   3  -2    0.00    4.70
 -20   3  -2   12.00    4.70
 -20  -3   2    6.70    6.40
 -20   3   2    1.40    4.80
 -20  -3  -2    0.00    4.90
 -20   3   2    3.60    5.80
 -20   4  -2   10.40    5.10
 -20  -4   2    1.60    5.80
 -20   4  -2    2.90    4.30
 -20  -4  -2    8.60    5.10
 -20   4   2   -3.90    4.20
 -20  -5   2    8.70    4.90
 -20   5  -2   -3.60    4.30
 -20   5  -2   11.10    5.00
 -20   5   2   -5.80    4.20
 -20  -5  -2    1.00    4.90
 -20   5   2    6.10    5.20
 -20   6  -2    4.20    5.00
 -20  -6   2    1.70    4.80
 -20   6   2   -4.90    5.10
 -20   6   2   -6.00    4.60
 -20  -6  -2   -1.90    4.40
 -20   7  -2    2.50    5.30
 -20  -7   2    5.80    4.70
 -20   7   2    6.20    4.60
 -20   7   2    6.90    6.00
 -20  -7  -2    7.10    5.20
 -20   8  -2   -1.50    5.80
 -20  -8   2    7.30    5.50
 -20   8   2   11.40    6.10
 -20  -8  -2    8.50    6.20
 -20   8   2    7.90    5.20
 -20   9  -2   -5.70    6.00
 -20  -9   2   -3.60    5.40
 -20  -9  -2   -8.00    7.10
 -20   9   2    5.80    6.00
 -20 -10   2    1.50    5.30
 -20  10  -2    0.70    6.50
 -20 -10  -2   -2.90    5.20
 -20  10   2   -8.20    6.20
 -20 -11   2    1.60    5.70
 -20  11  -2    3.50    6.90
  20  11  -2    9.50    7.20
 -20 -11  -2   10.70    6.10
 -20  11   2   -0.80    6.90
 -20  12  -2    7.20    7.40
  20  12   2  -11.60    7.10
 -20 -12   2    4.80    6.10
 -20  12   2    6.60    7.60
 -20 -12  -2    8.30    6.10
  20  12  -2   -6.70    7.40
 -20  13  -2  -10.50    7.70
 -20 -13   2   13.80    6.50
  20  13   2   -0.30    7.70
 -20 -13  -2   -3.80    6.30
  20  13  -2    0.40    7.70
 -20  13   2   -5.10    8.00
 -20 -14   2   11.30    7.20
  20  14   2   12.70    8.60
 -20  14  -2    1.10    8.50
 -20 -14  -2    9.60    6.80
  20  14  -2    5.30    8.50
 -20  14   2   12.20    8.50
 -20 -15   2    3.50    7.50
 -20  15  -2   -7.70    9.00
  20  15   2   14.20    9.30
 -20  15   2   -0.10    9.40
 -20 -15  -2    2.20    7.20
  20  15  -2   -2.30    9.40
 -20  16  -2    9.20   10.40
 -20 -16   2   20.10    8.60
  20  16   2   10.00   10.10
  20  16  -2   -4.90   10.00
 -20 -16  -2   21.00    8.20
 -20  16   2   19.70   10.20
 -21   0  -2    3.80    4.50
 -21   0   2    0.30    5.30
 -21   0   2   -4.90    4.80
 -21   1  -2   -0.30    4.80
 -21  -1   2    8.50    5.10
 -21   1  -2    4.70    4.40
 -21   1   2   -6.10    5.00
 -21   1   2    0.90    4.90
 -21  -1  -2    2.50    4.40
 -21  -2   2   17.20    5.70
 -21   2  -2   22.20    7.10
 -21   2  -2   16.40    5.20
 -21   2   2   17.20    5.50
 -21   2   2   19.60    5.80
 -21  -2  -2   22.80    5.80
 -21   3  -2   44.50    7.50
 -21  -3   2   38.70    7.30
 -21   3   2   38.00    6.50
 -21   3   2   33.60    6.80
 -21  -3  -2   49.70    7.70
 -21   4  -2   30.70    6.30
 -21   4  -2   23.70    6.00
 -21  -4   2   29.10    5.90
 -21   4   2   15.20    5.60
 -21   4   2   18.50    5.30
 -21  -4  -2   33.40    6.70
 -21  -5   2   33.50    6.70
 -21   5  -2   35.90    6.60
 -21   5  -2   41.70    7.70
 -21  -5  -2   28.80    6.50
 -21   5   2   30.00    6.60
 -21   5   2   36.20    7.70
 -21   6  -2   43.50    7.10
 -21  -6   2   50.49    7.80
 -21   6  -2   44.10    8.20
 -21   6   2   37.50    6.80
 -21   6   2   38.00    7.50
 -21  -6  -2   45.50    7.20
 -21   7  -2  361.46   20.30
 -21  -7   2  410.66   20.50
 -21   7   2  428.46   21.70
 -21  -7  -2  398.16   19.20
 -21   7   2  395.36   20.60
 -21  -8   2  156.68   13.80
 -21   8  -2  152.88   14.80
 -21   8   2  146.39   13.90
 -21   8   2  138.59   15.40
 -21  -8  -2  150.28   12.80
 -21   9  -2    0.10    6.50
 -21  -9   2    4.60    6.10
 -21  -9  -2   20.20    6.30
 -21   9   2   15.00    7.60
 -21  10  -2   21.10    7.40
 -21 -10   2    2.50    5.90
 -21  10   2    1.40    6.90
 -21 -10  -2   24.50    6.10
 -21  11  -2   16.40    7.90
 -21 -11   2   19.80    6.40
  21  11  -2   13.30    8.10
 -21 -11  -2   15.10    6.20
 -21  11   2   22.60    7.80
  21  12   2  -17.70    8.10
 -21 -12   2   -8.90    6.90
 -21  12  -2   -7.90    7.60
 -21 -12  -2    5.30    6.70
 -21  12   2  -16.00    7.90
 -21  13  -2  133.09   18.90
 -21 -13   2  128.49   15.30
  21  13   2  136.89   19.60
  21  13  -2  127.89   20.10
 -21 -13  -2  182.38   15.00
 -21  13   2  161.38   19.10
 -21  14  -2  244.88   21.50
  21  14   2  253.57   22.60
 -21 -14   2  225.38   17.50
  21  14  -2  243.38   23.00
 -21  14   2  274.57   22.20
 -21 -14  -2  254.37   17.40
 -21  15  -2  193.38   21.80
 -21  15   2  212.88   22.70
 -22   0   2   19.20    5.50
 -22   0   2   10.40    5.60
 -22   0  -2    1.90    4.70
 -22   1  -2    9.00    5.30
 -22  -1   2    6.50    5.20
 -22   1  -2    7.90    5.10
 -22   1   2    1.00    5.40
 -22   1   2    9.80    5.90
 -22  -1  -2   -0.20    5.20
 -22   2  -2   -2.80    5.20
 -22   2  -2    5.80    5.60
 -22  -2   2   -0.30    5.50
 -22  -2  -2   -2.00    5.20
 -22   2   2   -1.10    5.40
 -22   2   2   -0.70    5.90
 -22   3  -2    3.20    5.70
 -22  -3   2    5.80    5.30
 -22   3  -2   -0.80    5.30
 -22  -3  -2   -8.80    5.10
 -22   3   2   -2.30    5.60
 -22   3   2   -2.40    5.20
 -22  -4   2    8.00    6.00
 -22   4  -2   -0.40    5.60
 -22   4  -2    1.10    5.00
 -22  -4  -2   -4.10    5.30
 -22   4   2    0.20    5.80
 -22   4   2   -1.70    5.40
 -22   5  -2   10.20    5.30
 -22   5  -2    7.90    5.80
 -22  -5   2    1.00    5.70
 -22   5   2    9.00    6.10
 -22   5   2  -10.50    5.40
 -22  -5  -2   -4.20    5.40
 -22   6  -2    1.50    5.40
 -22   6  -2  -10.10    5.90
 -22  -6   2   -0.50    6.40
 -22  -6  -2   -6.20    5.60
 -22   6   2   -1.70    6.30
 -22   6   2   -8.40    5.70
 -22  -7   2    6.30    6.00
 -22   7  -2    2.50    6.70
 -22   7   2   11.20    6.90
 -22   7   2   19.60    6.50
 -22  -7  -2   13.40    5.70
 -22   8  -2   -1.90    6.80
 -22  -8   2   -7.30    6.20
 -22  -8  -2   -0.70    6.00
 -22   8   2    3.20    6.10
 -22   8   2  -10.70    6.90
 -22  -9   2    4.90    6.30
 -22   9  -2    0.30    7.20
 -22  -9  -2    6.20    6.00
 -22   9   2   -2.70    7.50
 -22 -10   2    2.70    7.00
 -22  10   2  -13.20    7.90
 -22 -10  -2   11.80    6.60
 -22  11  -2    5.10    8.30
 -22 -11   2   10.70    7.50
  22  11  -2    5.90    8.40
 -22  11   2   -2.00    8.00
 -22 -11  -2   19.10    7.00
 -22  12  -2    3.00    8.50
  22  12   2   -3.80    8.70
 -22 -12   2    3.90    7.50
 -22 -12  -2   12.90    7.60
  22  12  -2   -7.90    8.80
 -22  12   2   29.40    8.70
 -22  13  -2    2.20    9.20
  22  13   2    7.60    9.50
 -22 -13   2    0.50    8.00
  22  13  -2   -9.70    9.50
 -22  13   2    2.00    9.30
 -22 -13  -2   10.30    8.00
 -23   0   2  920.71   34.80
 -23   0  -2  967.30   34.70
 -23  -1   2  136.29   12.90
 -23   1  -2  117.89   12.40
 -23  -1  -2  109.59   12.90
 -23   1   2   95.09   13.50
 -23   1   2  119.89   13.00
 -23   2  -2  208.08   16.00
 -23   2  -2  239.98   15.90
 -23  -2   2  247.68   16.40
 -23   2   2  221.48   17.00
 -23  -2  -2  233.48   16.10
 -23   2   2  248.78   16.80
 -23   3  -2    2.90    6.30
 -23   3  -2   -7.90    6.10
 -23  -3   2    0.00    5.90
 -23   3   2   -4.10    5.60
 -23   3   2   -6.70    6.50
 -23  -3  -2   -7.40    5.40
 -23  -4   2   29.60    7.10
 -23   4  -2   21.20    6.10
 -23   4  -2   14.70    6.40
 -23  -4  -2   17.80    5.70
 -23   4   2   21.00    7.90
 -23   4   2   30.30    8.10
 -23  -5   2   91.99   13.40
 -23   5  -2  132.59   13.60
 -23   5  -2   85.59   14.00
 -23  -5  -2  105.09   12.90
 -23   5   2   79.29   10.70
 -23   5   2  109.39   13.80
 -23  -6   2  183.78   15.80
 -23   6  -2  206.48   16.30
 -23   6  -2  146.09   16.00
 -23   6   2  200.38   16.40
 -23   6   2  166.38   16.40
 -23  -6  -2  182.38   14.90
 -23  -7   2   81.59   13.20
 -23   7  -2   68.89    9.60
 -23   7   2   55.39    8.60
 -23  -7  -2   80.09   12.30
 -23   7   2   79.39   12.90
 -23   8  -2  146.89   17.70
 -23  -8   2  208.18   16.20
 -23   8   2  190.28   18.40
 -23  -8  -2  176.78   15.00
 -23  -9   2    3.20    7.50
 -23   9  -2   -2.70    8.10
 -23  -9  -2    1.40    7.00
 -23   9   2    8.20    8.10
 -23  10  -2    2.10    8.60
 -23 -10   2    7.20    7.40
 -23 -10  -2    0.30    7.50
 -23  10   2   -1.50    8.70
 -23  11  -2   70.59   11.60
 -23 -11   2   78.59   10.20
 -23 -11  -2  112.59   15.30
  23  11  -2   74.29   11.80
 -23  11   2   74.99   11.60
  23  12   2   35.70   10.50
 -23  12  -2   44.50   10.80
 -23 -12   2   48.90    9.10
 -23 -12  -2   59.59    9.80
 -23  12   2   39.30   11.10
  23  12  -2   31.80   10.50
 -24   0  -2    0.70    6.20
 -24   0   2    6.10    6.60
 -24   1  -2    8.00    6.00
 -24  -1   2    6.40    6.20
 -24   1   2    0.50    7.00
 -24   1   2    8.50    7.20
 -24  -1  -2    0.60    6.40
 -24  -2   2   -0.70    6.20
 -24   2  -2   -0.70    6.70
 -24   2   2   -0.20    6.80
 -24   2   2   12.80    6.30
 -24  -2  -2    3.20    6.20
 -24   3  -2    5.60    6.60
 -24   3  -2   -3.00    7.20
 -24  -3   2   -3.30    6.30
 -24   3   2   -2.00    6.60
 -24  -3  -2    5.00    6.10
 -24   3   2  -15.40    6.90
 -24  -4   2    4.10    6.90
 -24   4  -2    1.50    7.20
 -24   4  -2   -4.40    6.20
 -24  -4  -2    8.40    6.40
 -24   4   2    8.80    7.40
 -24   4   2   -3.70    6.60
 -24   5  -2    4.30    7.20
 -24  -5   2  -10.00    7.20
 -24   5  -2   10.40    7.40
 -24   5   2    7.30    7.40
 -24  -5  -2   11.00    7.50
 -24   5   2   14.10    7.50
 -24   6  -2    7.30    7.70
 -24  -6   2   -1.00    7.00
 -24   6   2   -4.00    6.80
 -24  -6  -2   17.20    6.80
 -24   6   2   -4.80    7.50
 -24  -7   2    0.40    7.00
 -24   7  -2   -1.10    7.80
 -24   7   2   -7.30    8.00
 -24  -7  -2   12.00    7.20
 -24   7   2  -12.70    7.50
 -24  -8   2   -2.80    7.20
 -24   8  -2   10.20    8.50
 -24  -8  -2   -3.10    7.60
 -24   8   2   -0.70    8.40
 -24   9  -2   10.30    9.10
 -24  -9   2   12.30    7.60
 -24  -9  -2    3.10    7.50
 -24   9   2  -16.90    8.80
 -24  10  -2    7.50    9.50
 -24 -10   2    7.30    8.80
 -24 -10  -2   -7.90    7.90
 -24  10   2   -1.50    9.20
 -25   0   2  214.98   17.40
 -25   0  -2  185.58   16.60
 -25   1  -2    6.90    6.80
 -25  -1   2    4.30    7.40
 -25   1   2   14.00    7.70
 -25  -1  -2   12.80    7.10
 -25  -2   2  812.92   33.70
 -25   2  -2  873.91   34.10
 -25   2   2  853.61   34.50
 -25   2   2  793.82   33.50
 -25  -2  -2  822.42   32.60
 -25   3  -2    3.70    7.60
 -25  -3   2   11.20    7.70
 -25   3  -2    8.40    7.00
 -25   3   2    4.60    7.00
 -25  -3  -2   11.80    7.10
 -25   3   2    7.60    7.90
 -25   4  -2   25.10    7.60
 -25   4  -2   29.20    8.30
 -25  -4   2   35.30    9.30
 -25  -4  -2   32.50    7.50
 -25   4   2   32.90    8.70
 -25   4   2   38.40    8.70
 -25   5  -2   74.89   10.80
 -25  -5   2  102.39   15.40
 -25   5  -2   74.69   10.70
 -25   5   2   59.99    9.90
 -25   5   2  100.39   15.90
 -25   6  -2   63.79   10.30
 -25  -6   2   76.79   10.30
 -25   6   2   77.99   10.70
 -25   6   2   70.69   11.00
 -25  -6  -2   65.39   10.00
 -25  -7   2   34.90    8.60
 -25   7  -2   30.90    9.80
 -25   7   2   24.60    8.80
 -25  -7  -2   35.80    8.80
 -25   7   2   20.30    9.30
 -26   0  -2  -10.30    7.50
 -26   0   2    5.50    7.70
 -26   1  -2    2.50    7.60
 -26  -1   2   -0.40    7.90
 -26   1   2    6.80    7.60
 -26  -1  -2    3.60    8.20
 -26  -2   2    1.80    8.30
 -26   2  -2   16.10    8.30
 -26  -2  -2   -4.10    7.60
 -26   2   2    4.40    8.20
 -26   3  -2    0.30    8.80
 -26  -3   2    5.70    7.90
 -26   3   2   -5.00    8.30
 -26   3   2   -0.50    8.80
 -26  -3  -2   -7.70    8.20
 -26  -4   2    3.50    7.80
 -26   4  -2   15.20    8.80
 -26   4  -2  -13.80    8.70
 -26   4   2   -3.10    8.80
 -26  -4  -2    8.20    8.00
 -26   4   2   11.80    8.50
   0  -1   3    0.50    0.30
   0   1   3    0.40    0.20
   0   1  -3    0.00    0.30
   0   2  -3   19.50    1.60
   0   2   3   20.40    1.50
   0  -2   3   20.60    1.70
   0  -2  -3   20.10    1.20
   0  -2  -3   20.90    1.40
   0   3   3   -0.20    0.50
   0  -3   3   -0.20    0.70
   0   3  -3    0.50    0.60
   0  -3  -3    0.50    0.60
   0  -4   3    1.60    1.00
   0   4  -3    0.30    0.80
   0  -4  -3    0.00    0.80
   0   4   3    0.00    0.80
   0  -5   3    0.00    1.00
   0   5  -3    0.90    1.00
   0   5   3    0.50    0.90
   0  -5  -3    0.70    0.90
   0   6  -3  640.84   19.20
   0  -6  -3  672.23   18.80
   0  -6   3  648.74   19.10
   0   6   3  644.14   18.90
   0  -7   3   -0.40    1.40
   0   7  -3   -0.70    1.20
   0  -7  -3   -0.50    1.30
   0   7   3   -1.10    1.10
   0  -8   3  229.08    9.70
   0   8   3  220.18    9.50
   0   8  -3  223.98    9.70
   0  -8  -3  224.08    9.30
   0   9   3   -0.70    1.40
   0  -9  -3   -0.60    1.70
   0   9  -3   -0.80    1.60
   0  10   3   18.80    3.20
   0  10  -3   16.80    3.20
   0 -10   3   20.60    3.50
   0 -10  -3   20.10    3.40
   0 -11  -3    0.50    2.50
   0 -11   3   -0.80    2.40
   0  11  -3   -0.20    2.10
   0  11   3   -0.40    2.00
   0  12   3  347.57   14.70
   0 -12   3  355.36   15.00
   0 -12  -3  339.57   14.40
   0  12  -3  342.77   15.00
   0 -13  -3   -1.90    3.10
   0 -13   3    1.50    3.50
   0  13  -3   -1.50    2.80
   0  13   3    0.60    2.60
   0 -14  -3    0.60    3.70
   0  14   3    0.20    2.90
   0 -14   3   -5.60    4.00
   0 -15  -3   -2.80    4.30
   0  15  -3   -3.60    3.30
   0  15   3   -4.40    3.30
   0  16   3  312.57   15.90
   0  16  -3  273.37   15.40
   0  17  -3   -4.60    4.00
   0  17   3   -2.00    4.10
   0  18  -3  483.05   22.70
   0  18   3  509.35   22.60
   0  19   3   10.00    5.40
   0  19  -3    9.70    5.50
   0  20  -3   72.79   10.40
   0  20   3   93.49   13.80
   0  21  -3    5.30    6.70
   0  21   3   -0.60    6.50
   0  22  -3  430.66   24.20
   0  22   3  393.36   23.60
   0  23  -3    3.60    8.30
   0  23   3   12.90    8.50
   0 -23   3   -3.40    7.30
   0  24   3   83.69   13.20
   0 -24  -3  112.89   16.10
   0  24  -3   80.69   13.40
  -1   0   3    0.10    0.30
   1   0  -3    0.10    0.20
  -1  -1   3   68.09    2.50
   1  -1  -3   63.39    2.30
  -1   1   3   60.99    2.30
   1  -1   3   61.59    2.30
   1   1  -3   62.09    2.40
  -1  -2   3  118.99    4.30
  -1  -2   3  127.49    4.40
   1  -2  -3  117.79    3.90
   1  -2  -3  113.39    4.10
  -1   2  -3  114.99    4.20
   1   2  -3  131.39    4.40
  -1   2   3  118.19    4.20
   1  -2   3  115.89    4.20
  -1   2   3  111.99    3.90
   1  -3  -3   16.40    1.50
  -1   3  -3   17.80    2.00
   1  -3  -3   16.50    1.80
   1   3   3   24.80    1.90
  -1  -3   3   19.40    2.00
   1   3  -3   21.30    2.10
  -1   3   3   17.40    1.90
   1  -3   3   20.30    2.00
   1  -4  -3  263.37    8.50
   1   4   3  255.47    8.40
  -1  -4   3  260.57    8.70
  -1   4  -3  260.57    8.70
   1  -4   3  263.77    8.80
   1   4  -3  250.47    8.60
  -1  -4  -3  261.57    8.20
  -1   4   3  259.77    8.60
  -1   5  -3    2.80    1.20
  -1  -5   3    2.60    1.10
   1  -5  -3    4.20    1.30
   1   5   3    3.80    1.20
   1   5  -3    3.70    1.30
  -1   5   3    2.60    1.10
   1  -5   3    2.90    1.20
  -1  -5  -3    2.70    1.10
   1  -6  -3  765.82   20.90
  -1  -6   3  758.62   21.30
   1   6   3  746.93   21.00
  -1   6  -3  725.93   21.60
  -1   6   3  748.73   21.10
  -1  -6  -3  747.23   20.70
   1  -6   3  762.52   21.40
   1   6  -3  630.44   22.30
  -1   7  -3  615.94   18.90
  -1  -7   3  619.44   18.90
   1   7   3  608.44   18.60
  -1   7   3  633.84   18.90
   1   7  -3  611.94   18.90
  -1  -7  -3  588.24   18.50
   1  -7   3  625.84   19.00
  -1  -8   3  443.86   15.30
   1  -8  -3  453.75   15.20
   1   8   3  464.25   15.50
  -1   8  -3  458.05   15.70
   1  -8   3  458.65   15.60
   1   8  -3  439.66   15.60
  -1  -8  -3  458.25   15.00
  -1   8   3  465.05   15.50
  -1  -9   3  143.69    7.70
   1  -9  -3  136.69    7.50
  -1   9  -3  132.39    7.70
   1   9   3  138.79    7.50
  -1   9   3  139.19    7.60
   1   9  -3  136.99    7.80
  -1  -9  -3  135.39    7.30
   1  -9   3  141.29    7.70
   1 -10  -3  119.49    7.50
  -1 -10   3  136.99    7.90
   1  10   3  128.89    7.70
  -1  10  -3  127.29    7.90
   1 -10   3  124.69    7.80
  -1  10   3  127.49    7.70
   1  10  -3  121.99    7.90
  -1 -10  -3  131.99    7.50
   1  11   3  361.96   14.60
  -1  11  -3  355.86   14.70
   1 -11  -3  362.86   14.30
  -1 -11   3  346.17   14.30
  -1 -11  -3  366.56   14.30
  -1  11   3  366.66   14.70
   1  11  -3  343.07   14.60
   1 -11   3  361.26   14.60
   1 -12  -3   16.20    3.80
  -1  12  -3   15.40    3.70
   1  12   3   15.10    3.60
  -1 -12   3   15.20    3.80
   1  12  -3   13.40    3.70
   1 -12   3   13.30    3.50
  -1 -12  -3   19.10    3.50
  -1  12   3   16.30    3.50
   1 -13  -3   16.30    4.10
   1  13   3   14.00    3.70
  -1  13  -3    9.80    3.60
  -1 -13   3   10.10    3.60
  -1 -13  -3   14.70    3.60
  -1  13   3   10.30    3.30
   1 -13   3   11.80    3.70
   1  13  -3    8.30    3.50
  -1 -14   3   24.30    4.80
  -1  14  -3   20.80    4.90
   1  14   3   28.20    4.90
   1 -14  -3   25.60    4.70
   1  14  -3   20.40    5.00
  -1 -14  -3   31.90    5.00
   1 -14   3   25.90    5.20
  -1  14   3   33.60    5.40
  -1  15  -3  249.38   14.60
   1 -15  -3  258.67   14.40
   1  15   3  305.17   15.30
  -1  15   3  295.67   15.00
   1  15  -3  298.27   15.60
  -1 -15  -3  270.57   14.50
  -1  16  -3   13.90    4.50
   1  16   3   15.10    4.60
   1  16  -3   13.30    4.60
  -1  16   3   18.80    4.70
   1  17   3    5.40    4.50
  -1  17  -3    0.60    4.50
  -1  17   3    0.70    4.20
   1  17  -3    0.70    4.60
   1  18   3   18.30    5.50
  -1  18  -3   11.50    5.20
   1  18  -3   -0.10    4.90
   1  19   3  218.48   16.20
  -1  19  -3  219.88   15.80
   1  19  -3  213.58   16.50
  -1  19   3  262.87   16.60
  -1  20  -3   -1.90    6.00
   1  20   3    0.60    6.00
  -1  20   3   -8.50    5.50
   1  20  -3   -7.60    6.20
  -1  21  -3   33.60    8.40
  -1 -21   3   75.19   11.70
   1  21   3   54.29    8.70
  -1  21   3   46.50    8.50
   1  21  -3   49.70    8.90
   1  22   3    8.20    7.70
  -1 -22   3    3.30    5.90
  -1  22  -3    1.80    7.50
  -1  22   3    7.00    7.30
   1  22  -3   -0.20    7.90
  -1 -22  -3    0.90    5.90
  -1  23  -3  164.58   19.70
  -1 -23   3  191.38   16.00
   1  23   3  164.98   19.60
   1  23  -3  146.49   18.90
  -1 -23  -3  164.28   14.80
  -1  23   3  135.39   19.60
  -1 -24   3   25.20    8.50
  -1  24  -3   21.70   10.00
   1  24   3   20.40   10.10
  -1 -24  -3    9.10    7.30
   1  24  -3   27.40   10.60
  -1  24   3   26.50   10.10
  -2   0   3   -0.50    0.60
  -2   0  -3    0.20    0.40
   2   0  -3    0.20    0.50
   2   0   3   -0.40    0.40
   2   0   3    0.50    0.40
  -2   0   3    0.10    0.60
   2   0  -3    0.10    0.50
  -2   1  -3  347.17    9.40
  -2  -1   3  344.47    9.80
  -2  -1   3  360.26    9.80
   2   1   3  358.06    8.90
   2  -1  -3  348.37    9.70
   2  -1  -3  353.66    9.70
  -2  -1  -3  352.56    8.90
   2   1  -3  341.67    9.80
   2  -1   3  345.17    9.40
   2   1  -3  358.26    9.80
  -2   1   3  349.27    9.70
  -2   1   3  349.47    9.60
  -2  -2   3   87.39    3.70
   2   2   3   89.49    2.80
  -2   2  -3   78.59    3.50
   2  -2  -3   79.59    3.30
   2  -2  -3   88.49    3.70
   2   2  -3   87.99    3.70
  -2   2   3   84.49    3.60
  -2  -2  -3   80.29    2.70
   2  -2   3   81.89    3.50
   2   2  -3   87.79    3.60
  -2   2   3   84.79    3.40
  -2  -3   3   67.49    3.50
  -2  -3   3   63.69    3.20
  -2   3  -3   48.30    3.10
   2  -3  -3   48.90    2.70
   2  -3  -3   48.50    3.00
   2   3  -3   63.59    3.20
  -2   3   3   49.60    2.70
   2  -3   3   48.30    3.10
  -2  -3  -3   63.69    2.50
  -2   3   3   52.09    3.20
  -2  -4   3   56.39    3.50
  -2   4  -3   57.79    3.70
   2   4   3   54.39    3.30
   2  -4  -3   54.29    3.40
  -2  -4   3   52.79    3.30
   2  -4  -3   52.49    3.00
  -2  -4  -3   52.89    2.70
   2   4  -3   53.09    3.50
   2  -4   3   60.29    3.70
  -2   4   3   56.59    3.60
  -2   5  -3  593.64   17.60
  -2  -5   3  602.64   17.60
   2  -5  -3  619.74   17.60
   2   5   3  595.54   17.30
   2  -5  -3  626.54   17.00
   2  -5   3  611.24   17.80
   2   5  -3  593.14   17.70
  -2   5   3  607.74   17.70
   2   6   3   -0.80    1.00
   2  -6  -3   -0.30    1.20
   2  -6   3    0.70    1.50
  -2   6   3    0.10    1.30
   2   6  -3    1.20    2.10
  -2  -6  -3   -0.50    1.10
  -2  -7   3   62.99    4.80
   2  -7  -3   73.79    4.90
  -2   7  -3   59.29    4.80
   2   7   3   69.69    4.70
   2  -7   3   69.89    5.00
  -2  -7  -3   64.39    5.40
  -2   7   3   70.99    4.90
   2   7  -3   65.29    4.90
   2   8   3  448.16   15.40
   2  -8  -3  451.15   15.20
  -2  -8   3  460.25   15.60
  -2   8  -3  436.76   15.50
  -2  -8  -3  450.15   15.00
   2  -8   3  448.36   15.60
   2   8  -3  451.65   15.70
  -2   8   3  459.25   15.60
   2  -9  -3   48.90    5.10
  -2  -9   3   59.79    5.20
  -2   9  -3   48.60    5.30
   2   9   3   56.59    4.90
  -2   9   3   57.49    5.10
   2   9  -3   49.10    5.20
  -2  -9  -3   56.89    5.00
   2  -9   3   42.00    5.10
  -2 -10   3   14.10    2.80
   2  10   3   17.70    3.10
   2 -10  -3   22.80    3.30
  -2  10  -3   14.00    3.20
   2 -10   3   21.10    3.50
   2  10  -3   22.40    3.80
  -2  10   3   28.90    4.50
  -2 -10  -3   22.40    3.50
   2 -11  -3    0.10    2.50
  -2  11  -3   -1.60    2.20
  -2 -11   3    0.10    2.60
   2  11   3   -3.10    1.90
   2  11  -3    2.40    2.50
  -2  11   3    3.80    2.40
   2 -11   3    0.20    2.60
  -2 -11  -3   -0.40    2.50
   2  12   3    4.60    2.70
   2 -12  -3   10.50    3.30
  -2 -12   3    6.50    3.30
  -2  12  -3    6.30    3.00
  -2  12   3   11.70    3.00
   2 -12   3   17.20    3.90
  -2 -12  -3   14.20    3.80
   2  12  -3    7.80    3.20
  -2  13  -3    9.10    3.60
   2 -13  -3    7.70    3.50
   2  13   3    0.00    2.70
  -2 -13   3    4.00    3.60
   2  13  -3    6.00    3.10
   2 -13   3    5.80    3.70
  -2 -13  -3    3.00    3.50
  -2  13   3    5.10    3.00
   2 -14  -3  122.09   10.30
   2  14   3  101.29    8.90
  -2 -14   3   76.09   10.00
  -2  14  -3   96.69    9.40
   2  14  -3   76.59    9.10
  -2  14   3  123.09    9.70
  -2 -14  -3  118.49   10.10
   2 -14   3  110.49   10.50
   2  15   3  176.08   11.70
   2 -15  -3  149.09   11.90
  -2  15  -3  149.88   11.20
   2  15  -3  158.38   11.80
  -2 -15  -3  143.39   11.60
  -2  15   3  172.18   11.40
   2  16   3   -0.80    3.70
  -2  16  -3    1.60    3.80
   2  16  -3   -2.10    3.70
  -2  16   3    0.10    4.00
  -2  17  -3    2.80    4.30
   2  17   3   -0.10    4.20
  -2  17   3   -2.90    3.90
   2  17  -3    6.90    4.60
   2  18   3    3.70    4.90
  -2 -18   3    7.40    4.30
  -2  18  -3    6.90    4.90
  -2  18   3    3.20    4.60
   2  18  -3   -4.10    4.80
   2  19   3    0.10    5.50
  -2 -19   3    6.40    4.50
  -2  19  -3    4.20    5.60
  -2  19   3    3.80    5.40
   2  19  -3   -1.80    5.60
   2  20   3  140.69   14.80
  -2 -20   3  155.28   12.50
  -2  20  -3  133.49   14.10
   2  20  -3  143.89   15.10
  -2  20   3  128.49   14.70
  -2 -20  -3  149.59   12.20
  -2  21  -3    3.50    7.10
  -2 -21   3   25.80    6.40
   2  21   3   32.00    8.00
  -2 -21  -3   26.00    6.00
  -2  21   3   14.80    6.90
   2  21  -3   14.10    7.10
  -2  22  -3   42.20    9.50
   2  22   3   52.69   10.20
  -2 -22   3   55.09    8.50
  -2  22   3   39.80    8.30
  -2 -22  -3   51.29    7.60
   2  22  -3   54.89   10.10
   2  23   3   18.40    9.30
  -2 -23   3   20.40    7.20
  -2  23  -3   13.90    8.90
  -2  23   3   19.60    8.40
   2  23  -3   16.00    8.90
  -2 -23  -3   24.40    6.90
  -2 -24   3   33.30    8.10
   2  24   3   31.90   10.40
  -2  24  -3   27.60   10.10
  -2 -24  -3   33.80    8.30
   2  24  -3   24.90   11.00
  -2  24   3   27.90   10.00
   3   0   3    0.30    0.50
  -3   0  -3    0.20    0.50
  -3   0   3    0.10    0.60
  -3   0  -3   -0.30    0.40
  -3   0   3    0.00    0.60
   3   0  -3    0.70    0.70
   3   0   3    0.10    0.50
   3   0  -3    0.30    0.60
  -3  -1   3  168.58    6.00
  -3   1  -3  178.28    5.80
   3   1   3  183.08    5.40
  -3   1  -3  178.28    5.80
  -3  -1   3  173.18    6.10
   3  -1  -3  183.98    6.10
   3  -1  -3  184.68    6.20
   3   1  -3  175.18    6.10
   3   1  -3  183.18    6.10
   3  -1   3  185.08    5.80
  -3   1   3  173.78    6.00
   3  -1   3  177.78    5.80
  -3   1   3  181.78    6.20
  -3  -1  -3  173.58    5.30
   3  -2  -3  289.07    8.80
   3  -2  -3  289.37    9.00
   3   2   3  295.87    8.00
  -3   2  -3  288.97    8.80
  -3  -2  -3  285.17    8.00
   3   2  -3  276.57    8.80
   3  -2   3  292.07    8.90
  -3   2   3  298.37    8.90
   3   2  -3  289.17    9.00
  -3   2   3  294.67    9.10
   3  -2   3  291.27    8.80
  -3   3  -3   13.80    2.00
   3  -3  -3    8.60    1.30
  -3  -3   3   10.80    1.80
   3  -3  -3    8.40    1.60
   3   3   3   12.30    1.40
   3  -3   3    7.70    1.40
   3   3  -3   13.40    1.70
   3   3  -3   13.90    2.20
  -3  -3  -3   10.40    1.40
  -3   3   3    6.70    1.30
  -3   3   3    9.00    1.60
  -3  -4   3   23.20    2.40
   3  -4  -3   15.30    2.10
   3  -4  -3   11.40    1.80
  -3   4  -3   16.60    2.50
  -3   4   3   15.70    2.10
   3  -4   3   17.80    2.60
   3   4  -3   18.50    2.60
  -3   4   3   18.90    2.60
   3   4  -3   18.10    2.20
  -3  -4  -3   17.40    1.70
  -3  -5   3  123.39    5.80
   3  -5  -3  120.59    5.40
  -3  -5   3  121.89    5.60
   3  -5  -3  115.69    5.70
  -3   5  -3  120.79    5.80
   3   5   3  127.59    5.70
   3   5  -3  117.99    5.90
  -3   5   3  121.39    6.00
   3  -5   3  121.39    5.90
  -3  -5  -3  121.49    4.80
  -3   6  -3  590.14   18.20
  -3  -6   3  589.44   17.50
  -3  -6   3  582.44   18.00
   3   6   3  590.54   17.90
   3  -6  -3  606.24   17.30
   3  -6  -3  573.04   18.10
   3  -6   3  591.34   18.10
  -3   6   3  598.34   18.20
  -3  -6  -3  584.04   16.40
   3   6  -3  589.84   18.00
   3  -7  -3   27.90    3.70
   3  -7  -3   28.60    3.10
  -3  -7   3   26.20    3.30
  -3   7  -3   23.80    3.80
  -3  -7   3   33.00    3.80
   3   7   3   35.30    3.50
  -3   7   3   30.10    3.70
   3   7  -3   32.30    3.80
   3  -7   3   24.00    3.80
  -3  -8   3  271.97   11.20
   3  -8  -3  301.57   10.80
  -3   8  -3  292.37   11.70
   3  -8  -3  293.97   11.40
  -3  -8   3  286.37   10.90
   3   8   3  289.87   11.40
   3  -8   3  280.57   11.50
  -3   8   3  295.07   11.60
   3   8  -3  267.87   11.50
  -3  -8  -3  280.27   10.00
  -3   9  -3 1368.16   38.40
  -3  -9   3 1379.36   38.10
   3  -9  -3 1358.26   37.90
   3   9   3 1386.16   38.20
  -3  -9   3 1313.67   37.00
  -3  -9  -3 1413.36   37.70
   3   9  -3 1345.37   38.30
   3  -9   3 1393.66   38.50
  -3   9   3 1363.86   38.30
  -3  10  -3    0.30    2.00
  -3 -10   3   -1.90    1.40
   3 -10  -3   -1.20    2.20
   3  10   3    0.80    2.00
  -3 -10   3   -2.30    2.40
   3 -10   3   -1.60    2.20
  -3  10   3    1.00    1.90
   3  10  -3    0.20    2.00
  -3 -10  -3   -0.60    2.20
  -3 -11   3  445.76   17.20
  -3 -11   3  462.95   16.60
   3  11   3  468.75   17.50
   3 -11  -3  486.65   17.50
  -3  11  -3  468.65   17.80
  -3 -11  -3  468.45   17.00
  -3  11   3  465.65   17.50
   3 -11   3  441.76   17.30
   3  11  -3  472.85   17.80
  -3  12  -3   44.10    6.60
  -3 -12   3   37.40    5.30
   3  12   3   45.70    6.10
  -3 -12   3   37.30    5.30
   3 -12  -3   48.90    6.90
  -3  12   3   50.19    6.40
   3  12  -3   31.20    5.10
   3 -12   3   61.69    7.50
  -3 -12  -3   40.00    6.60
  -3 -13   3   10.80    3.80
  -3  13  -3    9.30    3.70
   3 -13  -3    7.50    3.70
  -3 -13   3    8.40    3.10
   3  13   3    5.80    3.00
   3 -13   3    4.60    3.80
  -3  13   3   11.30    3.30
  -3 -13  -3    7.40    3.70
   3  13  -3    8.70    3.30
  -3 -14   3  156.88   11.70
   3  14   3  155.58   11.00
  -3 -14   3  167.08   10.40
   3 -14  -3  183.28   12.10
  -3  14  -3  170.98   11.70
  -3  14   3  195.48   11.70
   3  14  -3  166.48   11.80
  -3 -14  -3  169.08   11.20
   3 -14   3  202.38   12.30
   3 -15  -3   11.90    5.20
   3  15   3    7.90    3.90
  -3 -15   3   14.10    3.70
  -3  15  -3    8.00    3.80
  -3 -15  -3   18.30    4.80
  -3  15   3   14.40    4.00
   3  15  -3    8.90    4.00
  -3  16  -3   21.90    5.40
   3  16   3   28.40    5.60
  -3 -16   3   29.20    4.60
   3  16  -3   20.60    5.10
  -3 -16  -3   26.00    4.50
  -3  16   3   12.60    4.30
  -3  17  -3    0.60    4.40
   3  17   3   12.40    4.80
  -3 -17   3   14.00    4.40
   3  17  -3   11.40    4.80
  -3 -17  -3   13.30    4.20
  -3  17   3   15.40    4.90
  -3 -18   3   12.50    4.40
  -3  18  -3   14.60    5.80
   3  18   3   22.30    5.60
  -3  18   3   14.20    5.70
   3  18  -3    2.80    5.00
  -3 -18  -3   20.10    4.60
  -3  19  -3    9.80    5.90
  -3 -19   3   10.70    5.10
   3  19   3   11.00    5.70
  -3  19   3   11.90    5.80
  -3 -19  -3   10.60    4.60
   3  19  -3    9.90    6.20
  -3 -20   3   65.79   10.50
  -3  20  -3   33.30    7.60
   3  20   3   42.50    8.70
  -3 -20  -3   40.50    6.20
   3  20  -3   31.50    7.90
  -3  20   3   29.70    6.80
   3  21   3  144.19   16.40
  -3 -21   3  141.49   14.00
  -3  21  -3  118.69   16.80
  -3  21   3  154.68   16.50
   3  21  -3  154.18   17.40
  -3 -21  -3  145.69   12.60
  -3  22  -3    8.20    7.60
  -3 -22   3    8.70    6.50
   3  22   3    5.00    7.80
  -3  22   3    0.40    7.30
   3  22  -3   -8.50    7.80
  -3 -22  -3    6.60    6.10
  -3  23  -3   14.50    9.40
  -3 -23   3    4.70    7.00
   3  23   3  -14.40    8.60
   3  23  -3   -9.90    8.90
  -3  23   3    6.70    8.40
  -3 -23  -3    7.20    6.90
   3  24   3   -8.40    9.90
  -3  24  -3   -7.70    9.50
  -3 -24   3    0.80    8.50
  -3 -24  -3   -7.30    7.70
  -3  24   3   11.30    9.70
   3  24  -3    0.80    9.90
  -4   0  -3    0.20    0.60
  -4   0   3    0.60    0.90
   4   0  -3    0.00    0.70
   4   0   3    0.20    0.60
   4   0   3    0.50    0.70
   4   0  -3   -0.70    0.70
  -4   0   3    0.30    0.70
  -4   0  -3   -0.20    0.60
   4  -1  -3    3.80    1.20
  -4   1  -3    3.40    1.00
   4   1   3    3.40    0.90
  -4  -1   3    3.30    1.00
  -4   1  -3    2.70    0.80
   4  -1  -3    2.40    0.90
   4   1   3    3.60    0.80
  -4  -1   3    3.80    1.20
  -4   1   3    5.20    1.30
  -4   1   3    3.30    1.00
   4   1  -3    2.40    1.00
   4  -1   3    3.60    1.00
   4  -1   3    2.50    0.90
  -4  -1  -3    2.60    0.90
   4   1  -3    5.30    1.20
  -4  -2   3   15.90    2.00
   4   2   3   18.60    1.70
  -4   2  -3   17.30    2.00
  -4   2  -3   16.80    2.20
  -4  -2   3   18.60    2.20
   4  -2  -3   15.80    2.20
   4  -2  -3   16.30    2.10
   4  -2   3   19.60    2.20
   4  -2   3   14.80    1.90
   4   2  -3   20.90    2.10
  -4   2   3   14.30    2.30
   4   2  -3   18.60    2.20
  -4  -2  -3   18.10    1.80
  -4   2   3   15.10    2.00
   4  -3  -3   45.60    3.30
  -4   3  -3   45.50    3.40
   4   3   3   47.00    2.60
  -4  -3   3   43.20    3.10
   4  -3  -3   47.00    3.10
  -4   3   3   45.00    3.00
  -4   3   3   45.40    3.50
  -4  -3  -3   44.70    2.60
   4   3  -3   43.50    3.20
   4  -3   3   43.70    3.00
   4  -3   3   49.30    3.40
   4   3  -3   40.30    2.90
  -4  -4   3  161.48    7.80
   4  -4  -3  151.38    6.30
   4   4   3  164.38    5.70
   4  -4  -3  168.78    6.90
  -4   4  -3  158.08    6.70
  -4  -4  -3  161.88    5.80
  -4   4   3  148.99    6.70
   4  -4   3  161.98    6.80
   4   4  -3  161.48    6.90
   4  -4   3  164.58    6.60
   4   4  -3  166.98    6.50
  -4   4   3  164.88    6.90
   4  -5  -3  733.43   20.70
   4  -5  -3  717.93   20.10
  -4  -5   3  693.53   20.10
  -4   5  -3  681.73   20.50
  -4  -5  -3  702.93   19.00
   4   5  -3  707.93   20.00
   4  -5   3  722.53   21.00
  -4  -6   3 1012.10   28.30
  -4   6  -3 1015.00   28.80
   4  -6  -3 1082.79   28.40
   4  -6  -3 1048.90   28.90
   4   6   3 1030.90   29.00
   4  -6   3 1045.90   29.00
   4   6  -3 1016.70   28.90
  -4  -6  -3 1039.20   27.20
  -4   6   3 1048.80   29.10
   4   7   3  856.31   24.60
  -4  -7   3  821.82   24.10
   4  -7  -3  889.61   25.10
   4  -7  -3  784.42   25.60
  -4   7  -3  855.81   24.90
   4   7  -3  851.21   25.00
  -4   7   3  860.61   25.10
   4  -7   3  849.02   25.00
  -4  -7  -3  830.42   23.20
  -4  -8   3  151.78    7.40
   4   8   3  140.69    7.60
   4  -8  -3  159.28    7.30
  -4  -8   3  142.39    7.70
   4  -8  -3  153.48    7.90
  -4   8  -3  138.69    7.90
  -4   8   3  149.99    8.00
   4   8  -3  141.49    8.00
  -4  -8  -3  144.19    6.60
   4  -8   3  139.89    7.80
   4   9   3    0.80    1.80
   4  -9  -3    0.40    2.10
  -4  -9   3    3.00    2.10
  -4  -9   3    3.30    1.70
   4  -9  -3    3.30    1.90
  -4   9  -3    4.20    2.20
   4   9  -3    3.20    2.00
   4  -9   3    2.10    2.10
  -4  -9  -3    5.60    1.70
  -4   9   3    4.40    2.10
  -4  10  -3  311.47   13.30
  -4 -10   3  297.97   12.10
   4  10   3  309.77   13.00
   4 -10  -3  298.87   11.80
  -4 -10   3  289.17   12.60
   4 -10  -3  320.57   13.10
  -4  10   3  313.17   13.20
   4 -10   3  308.57   13.10
   4  10  -3  300.57   13.20
  -4 -10  -3  292.67   11.30
   4 -11  -3   30.90    4.60
  -4 -11   3   24.80    4.00
   4  11   3   26.60    4.30
   4 -11  -3   24.10    3.90
  -4 -11   3   28.30    4.30
  -4  11  -3   19.00    3.60
  -4  11   3   26.90    4.30
  -4 -11  -3   20.60    3.30
   4  11  -3   25.70    4.40
   4 -11   3   23.70    3.80
  -4  12  -3  485.75   19.00
   4  12   3  490.95   18.70
   4 -12  -3  498.35   17.50
  -4 -12   3  465.05   18.10
  -4 -12   3  489.15   17.90
   4 -12  -3  475.45   18.50
  -4  12   3  513.85   19.30
  -4 -12  -3  463.55   16.60
   4 -12   3  493.95   18.90
   4  12  -3  472.15   18.90
  -4  13  -3  354.76   16.40
  -4 -13   3  363.26   15.20
  -4 -13   3  344.37   15.70
   4 -13  -3  351.06   14.60
   4  13   3  370.46   16.10
   4 -13  -3  353.56   16.20
  -4 -13  -3  353.76   14.20
   4  13  -3  364.66   16.40
   4 -13   3  353.16   16.20
  -4  13   3  373.56   16.40
   4 -14  -3   20.20    4.90
  -4 -14   3   21.80    4.60
   4 -14  -3   18.00    3.60
   4  14   3   25.70    4.80
  -4 -14   3   19.10    5.00
  -4  14  -3   14.90    4.50
  -4 -14  -3   21.90    4.00
  -4  14   3   20.70    4.60
   4  14  -3   19.30    5.00
   4 -14   3   17.20    5.90
   4 -15  -3  114.79    9.20
   4  15   3   99.39    9.80
  -4  15  -3  101.39    9.90
  -4 -15   3  104.99    8.60
  -4  15   3   99.29    9.50
  -4 -15  -3  108.39    8.10
   4  15  -3   99.29   10.10
   4  16   3  101.29   10.20
  -4 -16   3   83.89    8.50
  -4  16  -3   66.59   10.00
   4  16  -3   89.29   10.00
  -4 -16  -3   78.89    8.00
  -4  16   3   84.19    9.70
   4  17   3   81.99   10.20
  -4 -17   3   70.59    8.40
  -4  17  -3   50.19    7.80
  -4 -17  -3   61.29    8.00
  -4  17   3   47.90    7.70
   4  17  -3   78.29   10.50
   4  18   3   -9.60    4.60
  -4  18  -3    0.00    4.90
  -4 -18   3    2.30    3.90
  -4  18   3   -3.10    4.90
  -4 -18  -3   -4.60    3.70
   4  18  -3   -1.50    5.10
  -4 -19   3    9.10    5.90
  -4  19  -3   15.00    6.00
   4  19   3   11.10    5.70
   4  19  -3   12.80    6.40
  -4 -19  -3   21.30    4.80
  -4  19   3    2.50    5.40
   4  20   3    7.90    6.30
  -4  20  -3   16.80    6.80
  -4 -20   3   16.30    5.70
  -4 -20  -3   24.60    5.40
   4  20  -3   17.50    6.80
  -4  20   3    4.80    6.40
  -4  21  -3   -7.70    6.80
  -4 -21   3    2.60    5.80
   4  21   3   -5.90    7.00
  -4  21   3    0.30    6.70
  -4 -21  -3   -6.20    5.50
   4  21  -3   13.60    8.10
   4  22   3   34.40    9.00
  -4  22  -3   27.50    8.40
  -4 -22   3   47.50    8.70
  -4  22   3   37.80    8.80
  -4 -22  -3   48.70    7.30
   4  22  -3   48.60    9.10
  -4  23  -3  -14.50    8.70
  -4 -23   3    2.50    6.70
   4  23   3  -17.60    8.80
  -4 -23  -3   -8.40    7.20
  -4  23   3    4.30    8.30
   4  23  -3   -5.00    9.30
  -4  24  -3   -0.40   10.40
  -4 -24   3   18.30    8.50
   4  24   3   12.60   10.40
   4  24  -3  -13.30   10.30
  -4 -24  -3    7.70    8.00
  -4  24   3    3.10    9.90
   5   0  -3   -0.10    0.80
   5   0   3   -0.30    0.80
  -5   0   3    0.10    1.00
  -5   0  -3    0.70    0.80
  -5   0  -3    0.20    0.80
  -5   0   3    0.80    0.90
   5   0   3   -0.20    0.80
   5   0  -3    0.60    1.00
  -5   1  -3  357.06   11.00
   5   1   3  375.56   10.80
   5  -1  -3  371.66   11.70
   5   1   3  367.26   11.20
  -5   1  -3  363.96   11.20
  -5  -1   3  367.56   11.70
   5  -1  -3  380.46   11.60
   5   1  -3  376.96   11.70
  -5   1   3  356.46   11.50
   5  -1   3  341.87   10.90
   5  -1   3  362.06   11.40
  -5  -1  -3  367.06   10.80
   5   1  -3  380.86   11.60
  -5   1   3  371.96   11.80
  -5   2  -3    1.90    1.10
   5  -2  -3    0.40    1.00
   5   2   3    0.80    0.80
  -5   2  -3    0.70    0.90
  -5  -2   3    1.20    1.20
   5  -2  -3    0.60    1.00
  -5  -2   3    0.50    0.90
  -5   2   3    0.30    1.00
   5  -2   3    1.10    1.00
   5  -2   3   -0.10    0.70
   5   2  -3    2.40    1.00
   5   2  -3    1.30    0.90
  -5  -3   3  117.89    5.50
   5   3   3  118.69    4.80
  -5   3  -3  115.39    5.60
   5  -3  -3  118.59    5.70
   5  -3  -3  115.19    5.40
  -5  -3  -3  120.09    4.80
  -5   3   3  115.79    5.40
  -5   3   3  121.49    5.80
   5  -3   3  122.09    5.70
   5  -3   3  121.29    5.40
   5   3  -3  118.59    5.70
   5   3  -3  122.89    5.50
   5  -4  -3    6.30    1.60
   5  -4  -3    6.20    1.60
   5  -5  -3 1468.45   38.80
  -5  -5   3 1453.15   38.10
  -5   5  -3 1449.76   38.50
   5   5   3 1416.66   36.80
   5  -5   3 1458.65   38.30
  -5   5   3 1426.46   38.10
   5   5  -3 1503.45   38.80
  -5   5   3 1448.26   38.80
   5   5  -3 1483.95   38.00
  -5  -5  -3 1496.05   37.00
   5  -5   3 1451.35   38.70
  -5   6  -3 2954.30   75.29
  -5  -6   3 2896.81   74.59
   5  -6  -3 3013.20   75.39
  -5   6   3 3019.90   75.49
   5   6  -3 2984.80   75.39
   5  -6   3 3150.38   75.69
   5   6  -3 3054.79   74.59
   5  -6   3 3020.90   74.89
   5  -7  -3  679.53   20.10
   5  -7  -3  669.03   20.80
  -5  -7   3  652.43   20.00
  -5   7  -3  649.34   20.60
   5   7   3  657.93   20.40
   5  -7   3  650.33   20.70
   5   7  -3  660.13   20.90
  -5   7   3  660.13   20.90
  -5  -7  -3  641.84   18.90
  -5  -8   3   70.99    5.20
   5  -8  -3   78.99    5.90
   5   8   3   73.89    5.70
   5  -8  -3   68.49    5.20
  -5   8  -3   69.49    5.70
  -5   8   3   68.79    5.80
  -5  -8  -3   71.49    4.80
   5  -8   3   67.69    5.90
   5   8  -3   66.49    5.80
  -5   9  -3   96.39    7.20
   5   9   3   99.99    6.80
  -5  -9   3   96.09    6.40
   5  -9  -3  110.59    6.60
   5  -9  -3   95.49    6.90
   5   9  -3  100.99    7.10
  -5   9   3  106.49    7.20
  -5  -9  -3  106.49    6.00
   5  -9   3  104.09    7.40
  -5  10  -3   63.79    6.40
  -5 -10   3   60.19    5.40
   5 -10  -3   67.89    5.70
   5 -10  -3   61.49    6.50
   5  10   3   71.59    6.10
  -5  10   3   74.69    6.60
  -5 -10  -3   62.89    5.10
   5 -10   3   55.99    6.40
   5  10  -3   66.39    6.40
   5 -11  -3   21.30    4.00
   5  11   3   15.70    3.30
   5 -11  -3   31.30    5.00
  -5  11  -3   37.10    5.80
  -5 -11   3   28.80    4.60
   5 -11   3   20.80    4.20
   5  11  -3   19.90    3.90
  -5 -11  -3   28.40    4.10
  -5  11   3   26.30    4.30
  -5  12  -3   40.80    6.40
   5 -12  -3   21.70    4.00
   5 -12  -3   20.90    4.50
  -5 -12   3   31.00    5.10
  -5 -12  -3   39.20    5.10
   5  12  -3   26.80    4.60
  -5  12   3   25.50    4.70
   5 -12   3   25.00    4.60
  -5 -13   3  330.37   14.60
   5  13   3  325.97   15.40
   5 -13  -3  316.37   15.70
  -5  13  -3  344.47   15.90
   5 -13  -3  325.37   14.20
   5 -13   3  341.37   15.60
  -5  13   3  345.87   16.00
   5  13  -3  333.27   15.90
  -5 -13  -3  337.77   13.70
   5 -14  -3   70.19    7.60
   5 -14  -3   87.29    9.90
  -5  14  -3   55.49    8.50
  -5 -14   3   71.69    7.40
   5  14   3   60.89    8.10
  -5 -14  -3   60.29    6.60
   5  14  -3   67.79    8.40
  -5  14   3   71.69    8.40
  -5 -15   3   14.00    3.80
   5  15   3   15.20    4.30
   5 -15  -3   16.40    3.70
  -5  15  -3   15.10    4.40
  -5  15   3   25.50    4.70
  -5 -15  -3   20.30    4.00
   5  15  -3   17.00    4.70
  -5  16  -3    9.80    4.20
   5  16   3   13.90    4.30
  -5 -16   3   17.70    4.10
  -5  16   3   16.50    4.50
  -5 -16  -3   10.20    3.80
   5  16  -3   18.50    5.10
  -5  17  -3    2.70    4.70
   5  17   3    7.20    4.60
  -5 -17   3    1.30    3.40
  -5  17   3    4.40    4.40
   5  17  -3   12.90    5.20
  -5 -17  -3    6.20    3.80
   5  18   3   35.60    8.70
  -5  18  -3   28.90    9.00
  -5 -18   3   42.70    6.80
  -5 -18  -3   34.40    6.10
  -5 -19   3    4.90    8.80
   5  19   3    1.20    5.60
  -5  19  -3   -7.30    5.60
  -5 -19  -3   -6.20    4.40
   5  19  -3   -1.20    5.70
  -5  19   3   -5.70    5.30
  -5  20  -3   12.00    7.00
   5  20   3   16.80    6.90
  -5 -20   3   18.40    6.10
  -5  20   3   18.00    6.70
  -5 -20  -3   27.40    5.60
   5  20  -3   26.60    7.30
  -5  21  -3   42.30    8.70
   5  21   3   51.99    9.10
  -5  21   3   63.39    9.40
  -5 -21  -3   79.29   11.50
   5  21  -3   48.60    9.50
  -5 -22   3   33.70    7.10
   5  22   3   39.80   10.00
  -5  22  -3   30.60    8.70
  -5 -22  -3   34.10    7.20
   5  22  -3   40.50    9.40
  -5  22   3   24.10    8.30
   5  23   3   13.10    9.30
  -5 -23   3   13.80    7.40
  -5  23  -3   18.70    9.10
  -5  23   3   24.90    8.90
   5  23  -3   23.00    9.60
  -5 -23  -3    8.10    6.80
  -5 -24   3   66.09    9.60
   5  24   3   55.59   11.40
  -5  24  -3   73.79   11.60
  -5 -24  -3   58.69    9.00
   5  24  -3   30.10   10.90
  -5  24   3   61.29   11.20
   6   0  -3   -0.20    1.00
  -6   0  -3    0.20    0.90
   6   0   3   -0.30    1.00
  -6   0   3    0.80    0.90
  -6   0   3    0.40    1.10
  -6   0  -3    0.80    0.90
   6   0  -3   -0.10    1.10
   6   0   3    0.60    1.00
  -6   1  -3   27.40    2.90
  -6  -1   3   30.40    3.10
   6  -1  -3   33.00    3.00
   6  -1  -3   28.80    3.10
  -6  -1   3   30.30    2.90
   6   1   3   31.00    2.80
   6   1   3   29.70    2.50
  -6   1   3   28.40    3.10
   6  -1   3   26.50    2.90
   6  -1   3   28.90    2.60
  -6  -1  -3   27.30    2.50
  -6  -1  -3   27.90    2.80
   6   1  -3   27.30    2.80
  -6   1   3   29.60    2.90
   6   1  -3   33.30    3.20
   6   2   3   30.30    2.60
  -6  -2   3   30.70    2.90
  -6   2  -3   31.20    3.10
   6   2   3   33.00    2.90
   6  -2  -3   33.30    3.10
  -6   2  -3   26.00    2.70
   6  -2  -3   33.80    3.40
  -6  -2   3   31.90    3.30
   6  -2   3   29.70    3.00
   6   2  -3   33.90    3.30
  -6  -2  -3   29.60    2.60
  -6   2   3   32.00    3.00
   6  -2   3   32.10    2.90
  -6   2   3   30.10    3.40
   6   2  -3   33.10    3.00
   6   3   3  159.48    6.20
   6  -3  -3  152.68    6.80
   6  -3  -3  146.89    8.20
  -6   3  -3  156.88    6.80
  -6   3  -3  160.48    7.10
  -6  -3   3  165.38    7.00
   6  -3   3  169.88    6.90
  -6   3   3  166.28    7.00
  -6   3   3  164.28    7.60
   6   3  -3  167.58    6.90
  -6  -3  -3  166.58    6.40
   6  -3   3  162.08    7.20
   6   4   3  165.88    6.10
   6  -4  -3  139.49    7.00
  -6  -4   3  155.48    6.90
  -6   4  -3  143.19    7.00
   6  -4  -3  133.99    6.70
   6   4  -3  172.88    7.50
  -6   4   3  131.09    6.60
   6  -4   3  129.09    6.40
  -6  -4  -3  160.28    6.20
   6   4  -3  171.58    7.00
   6  -4   3  141.39    7.00
  -6   4   3  147.49    7.30
  -6  -5   3  672.53   18.60
  -6   5  -3  582.94   18.30
   6  -5  -3  591.64   18.50
   6  -5  -3  568.84   18.30
   6  -5   3  577.24   18.00
  -6   5   3  566.14   18.00
  -6   5   3  540.95   18.30
   6  -5   3  590.14   18.50
   6  -6  -3 1277.07   35.50
   6  -6  -3 1278.87   34.80
  -6   6  -3 1297.07   35.60
   6   6   3 1345.27   33.70
  -6  -6   3 1274.87   34.90
   6  -6   3 1275.97   35.60
   6   6  -3 1323.77   35.90
   6   6  -3 1315.57   34.80
  -6   6   3 1234.28   35.60
  -6  -6  -3 1311.77   33.80
  -6   6   3 1259.67   35.00
   6  -7  -3   95.59    6.00
  -6  -7   3  107.09    6.20
  -6   7  -3   96.39    6.50
   6  -7  -3  102.19    6.70
   6   7   3  105.09    6.30
  -6   7   3  105.79    6.70
   6   7  -3   99.59    5.90
   6  -7   3  105.69    6.80
   6   7  -3   99.69    6.60
  -6  -7  -3  105.39    5.60
   6  -7   3  105.89    6.20
  -6  -8   3  330.67   12.60
  -6   8  -3  303.27   13.00
   6  -8  -3  329.27   13.20
   6  -8  -3  315.17   12.30
   6   8   3  356.76   13.30
   6  -8   3  323.27   13.20
  -6   8   3  316.07   13.20
   6  -8   3  316.57   12.50
   6   8  -3  343.57   13.50
  -6  -8  -3  338.97   11.80
   6  -9  -3  125.69    7.40
   6   9   3  151.98    8.20
   6  -9  -3  140.79    8.30
  -6   9  -3  115.09    8.00
  -6  -9   3  137.09    7.60
   6   9  -3  138.69    8.40
   6  -9   3  129.59    7.70
  -6   9   3  126.29    8.20
   6  -9   3  126.29    8.20
  -6  -9  -3  134.89    7.00
   6 -10  -3   27.20    4.10
   6 -10  -3   22.30    4.00
   6  10   3   21.70    3.60
  -6  10  -3   15.60    3.40
  -6 -10   3   16.60    3.30
  -6 -10  -3   21.50    3.30
   6 -10   3   17.40    3.60
  -6  10   3   33.30    5.20
   6  10  -3   17.50    3.40
   6 -10   3   30.50    4.90
  -6  11  -3  341.17   15.20
  -6 -11   3  333.27   14.00
   6 -11  -3  356.56   15.20
   6 -11  -3  361.46   14.20
   6  11   3  348.57   14.90
  -6 -11  -3  345.97   13.30
   6 -11   3  353.56   15.30
  -6  11   3  352.86   15.30
   6 -11   3  371.16   14.80
   6  11  -3  343.57   15.40
  -6 -12   3   45.80    5.80
   6 -12  -3   40.30    5.30
  -6  12  -3   55.99    7.00
   6  12   3   44.10    6.60
   6 -12  -3   33.30    5.40
   6  12  -3   33.00    5.50
   6 -12   3   51.49    6.70
  -6  12   3   43.30    6.90
   6 -12   3   54.89    8.20
  -6 -12  -3   43.60    5.20
  -6 -13   3    8.70    3.30
   6  13   3    7.50    3.50
   6 -13  -3    5.60    4.40
  -6  13  -3   17.80    4.40
   6 -13  -3    5.20    3.10
   6 -13   3   13.30    4.40
   6  13  -3    2.70    3.30
  -6  13   3   11.80    3.90
  -6 -13  -3    4.70    2.60
   6  14   3  454.25   19.30
  -6 -14   3  450.35   18.00
   6 -14  -3  496.15   24.50
   6 -14  -3  438.56   17.60
  -6  14  -3  423.46   18.90
  -6 -14  -3  444.46   17.00
  -6  14   3  430.16   19.10
   6  14  -3  439.46   19.30
  -6  15  -3   31.50    5.60
  -6 -15   3   25.40    4.70
   6  15   3   49.80    8.10
  -6 -15  -3   26.30    4.70
   6  15  -3   27.00    5.60
  -6  15   3   24.10    5.00
  -6 -16   3   32.10    5.40
  -6  16  -3   24.80    5.60
   6  16   3   30.20    6.10
   6  16  -3   24.30    5.40
  -6 -16  -3   27.20    4.90
  -6  16   3   29.10    5.90
  -6  17  -3    1.40    4.80
   6  17   3   11.10    4.90
  -6 -17   3    5.40    3.90
   6  17  -3    2.30    4.80
  -6 -17  -3   10.90    3.90
  -6  17   3    4.20    4.60
   6  18   3   64.39   11.70
  -6 -18   3  101.69   10.40
  -6  18  -3   60.89   11.70
   6  18  -3   87.69   12.80
  -6  18   3  109.39   12.40
  -6 -18  -3   88.79    9.40
  -6  19  -3   -1.80    5.80
  -6 -19   3    0.20    8.20
   6  19   3    2.80    5.60
  -6  19   3    5.40    6.00
  -6 -19  -3   -8.20    4.50
   6  19  -3    2.00    6.20
   6  20   3   23.20    7.00
  -6 -20   3   20.90    5.70
  -6  20  -3   13.40    6.90
  -6  20   3   15.10    6.50
  -6 -20  -3   24.10    5.50
   6  20  -3   16.50    7.00
  -6 -21   3  275.57   17.30
   6  21   3  308.47   20.10
  -6  21  -3  254.57   19.90
  -6 -21  -3  270.47   16.00
   6  21  -3  289.37   21.00
  -6  21   3  251.67   19.80
  -6  22  -3   16.40    8.60
   6  22   3   17.70    8.40
  -6 -22   3   13.90    6.60
   6  22  -3    6.60    8.70
  -6  22   3   26.30    8.50
  -6 -22  -3    7.00    6.40
  -6 -23   3   -7.60    7.40
  -6  23  -3   -3.70    8.90
   6  23   3    5.60    9.40
  -6  23   3   -9.40    9.00
  -6 -23  -3   -5.60    7.10
   6  23  -3   -4.00    9.70
  -6  24  -3   -5.70   10.40
  -6 -24   3   -1.50    8.10
  -6  24   3    9.00   10.70
  -6 -24  -3   -3.00    8.30
   6  24  -3   -7.00   10.70
  -7   0   3   -0.50    1.20
   7   0   3   -0.30    1.00
  -7   0  -3    0.10    1.00
  -7   0  -3   -0.70    1.10
   7   0  -3   -0.30    1.20
   7   0   3    0.00    1.20
   7   0  -3   -0.60    1.10
  -7   0   3    0.20    1.10
  -7  -1   3  621.44   18.90
  -7  -1   3  635.54   18.70
  -7   1  -3  615.64   18.10
   7  -1  -3  633.54   19.10
   7   1   3  643.74   18.70
   7  -1  -3  629.44   18.70
  -7   1  -3  627.94   18.50
   7   1   3  665.83   18.10
  -7   1   3  631.14   18.70
  -7  -1  -3  601.44   18.20
  -7  -1  -3  641.14   18.30
  -7   1   3  614.64   18.90
   7   1  -3  642.34   19.00
   7  -1   3  627.74   18.10
   7  -1   3  564.54   19.50
   7   1  -3  641.54   18.70
  -7  -2   3  248.98    9.60
  -7  -2   3  229.08    9.10
  -7   2  -3  236.78    8.90
   7   2   3  240.98    8.50
   7  -2  -3  236.78    9.40
   7  -2  -3  238.38    9.20
   7  -2   3  244.08    9.00
   7   2  -3  238.48    9.10
   7  -2   3  221.38    9.50
  -7   2   3  229.38    9.30
  -7   2   3  244.78    9.60
   7   2  -3  234.28    9.40
  -7   3  -3  526.35   16.60
   7  -3  -3  560.24   17.10
  -7  -3   3  505.55   16.40
   7   3   3  540.35   16.50
   7   3   3  550.94   15.60
  -7   3  -3  509.65   16.30
   7   3  -3  529.45   16.40
  -7   3   3  524.85   16.90
   7  -3   3  539.25   16.80
   7   3  -3  518.15   16.70
   7  -3   3  531.95   16.30
  -7   3   3  515.45   16.40
  -7  -3  -3  507.15   17.00
   7  -4  -3  226.88    9.10
   7  -4  -3  222.48    9.40
   7   4   3  216.88    8.10
  -7   4  -3  212.88    9.00
  -7  -4   3  228.48    9.20
  -7   4  -3  229.58    9.40
   7  -4   3  221.68    9.30
   7  -4   3  220.08    9.00
  -7  -4  -3  227.68    8.40
   7   4  -3  220.28    9.50
  -7   4   3  223.68    9.60
  -7   4   3  212.58    9.00
  -7   5  -3    6.00    1.80
   7  -5  -3    5.10    1.50
   7  -5  -3    5.30    1.80
  -7   5   3    4.70    1.50
   7  -5   3    5.20    1.80
   7  -5   3    2.90    1.90
  -7   5   3    7.00    2.00
  -7   6  -3   88.69    6.10
   7  -6  -3   79.79    6.00
  -7  -6   3   89.99    5.70
   7  -6  -3   91.49    5.90
   7   6   3   93.59    5.00
  -7  -6  -3   95.99    5.30
  -7   6   3   91.79    5.80
   7  -6   3   92.49    5.80
   7   6  -3   96.69    5.70
  -7   6   3   90.49    6.20
   7  -6   3   88.69    6.20
  -7  -7   3  137.29    7.40
  -7   7  -3  126.69    7.70
   7   7   3  131.89    6.40
   7  -7  -3  141.69    7.40
   7  -7  -3  137.89    8.20
   7  -7   3  143.89    7.60
  -7  -7  -3  128.79    6.60
   7   7  -3  141.09    8.10
   7   7  -3  133.89    7.10
   7  -7   3  136.69    8.00
  -7   7   3  124.09    7.90
   7   8   3  527.75   18.80
  -7   8  -3  585.04   19.60
   7  -8  -3  568.34   18.70
  -7  -8   3  524.95   18.20
   7  -8  -3  569.64   19.30
  -7  -8  -3  527.65   17.30
   7   8  -3  527.75   19.10
  -7   8   3  554.64   19.50
   7  -8   3  590.94   19.70
   7   8  -3  539.15   17.90
   7  -8   3  576.24   18.80
  -7   9  -3   13.30    3.20
   7  -9  -3   16.50    3.50
   7  -9   3   12.10    3.10
  -7   9   3   11.90    3.10
   7  -9   3   12.70    2.70
   7 -10  -3   13.90    3.40
   7 -10  -3   14.20    2.90
   7  10   3    8.90    2.70
  -7  10  -3    5.70    2.70
  -7 -10   3    6.30    2.60
  -7 -10  -3   13.00    2.70
   7 -10   3   17.90    3.50
  -7  10   3    9.70    3.00
   7 -10   3   13.10    3.50
   7  10  -3    7.30    2.70
  -7 -11   3    8.10    2.80
   7 -11  -3   11.90    3.70
   7 -11  -3    5.70    2.60
   7  11   3    3.60    2.70
  -7  11  -3    5.60    3.00
   7 -11   3    7.90    3.20
  -7 -11  -3    6.40    2.50
  -7  11   3   10.30    3.20
   7  11  -3    1.00    2.70
   7 -11   3    7.40    3.60
   7  12   3   32.30    5.20
   7 -12  -3   31.30    5.20
  -7 -12   3   27.30    4.50
   7 -12  -3   37.90    5.40
  -7  12  -3   27.10    5.30
  -7 -12  -3   31.20    5.10
   7 -12   3   36.20    5.30
   7  12  -3   30.20    5.30
   7 -12   3   31.30    5.30
  -7  12   3   28.50    4.70
   7  13   3    7.80    3.60
   7 -13  -3   13.00    4.80
   7 -13  -3   11.40    3.80
  -7  13  -3   12.00    4.20
  -7 -13   3    8.60    3.40
   7 -13   3    4.90    3.70
  -7  13   3   10.20    3.50
   7  13  -3   13.70    4.00
  -7 -13  -3    7.10    2.70
  -7 -14   3  126.89    9.20
   7  14   3  114.09   10.20
  -7  14  -3  132.99   10.70
   7 -14  -3  102.49    9.40
  -7 -14  -3  118.39    8.50
  -7  14   3  144.59   10.60
   7  14  -3  111.99   10.30
  -7  15  -3   20.90    5.20
  -7 -15   3   24.60    4.50
   7  15   3   24.90    5.10
   7  15  -3   24.20    5.40
  -7 -15  -3   26.30    4.70
  -7  15   3   30.10    6.00
  -7 -16   3    5.90    3.80
  -7  16  -3   -0.20    4.40
   7  16   3    5.90    4.50
  -7 -16  -3    4.90    3.60
   7  16  -3   -4.80    4.40
  -7  16   3    5.90    4.40
  -7 -17   3   -4.80    4.00
   7  17   3   -2.20    4.40
  -7  17  -3   -5.30    4.90
   7  17  -3   -3.70    5.00
  -7 -17  -3   -2.60    3.60
  -7  17   3   -4.40    4.80
  -7  18  -3  198.08   15.70
  -7 -18   3  218.58   14.20
   7  18   3  229.48   16.10
   7  18  -3  252.77   16.80
  -7 -18  -3  223.78   13.00
  -7  18   3  235.28   16.00
  -7  19  -3   -5.30    6.00
   7  19   3   -7.90    5.50
  -7 -19   3   -6.10    5.10
  -7 -19  -3   -1.40    4.40
   7  19  -3    0.10    6.30
  -7  19   3    0.70    6.00
  -7 -20   3  363.96   18.70
   7  20   3  355.56   21.00
  -7  20  -3  344.77   21.20
  -7 -20  -3  361.36   17.40
  -7  20   3  341.67   21.00
   7  20  -3  350.06   21.60
  -7  21  -3   13.50    7.70
   7  21   3   19.00    7.60
  -7 -21   3   19.10    6.40
  -7 -21  -3   21.30    6.00
  -7  21   3   17.20    7.90
   7  21  -3   20.40    8.00
  -7 -22   3  145.59   15.10
  -7  22  -3  116.19   18.30
   7  22   3  153.58   18.80
  -7 -22  -3  141.59   13.60
  -7  22   3  138.99   18.50
   7  22  -3  161.78   19.50
  -7 -23   3    2.60    7.50
  -7  23  -3  -13.60    9.50
   7  23   3   -4.40    9.30
  -7  23   3  -20.80    9.30
  -7 -23  -3    2.10    7.40
   8   0  -3    0.50    1.40
  -8   0  -3   -0.90    1.10
   8   0  -3    0.40    1.50
  -8   0   3    0.10    1.40
   8   0   3    1.70    1.50
   8   0   3   -1.60    1.20
  -8   0   3   -0.10    1.20
  -8   0  -3   -1.10    1.20
  -8   1  -3   72.29    4.70
   8  -1  -3   66.59    4.80
   8   1   3   63.89    4.30
  -8  -1   3   64.99    4.70
   8  -1  -3   56.79    4.70
  -8  -1   3   72.59    5.10
  -8   1  -3   62.79    4.40
   8   1   3   73.09    4.80
   8   1  -3   70.59    5.00
   8  -1   3   70.09    4.90
   8   1  -3   70.99    5.00
  -8   1   3   78.49    5.20
   8  -1   3   63.79    4.40
  -8  -1  -3   63.69    4.50
  -8  -1  -3   62.79    4.30
  -8   1   3   67.79    4.70
  -8  -2   3    1.80    1.40
   8  -2  -3   -2.20    1.20
  -8  -2   3    0.60    1.30
   8  -2  -3   -1.20    1.60
   8   2   3   -0.50    1.20
   8   2   3   -0.50    1.30
  -8   2  -3   -0.30    1.00
  -8   2  -3   -1.40    1.20
   8  -2   3    0.30    1.50
   8   2  -3   -1.00    1.40
  -8  -2  -3    0.80    1.30
  -8   2   3   -1.90    1.40
  -8   2   3    1.20    1.60
   8   2  -3    1.60    1.50
   8   3   3   -0.50    1.20
  -8   3  -3    1.70    1.60
   8  -3  -3   -0.20    1.70
   8  -3  -3   -0.80    1.50
  -8  -3   3    1.50    1.50
   8   3   3   -0.30    1.50
  -8   3  -3    1.20    1.20
   8   3  -3    2.90    1.50
   8  -3   3   -0.80    1.50
  -8   3   3    0.30    1.20
   8  -3   3    0.10    1.20
  -8  -3  -3    0.60    1.20
  -8   3   3    1.10    1.40
   8   3  -3   -0.80    1.60
   8   4   3  361.66   12.90
  -8   4  -3  347.47   12.70
   8  -4  -3  358.46   13.30
   8  -4  -3  345.57   12.70
  -8   4  -3  349.37   13.00
   8   4   3  345.37   11.70
  -8  -4   3  352.36   12.80
  -8   4   3  347.77   12.80
  -8   4   3  344.87   13.30
   8  -4   3  348.87   13.00
   8   4  -3  364.16   13.20
  -8  -4  -3  349.77   11.90
   8   4  -3  367.36   12.70
   8  -4   3  345.37   12.50
   8  -5  -3    1.40    1.90
  -8   5  -3    1.50    1.70
  -8  -5   3    2.10    1.60
   8  -5  -3    0.90    1.60
   8   5   3    4.50    1.50
  -8  -5  -3    3.80    1.60
   8   5  -3    4.00    1.90
   8   5  -3    4.20    1.80
  -8   5   3    0.80    1.70
  -8   5   3    1.80    1.40
   8  -5   3    1.70    1.90
   8  -5   3    3.70    1.70
  -8  -6   3  747.13   22.80
   8  -6  -3  748.23   23.60
   8  -6  -3  739.13   22.90
  -8   6  -3  735.63   23.30
   8   6   3  754.22   21.60
   8  -6   3  766.52   23.70
  -8   6   3  733.33   23.10
  -8  -6  -3  748.63   21.80
   8   6  -3  769.22   23.50
   8  -6   3  755.62   22.90
   8   6  -3  739.43   22.50
  -8   6   3  740.93   23.70
  -8  -7   3   93.29    6.40
   8  -7  -3   68.49    6.40
  -8   7  -3   66.09    6.30
   8   7   3   98.99    7.00
   8  -7  -3   80.79    6.20
  -8  -7  -3  104.39    6.00
   8  -7   3   86.49    6.20
  -8   7   3   75.89    6.00
   8  -7   3   67.09    6.60
   8   7  -3   97.29    6.10
  -8   7   3   86.29    6.70
   8   7  -3  103.49    7.20
   8   8   3   42.80    4.30
  -8  -8   3   39.20    4.90
   8  -8  -3   60.99    6.50
  -8   8  -3   53.89    6.40
   8  -8  -3   54.19    5.50
   8  -8   3   65.49    6.80
   8   8  -3   45.10    5.50
   8   8  -3   43.60    4.90
  -8   8   3   57.99    6.10
  -8  -8  -3   35.60    4.60
  -8  -9   3   14.80    3.20
   8  -9  -3   13.20    3.00
   8   9   3   15.80    3.20
  -8   9  -3   15.50    3.40
   8  -9  -3   12.80    3.50
  -8  -9  -3   14.10    2.90
  -8   9   3   16.10    3.30
   8  -9   3   12.40    3.40
   8  -9   3    9.00    2.70
   8   9  -3   15.70    3.40
   8  10   3  140.69    8.80
   8 -10  -3  127.09    9.30
  -8  10  -3  112.49    8.80
   8 -10  -3  111.59    7.80
  -8 -10   3  123.19    8.00
   8  10  -3  121.89    8.70
  -8 -10  -3  130.29    7.40
  -8  10   3  110.79    8.30
   8 -10   3  112.49    8.00
   8 -10   3  103.59    9.00
  -8  11  -3   12.30    3.90
   8 -11  -3   13.70    4.00
   8 -11  -3   14.50    3.20
   8  11   3    7.10    3.20
  -8 -11   3   18.90    3.60
   8  11  -3   15.10    3.60
   8 -11   3   14.50    4.10
  -8  11   3   15.60    3.80
   8 -11   3   10.10    4.00
  -8 -11  -3   16.70    3.10
   8 -12  -3   76.29    9.10
   8 -12  -3   56.19    7.40
  -8  12  -3   65.29    8.10
  -8 -12   3   68.79    6.90
   8  12   3   62.49    7.90
   8  12  -3   56.39    7.70
   8 -12   3   69.59    7.60
  -8  12   3   76.29    8.00
  -8 -12  -3   58.29    6.00
  -8  13  -3    3.20    3.70
   8 -13  -3   -0.80    3.70
   8  13   3   -1.50    3.40
  -8 -13   3   -5.00    2.80
   8  13  -3    7.20    3.80
   8 -13   3    4.30    4.30
  -8 -13  -3    1.00    2.80
  -8  13   3    1.70    3.30
  -8  14  -3   -1.00    3.70
  -8 -14   3    1.80    3.10
   8  14   3    2.60    3.50
   8  14  -3   -1.90    3.50
  -8  14   3   -4.20    3.40
  -8 -14  -3    1.80    3.10
  -8  15  -3   12.80    4.60
   8  15   3   12.80    4.60
  -8 -15   3   10.20    4.00
  -8  15   3    9.70    4.50
  -8 -15  -3   10.60    3.80
   8  15  -3    7.90    4.50
  -8 -16   3   10.70    4.10
  -8  16  -3    4.70    4.80
   8  16   3   16.50    5.10
   8  16  -3   11.00    4.90
  -8  16   3   14.70    5.00
  -8 -16  -3   16.10    4.30
  -8  17  -3   59.09    9.20
  -8 -17   3   69.19    9.70
   8  17   3   82.89   12.10
  -8 -17  -3   74.49    8.80
   8  18   3    6.50    5.70
  -8 -18   3   -2.80    4.60
  -8  18  -3   -6.40    5.50
  -8  18   3    6.40    5.60
   8  18  -3    7.90    6.00
  -8 -18  -3   -3.00    4.00
  -8 -19   3   30.70    6.60
  -8  19  -3   30.30    7.20
   8  19   3   26.30    6.80
  -8 -19  -3   34.40    6.00
  -8  19   3   25.80    7.20
   8  19  -3   41.90    8.50
   8  20   3   -5.50    7.30
  -8  20  -3    7.60    7.30
  -8 -20   3    0.20    5.80
  -8 -20  -3    1.60    5.50
  -8  20   3    6.90    6.90
   8  20  -3    4.40    7.40
  -8 -21   3  303.07   17.60
   8  21   3  323.17   21.40
  -8  21  -3  314.67   20.80
   8  21  -3  272.17   21.80
  -8 -21  -3  299.07   16.60
  -8  21   3  306.07   21.10
   8  22   3    4.40    8.50
  -8  22  -3    4.30    8.30
  -8 -22   3    3.90    7.00
  -8  22   3   -0.90    8.30
  -8 -22  -3   14.00    6.90
   8  22  -3   -7.00    9.00
  -8  23  -3   55.79   11.10
  -8 -23   3   64.99    9.70
   8  23   3   85.89   12.40
  -8 -23  -3  102.69   14.90
  -8  23   3   57.69   11.50
   8  23  -3   64.99   12.00
  -9   0  -3    4.30    1.50
   9   0  -3   -0.30    1.50
  -9   0  -3    3.20    1.70
   9   0   3    1.20    1.80
  -9   0   3    3.20    1.90
   9   1   3   94.49    6.70
  -9  -1   3  106.09    6.40
  -9   1  -3  111.89    6.10
  -9   1  -3  103.19    6.40
   9   1   3  109.99    6.20
   9  -1  -3  107.79    6.30
  -9  -1   3  115.39    6.80
   9  -1  -3  117.49    6.80
  -9   1   3  111.49    6.80
   9   1  -3  108.09    6.40
   9  -1   3  110.29    6.00
  -9  -1  -3  106.49    6.00
  -9  -1  -3  112.99    6.20
   9  -1   3  105.89    6.40
   9   1  -3  112.59    6.70
  -9   1   3  111.99    6.40
  -9  -2   3   38.80    4.30
  -9  -2   3   33.40    4.10
  -9   2  -3   35.80    3.70
  -9   2  -3   32.70    4.00
   9   2   3   40.60    3.80
   9  -2  -3   36.20    4.10
   9  -2  -3   39.90    4.50
   9   2   3   41.90    4.10
  -9   2   3   37.70    4.50
  -9   2   3   34.90    4.00
   9  -2   3   29.90    4.30
   9  -2   3   41.40    4.00
   9   2  -3   36.70    4.10
   9   2  -3   36.60    4.40
  -9  -2  -3   33.60    3.70
   9  -3  -3  357.06   13.60
  -9   3  -3  361.16   13.30
   9  -3  -3  363.86   13.20
  -9   3  -3  354.76   13.00
   9   3   3  354.76   12.30
  -9  -3   3  358.86   13.20
   9   3   3  366.76   13.20
   9   3  -3  365.76   13.50
  -9   3   3  340.87   13.00
  -9   3   3  362.86   13.80
  -9  -3  -3  351.16   12.40
   9  -3   3  354.16   13.30
   9   3  -3  360.16   13.00
   9  -3   3  357.46   12.80
  -9   4  -3   28.30    3.80
  -9  -4   3   28.20    3.90
  -9   4  -3   36.50    4.60
   9  -4  -3   26.60    3.90
   9  -4  -3   29.50    4.20
   9   4   3   38.10    4.20
   9   4   3   37.60    3.90
   9  -4   3   25.60    4.00
   9   4  -3   35.10    4.20
   9   4  -3   29.10    4.10
  -9   4   3   27.70    3.70
   9  -4   3   27.60    3.90
  -9   4   3   24.70    3.70
  -9  -4  -3   28.60    3.70
   9  -5  -3  359.06   13.50
   9  -5  -3  350.86   13.90
   9   5   3  373.06   13.60
  -9   5  -3  370.26   14.00
  -9  -5   3  345.57   13.30
  -9  -5  -3  345.07   12.60
   9  -5   3  361.96   13.40
   9   5  -3  353.76   13.90
   9   5  -3  352.96   13.10
  -9   5   3  354.46   14.20
   9  -5   3  370.16   14.00
  -9   5   3  345.77   13.60
   9   6   3  735.93   21.80
   9  -6  -3  782.22   23.60
  -9   6  -3  774.02   24.00
  -9  -6   3  703.53   22.90
   9  -6  -3  736.83   23.90
   9  -6   3  735.23   23.10
   9  -6   3  789.62   24.30
  -9   6   3  755.62   24.20
  -9   6   3  718.73   23.50
  -9  -6  -3  726.23   22.00
   9   6  -3  748.23   23.80
   9   6  -3  730.13   22.70
  -9   7  -3  398.16   15.70
  -9  -7   3  384.36   14.80
   9  -7  -3  399.26   15.00
   9  -7  -3  404.96   15.80
   9   7   3  390.46   13.60
   9   7  -3  404.36   15.50
   9   7  -3  398.66   14.50
  -9   7   3  414.26   15.90
   9  -7   3  388.66   15.50
  -9   7   3  391.86   15.20
  -9  -7  -3  393.66   14.00
   9  -7   3  398.36   15.00
   9  -8  -3  331.47   13.60
   9   8   3  295.17   11.80
  -9  -8   3  298.57   13.10
  -9   8  -3  343.97   14.40
   9  -8  -3  348.07   14.50
  -9   8   3  349.37   14.60
   9   8  -3  317.87   12.90
   9  -8   3  337.57   13.60
   9   8  -3  319.17   14.10
   9  -8   3  350.06   14.50
  -9  -8  -3  305.07   12.30
  -9  -9   3   79.49    7.00
   9   9   3   85.59    6.10
   9   9   3   99.29    7.60
   9  -9   3  116.09    7.80
   9   9  -3   75.59    6.50
   9   9  -3   92.39    8.00
  -9  -9  -3   83.99    6.30
  -9 -10   3   44.40    5.90
   9  10   3   43.10    6.20
  -9  10  -3   43.50    6.80
   9 -10  -3   39.20    5.90
   9 -10  -3   55.19    6.60
   9  10  -3   30.90    4.80
  -9  10   3   44.80    6.70
   9 -10   3   53.39    6.50
  -9 -10  -3   36.90    5.10
   9 -10   3   64.99    8.10
   9 -11  -3   51.39    8.50
  -9  11  -3   62.49    7.90
  -9 -11   3   46.40    6.20
   9  11   3   64.29    7.50
   9 -11  -3   45.90    6.80
  -9 -11  -3   42.60    5.60
   9  11  -3   44.40    7.10
   9 -11   3   53.99    8.80
  -9  11   3   58.09    7.20
   9 -11   3   49.60    7.30
  -9 -12   3  591.34   21.60
  -9  12  -3  616.04   23.30
   9 -12  -3  576.34   21.20
   9 -12  -3  580.44   23.20
   9  12   3  575.54   22.50
   9 -12   3  599.24   21.90
   9  12  -3  615.84   23.50
  -9 -12  -3  604.64   20.60
  -9  12   3  622.64   23.50
   9  13   3   79.79    9.00
  -9 -13   3   73.49    7.60
  -9  13  -3   70.89    9.00
   9  13  -3   58.79    8.70
  -9  13   3   81.29    9.00
  -9 -13  -3   71.49    7.30
  -9  14  -3   14.40    4.80
  -9 -14   3   15.40    4.20
   9  14   3   21.10    4.90
  -9 -14  -3   13.00    3.70
  -9  14   3   19.20    4.80
   9  14  -3   11.90    4.60
   9  15   3    3.70    4.20
  -9  15  -3   -7.70    4.10
  -9 -15   3   -5.80    3.50
  -9 -15  -3    3.10    3.50
  -9  15   3   -3.50    4.10
   9  15  -3    1.50    4.40
   9  16   3  330.57   17.70
  -9 -16   3  308.47   15.70
  -9  16  -3  285.17   17.10
   9  16  -3  300.67   17.40
  -9 -16  -3  292.67   14.40
  -9  16   3  278.77   17.10
  -9  17  -3   -2.30    6.20
  -9 -17   3    1.30    4.40
   9  17   3   10.50    5.90
   9  17  -3   12.90    5.30
  -9 -17  -3    8.00    3.90
  -9  17   3    5.40    5.30
  -9  18  -3  140.79   14.70
   9  18   3  148.79   14.00
  -9 -18   3  150.38   15.90
  -9  18   3  136.79   14.60
  -9 -18  -3  149.39   11.10
   9  18  -3  147.59   14.70
   9  19   3   -5.30    6.20
  -9  19  -3   -6.70    6.30
  -9 -19   3    3.40    5.60
  -9  19   3    0.50    6.40
  -9 -19  -3    4.70    4.80
   9  19  -3    6.40    6.40
  -9  20  -3   30.20    7.80
  -9 -20   3   51.89    7.70
   9  20   3   35.00    8.90
   9  20  -3   48.30    9.10
  -9  20   3   45.70    8.80
  -9 -21   3   15.90    7.00
   9  21   3    5.40    7.90
  -9  21  -3   11.90    8.00
   9  21  -3   17.40    8.70
  -9  21   3   14.10    8.10
  -9 -21  -3    8.60    6.20
  -9 -22   3  281.47   18.50
   9  22   3  290.57   22.50
  -9  22  -3  288.47   22.30
  -9 -22  -3  305.67   17.70
   9  22  -3  300.27   23.80
  -9  22   3  319.67   23.20
  -9  23  -3  -20.40    9.70
   9  23   3   -6.60    9.90
  -9 -23   3   -4.10    8.20
  -9  23   3  -16.50    9.70
  -9 -23  -3   15.00    8.00
   9  23  -3   -1.30   10.20
  10   0   3   -0.30    1.90
 -10   0   3    2.90    1.70
 -10   0  -3    0.00    1.60
  10   0   3    0.10    1.90
  10   0  -3    1.70    2.00
 -10   0  -3    0.00    1.50
 -10   0   3   -0.60    1.60
  10   0  -3    0.50    2.00
  10  -1  -3   77.59    5.70
  10  -1  -3   79.49    6.00
  10   1   3   82.19    5.90
  10   1   3   68.49    5.20
 -10  -1   3   78.49    5.70
 -10   1  -3   73.59    5.60
 -10  -1   3   77.49    6.10
 -10   1  -3   70.49    5.40
 -10  -1  -3   78.09    5.70
  10  -1   3   71.19    5.30
 -10   1   3   74.69    5.60
 -10   1   3   81.89    6.30
  10   1  -3   68.79    5.50
  10  -1   3   82.69    6.00
  10   1  -3   86.99    6.20
 -10  -1  -3   68.79    5.30
  10  -2  -3  192.68    9.00
 -10  -2   3  192.68    9.60
 -10   2  -3  187.08    8.70
  10   2   3  195.48    8.60
 -10   2  -3  192.58    9.10
  10   2   3  190.38    9.10
  10  -2  -3  182.98    9.40
 -10  -2   3  184.78    9.10
 -10  -2  -3  187.38    8.70
  10  -2   3  207.18    8.90
 -10   2   3  181.08    9.60
  10   2  -3  198.98    9.10
  10  -2   3  185.88    9.30
 -10   2   3  196.38    9.10
  10   2  -3  187.38    9.40
  10  -3  -3   -0.70    2.00
 -10   3  -3    0.00    1.40
 -10   3  -3    0.30    1.70
 -10  -3   3   -1.00    1.80
  10   3   3   -0.40    1.90
  10   3   3    1.90    1.70
  10  -3  -3   -0.90    1.80
  10   3  -3   -0.90    2.00
  10  -3   3    3.00    2.10
 -10   3   3   -2.60    1.80
  10   3  -3    0.50    1.70
  10  -3   3   -0.90    1.80
 -10   3   3    0.30    1.80
 -10  -3  -3   -0.70    1.60
  10   4   3   67.49    5.00
  10  -4  -3   68.29    5.70
 -10   4  -3   64.99    5.90
  10   4   3   81.39    5.90
  10  -4  -3   68.29    6.20
 -10  -4   3   65.89    5.40
 -10   4  -3   68.39    5.50
  10   4  -3   66.79    6.10
  10   4  -3   63.99    5.40
 -10   4   3   70.39    6.20
  10  -4   3   66.49    5.30
 -10  -4  -3   61.69    5.00
  10  -4   3   70.79    6.20
 -10   4   3   63.89    5.40
 -10  -5   3    7.70    2.30
 -10   5  -3   11.60    2.60
 -10   5  -3    7.80    2.60
  10  -5  -3    7.20    2.50
  10  -5  -3   11.70    2.60
  10   5   3   10.30    2.30
  10   5   3    4.00    2.20
  10   5  -3    5.20    2.60
 -10  -5  -3    6.40    2.20
  10  -5   3   10.60    2.50
 -10   5   3   10.20    2.70
  10  -5   3    9.40    2.80
  10   5  -3   10.60    2.50
 -10   5   3    7.40    2.70
  10   6   3  103.49    6.10
 -10  -6   3  114.59    7.10
  10   6   3  107.79    7.10
  10  -6  -3  105.49    8.00
  10  -6  -3   98.09    7.20
 -10   6  -3  105.69    7.50
  10  -6   3  110.69    7.00
  10  -6   3  100.79    7.80
  10   6  -3   93.89    7.60
  10   6  -3  109.69    7.20
 -10  -6  -3  102.59    6.40
 -10   6   3  103.69    7.60
 -10   6   3   96.69    7.00
 -10  -7   3  209.78   10.50
  10  -7  -3  223.38   10.90
  10   7   3  221.88    9.50
  10  -7  -3  210.58   11.20
 -10   7  -3  239.88   11.60
  10   7  -3  227.18   10.30
 -10   7   3  216.58   10.80
  10  -7   3  218.28   11.40
  10  -7   3  210.88   10.40
 -10  -7  -3  208.18    9.60
 -10   7   3  210.98   11.20
  10   7  -3  226.68   11.20
  10  -8  -3  715.63   24.20
  10  -8  -3  770.82   25.40
 -10   8  -3  739.13   25.00
 -10  -8   3  726.43   24.10
  10   8   3  737.93   22.60
  10   8  -3  734.93   23.60
 -10   8   3  780.32   25.70
  10   8  -3  759.22   25.60
  10  -8   3  765.02   24.40
  10   8  -3  750.82   25.00
 -10  -8  -3  743.93   23.10
  10  -8   3  721.43   25.10
  10  -9  -3   36.60    5.00
  10   9   3   31.80    4.80
 -10   9  -3   27.50    4.60
  10  -9  -3   30.50    5.00
 -10  -9   3   35.90    5.50
  10   9  -3   24.70    4.50
  10  -9   3   31.40    5.10
 -10  -9  -3   29.30    4.30
  10   9  -3   29.10    5.10
 -10   9   3   25.10    4.70
  10   9  -3   40.30    5.60
  10  -9   3   21.50    4.60
  10 -10  -3   11.00    4.20
 -10  10  -3    0.90    3.20
  10  10   3    3.90    3.20
 -10 -10   3    2.80    2.90
  10 -10  -3    1.90    3.20
  10 -10   3    3.80    3.90
 -10 -10  -3   -2.30    2.30
  10 -10   3    8.30    3.20
  10  10  -3    6.00    3.20
 -10  10   3    2.40    3.20
  10  10  -3   -0.80    2.70
  10  11   3  110.69    9.50
 -10 -11   3  123.59    9.00
 -10  11  -3  122.79    9.80
  10 -11  -3   95.09    8.90
  10 -11  -3  125.69   10.90
  10  11  -3  123.39   10.00
 -10 -11  -3  123.89    8.10
 -10  11   3  125.29   10.10
  10 -11   3  111.89    9.00
 -10  12  -3   82.19    9.00
  10 -12  -3   69.49    9.50
 -10 -12   3   73.99    7.90
  10  12   3   84.59    8.80
 -10  12   3   78.89    9.10
  10  12  -3   72.79    9.20
 -10 -12  -3   88.49    7.60
 -10 -13   3    1.40    3.00
  10  13   3    0.20    3.60
 -10  13  -3    2.60    3.90
 -10  13   3   -0.90    3.60
 -10 -13  -3    5.50    3.40
  10  13  -3    1.70    3.80
 -10 -14   3  116.09    9.50
 -10  14  -3  122.49   11.50
  10  14   3  138.29   11.30
 -10 -14  -3  119.39    9.30
  10  14  -3  137.69   11.60
 -10  14   3  133.89   11.70
  10  15   3    1.20    4.40
 -10  15  -3    7.50    4.60
 -10 -15   3   -2.90    3.60
 -10 -15  -3    3.10    3.80
  10  15  -3   -1.50    4.40
 -10  15   3    4.00    4.80
 -10 -16   3   29.10    5.90
 -10  16  -3   22.30    6.60
  10  16   3   27.60    7.10
 -10 -16  -3   23.30    5.20
 -10 -17   3    7.10    4.90
 -10  17  -3    3.30    5.40
  10  17   3    5.20    5.60
  10  17  -3   12.10    5.70
 -10 -17  -3    7.10    4.30
 -10  17   3   10.40    5.70
 -10  18  -3   -0.20    6.00
  10  18   3   12.80    6.00
 -10 -18   3    1.20    5.10
  10  18  -3   -1.00    5.60
 -10  18   3   -0.80    5.80
 -10 -18  -3    1.20    4.60
 -10 -19   3   92.39   11.80
  10  19   3   70.29   10.20
  10  19  -3   73.09   10.60
 -10 -19  -3   92.49   11.10
 -10  19   3   74.29   10.40
 -10 -20   3   -3.60    5.80
 -10  20  -3    1.50    7.50
  10  20   3   -6.90    7.00
 -10  20   3   14.90    7.50
 -10 -20  -3    3.30    5.70
  10  20  -3   12.30    7.90
  10  21   3   81.09   11.40
 -10 -21   3   84.39   13.50
 -10  21  -3  119.39   17.90
 -10 -21  -3  128.59   13.70
 -10  21   3  112.79   17.50
  10  21  -3  122.09   18.80
 -10 -22   3    4.90    7.40
 -10  22  -3    9.30    9.40
  10  22   3   -0.40    9.30
  10  22  -3   13.30    9.90
 -10  22   3    4.50    9.00
 -10 -22  -3   13.10    7.60
  11   0   3    1.50    2.30
  11   0   3   -1.00    1.80
 -11   0   3    1.20    1.90
  11   0  -3   -0.60    2.10
 -11   0  -3   -1.10    1.70
 -11   0  -3   -1.50    1.80
 -11   0   3   -2.00    2.00
  11   0  -3   -0.20    2.30
  11   1   3  815.72   23.60
 -11  -1   3  783.12   24.80
  11  -1  -3  768.02   24.70
  11   1   3  783.82   24.40
 -11   1  -3  790.02   24.10
  11  -1  -3  793.12   24.30
 -11   1  -3  756.02   23.50
 -11  -1   3  751.22   24.00
  11   1  -3  795.72   24.30
  11  -1   3  782.52   23.70
 -11   1   3  750.52   24.10
 -11  -1  -3  754.82   23.70
  11  -1   3  774.22   24.50
 -11  -1  -3  764.22   23.50
 -11   1   3  769.22   24.70
  11   1  -3  781.22   24.70
  11   2   3   56.99    5.50
  11  -2  -3   49.40    5.30
 -11  -2   3   58.69    5.30
 -11   2  -3   46.80    5.20
  11  -2  -3   51.99    5.90
 -11   2  -3   56.79    5.00
 -11  -2   3   54.39    5.70
  11   2   3   55.19    5.00
  11  -2   3   51.59    5.10
  11   2  -3   54.99    5.40
 -11  -2  -3   53.29    5.00
 -11   2   3   53.99    5.60
 -11   2   3   59.79    5.40
  11   2  -3   50.99    5.60
  11  -2   3   50.19    5.80
 -11   3  -3  397.16   14.90
 -11  -3   3  374.66   14.60
  11   3   3  373.26   14.60
  11  -3  -3  397.06   14.80
 -11   3  -3  392.36   14.60
  11  -3  -3  358.46   14.90
  11   3   3  396.96   14.00
  11   3  -3  391.76   14.70
  11  -3   3  399.06   14.50
 -11   3   3  385.26   14.70
 -11  -3  -3  381.26   14.00
  11  -3   3  390.36   15.00
  11   3  -3  368.76   14.90
 -11   3   3  404.46   15.40
 -11   4  -3    8.60    2.50
 -11   4  -3    3.10    2.30
  11   4   3    2.80    2.00
 -11  -4   3    4.10    2.30
  11  -4  -3    7.40    2.70
  11  -4  -3    2.90    2.10
  11   4   3    1.70    2.30
  11  -4   3    7.20    2.40
 -11  -4  -3    3.10    1.90
  11  -4   3    4.90    2.60
  11   4  -3    7.10    2.50
  11   4  -3    3.80    2.20
 -11   4   3    8.40    2.70
 -11   4   3    4.10    2.40
  11   5   3  113.89    6.60
 -11  -5   3  106.89    7.10
 -11   5  -3  119.19    7.90
  11  -5  -3  106.89    7.60
  11   5   3  106.39    7.50
 -11   5  -3  111.69    7.30
  11  -5  -3  106.89    8.20
  11  -5   3  114.49    7.30
  11   5  -3  110.39    7.10
 -11  -5  -3  107.89    6.70
  11  -5   3  113.49    8.10
 -11   5   3  104.09    7.90
  11   5  -3  100.59    7.80
 -11   5   3   95.89    7.10
  11  -6  -3  127.39    8.40
  11   6   3  131.29    7.30
 -11   6  -3  144.19    8.80
  11  -6  -3  117.79    8.90
 -11  -6   3  143.09    8.40
  11   6   3  153.68    8.90
 -11   6   3  126.49    8.20
  11  -6   3  132.49    9.00
 -11  -6  -3  131.79    7.70
  11   6  -3  138.49    9.10
  11   6  -3  143.69    8.10
 -11   6   3  144.69    9.20
  11  -6   3  131.79    8.00
  11  -7  -3  207.88   10.80
  11  -7  -3  222.88   11.90
 -11   7  -3  227.28   11.40
  11   7   3  203.98    9.50
 -11  -7   3  215.28   10.90
  11   7   3  207.18   10.90
  11   7  -3  221.28   10.50
  11  -7   3  226.68   11.00
 -11  -7  -3  207.78    9.90
 -11   7   3  215.18   11.60
  11  -7   3  214.38   11.50
 -11   7   3  212.38   10.90
  11   7  -3  202.18   11.40
  11  -8  -3  268.37   12.70
 -11  -8   3  262.67   12.40
 -11   8  -3  265.97   13.20
  11   8   3  278.57   12.90
  11   8   3  270.67   11.20
  11  -8  -3  277.27   13.80
  11   8  -3  267.17   13.30
  11  -8   3  263.37   13.40
 -11   8   3  273.57   13.00
  11   8  -3  268.07   12.00
  11  -8   3  265.17   12.50
 -11   8   3  276.17   13.80
 -11  -8  -3  268.27   11.70
  11  -9  -3   89.89    9.70
 -11  -9   3   94.19    7.90
  11  -9  -3   79.39    8.00
 -11   9  -3  104.29    8.80
  11   9   3   95.19    6.90
  11  -9   3   87.49    9.10
 -11  -9  -3   78.99    6.80
  11  -9   3   94.39    7.90
  11   9  -3   87.09    7.40
 -11   9   3   86.29    8.50
  11   9  -3   95.29    8.60
  11   9  -3   78.49    8.70
 -11 -10   3   83.79    7.80
 -11  10  -3   85.99    8.60
  11 -10  -3   75.39   10.00
  11 -10  -3   72.39    8.30
  11  10   3   84.49    8.50
  11  10   3   90.29    6.90
  11  10  -3   86.99   10.60
  11  10  -3   92.59    8.00
 -11 -10  -3   90.59    7.10
  11  10  -3   85.89    8.80
  11 -10   3   89.79    8.20
 -11  10   3   84.89    8.80
  11 -10   3   88.19   12.30
  11  11   3  173.68   11.40
 -11 -11   3  162.68   10.30
  11 -11  -3  149.79   13.50
 -11  11  -3  153.08   11.00
 -11  11   3  157.38   11.50
 -11 -11  -3  159.08    9.50
  11  11  -3  118.59   10.50
 -11 -12   3  279.37   13.80
  11  12   3  302.77   15.10
 -11  12  -3  278.67   14.90
 -11 -12  -3  276.17   12.90
 -11  12   3  272.47   15.20
  11  12  -3  251.17   14.50
 -11 -13   3   30.40    5.40
  11  13   3   21.30    4.90
 -11  13  -3   18.90    5.00
 -11 -13  -3   24.30    4.50
 -11  13   3   19.00    4.90
  11  13  -3   19.70    5.30
  11  14   3   22.90    5.40
 -11 -14   3   23.90    4.90
 -11  14  -3   18.10    5.20
 -11  14   3   28.00    5.60
 -11 -14  -3   17.40    4.50
  11  14  -3   16.10    5.00
 -11 -15   3   65.39    9.20
 -11  15  -3   42.90    7.30
  11  15   3   70.09   10.60
  11  15  -3   69.09   10.90
 -11 -15  -3   71.19    8.40
 -11 -16   3   35.50    6.50
  11  16   3   42.20    7.30
 -11  16  -3   37.30    9.80
  11  16  -3   34.50    6.50
 -11 -16  -3   51.89    8.40
 -11  16   3   31.00    6.70
 -11  17  -3   26.80    6.80
  11  17   3   39.10    7.60
 -11 -17   3   50.69    8.10
 -11  17   3   44.50    7.90
 -11 -17  -3   50.49    6.70
  11  17  -3   37.80    7.40
 -11  18  -3   16.00    6.70
 -11 -18   3   17.40    5.90
  11  18   3   13.40    6.60
 -11 -18  -3   18.70    5.60
 -11  18   3   18.40    6.70
  11  18  -3   20.60    7.10
 -11 -19   3   -2.80    5.70
 -11  19  -3   -8.20    7.10
  11  19   3   -8.80    6.60
 -11 -19  -3   -3.40    5.60
 -11  19   3   -6.10    7.10
  11  19  -3   -6.00    7.10
  11  20   3   11.60    7.80
 -11  20  -3   19.10    8.30
 -11 -20   3   35.80    7.00
  11  20  -3   15.20    8.20
 -11  20   3   17.90    7.80
 -11  21  -3   -5.20    8.70
 -11 -21   3   -8.70    7.00
  11  21   3   -1.10    8.60
 -11  21   3    0.80    8.40
  11  21  -3    1.20    8.70
 -11 -21  -3    9.50    6.90
 -11 -22   3   19.60    8.60
  11  22   3   11.70    9.80
 -11  22  -3   26.30   10.10
 -11  22   3   12.20    9.60
  11  22  -3   27.80   10.90
 -11 -22  -3   26.30    8.10
  12   0   3    2.30    2.50
  12   0   3   -1.90    2.40
 -12   0  -3    0.70    1.90
 -12   0  -3   -1.10    1.80
  12   0  -3    2.60    2.20
 -12   0   3   -0.80    1.80
  12   0  -3    3.50    2.50
 -12   1  -3    5.90    2.30
  12  -1  -3    5.80    2.80
  12  -1  -3    6.50    2.40
  12   1   3    6.20    2.60
 -12  -1   3    6.50    2.60
 -12   1  -3    8.10    2.60
 -12  -1   3    3.80    2.30
  12   1   3    6.30    2.40
 -12  -1  -3    6.70    2.50
  12   1  -3    6.40    2.80
 -12  -1  -3    5.20    2.40
 -12   1   3    0.70    2.40
  12  -1   3    0.20    2.00
  12   1  -3    1.50    2.30
  12  -1   3    5.50    2.70
 -12   1   3    4.10    2.10
 -12  -2   3   21.20    4.00
  12   2   3   19.10    3.50
 -12   2  -3   33.20    5.00
  12  -2  -3   24.70    4.30
 -12   2  -3   33.30    4.60
  12   2   3   24.30    3.70
 -12  -2   3   29.70    4.60
  12   2  -3   34.70    5.20
  12   2  -3   19.70    3.70
  12  -2   3   24.10    3.70
 -12   2   3   19.40    3.70
  12  -2   3   22.30    3.60
 -12  -2  -3   35.40    4.40
  12  -3  -3    3.30    2.40
  12   3   3   -2.50    2.50
 -12   3  -3   -0.70    2.20
  12  -3  -3    0.70    2.60
 -12  -3   3   -0.20    2.00
  12   3   3   -2.10    2.00
 -12   3  -3   -0.90    1.90
 -12   3   3    1.90    2.30
 -12   3   3    1.10    1.80
  12  -3   3    1.70    2.50
  12   3  -3   -3.10    2.60
 -12  -3  -3    0.00    1.90
  12  -3   3    3.80    2.80
  12   3  -3   -2.30    2.20
 -12   4  -3   99.99    7.70
 -12  -4   3   96.79    7.10
  12   4   3   92.99    7.50
  12  -4  -3  105.99    7.60
  12   4   3   97.79    6.60
 -12   4  -3  106.69    7.20
  12  -4  -3   95.59    8.20
  12   4  -3  109.69    8.10
 -12  -4  -3  102.49    6.80
  12  -4   3  104.39    8.00
 -12   4   3   98.19    7.10
 -12   4   3   94.89    7.90
  12   4  -3   87.99    6.90
  12  -4   3  107.09    7.30
 -12   5  -3   27.50    4.40
 -12   5  -3   17.00    3.70
  12  -5  -3   15.80    3.40
 -12   5   3   18.40    3.70
 -12   5   3   11.90    3.00
  12  -5   3   18.40    3.80
  12  -5   3   15.90    3.00
  12   6   3   23.90    4.50
 -12   6  -3   28.00    4.40
  12   6   3   43.00    5.40
 -12  -6   3   29.50    4.80
  12  -6  -3   35.10    4.90
  12  -6  -3   36.30    5.00
  12  -6   3   38.70    5.90
 -12   6   3   37.40    5.40
 -12   6   3   28.00    4.40
  12  -6   3   34.20    5.00
 -12  -6  -3   42.80    5.30
  12   6  -3   31.90    4.30
  12   6  -3   28.70    4.70
  12  -7  -3    4.60    3.30
  12   7   3   13.20    2.90
  12   7   3   13.20    3.60
 -12   7  -3   11.80    3.70
  12  -7  -3   17.20    4.40
 -12  -7   3   12.20    3.30
 -12   7   3    9.10    2.70
  12   7  -3   11.60    4.10
 -12  -7  -3   13.30    3.10
 -12   7   3   16.50    3.60
  12  -7   3    7.80    3.20
  12   7  -3   11.70    3.30
  12  -7   3   11.60    3.90
  12  -8  -3  388.46   17.30
 -12   8  -3  391.06   17.00
  12   8   3  407.16   17.00
 -12  -8   3  375.66   16.10
  12   8   3  393.86   14.70
  12  -8  -3  419.06   16.60
 -12   8   3  382.86   16.50
  12   8  -3  389.46   16.90
  12  -8   3  382.76   15.90
  12   8  -3  388.36   15.50
  12  -8   3  377.66   16.80
 -12   8   3  378.86   17.10
 -12  -8  -3  393.46   15.20
  12   9   3  139.99   10.20
 -12  -9   3  131.49    9.20
  12  -9  -3  111.29   10.70
  12   9   3  125.49    8.10
 -12   9  -3  120.99    9.90
  12  -9  -3  101.29    9.20
 -12   9   3  130.39   10.10
  12  -9   3  133.29    9.40
 -12  -9  -3  121.29    8.10
  12   9  -3  136.39   10.20
  12  -9   3  116.49   13.00
  12   9  -3  140.89   13.50
  12   9  -3  131.99    8.90
 -12  10  -3   14.50    4.20
 -12 -10   3   14.70    4.10
  12  10   3   23.30    3.90
  12  10   3   18.60    4.40
  12  10  -3   22.20    3.80
 -12 -10  -3   19.80    3.90
 -12  10   3   15.60    4.30
  12  10  -3   14.60    4.10
 -12 -11   3   24.40    4.70
 -12  11  -3   20.80    5.40
  12  11   3   29.70    5.10
 -12 -11  -3   41.60    6.50
  12  11  -3   26.60    5.20
 -12  11   3   18.70    4.70
  12  11  -3   27.70    4.40
  12  12   3    3.80    3.90
 -12  12  -3   -0.40    4.00
 -12 -12   3   -3.80    3.40
  12  12  -3   -5.20    3.80
 -12 -12  -3    1.50    3.20
 -12  12   3    2.80    4.00
  12  13   3   11.40    4.50
 -12  13  -3   14.40    5.10
 -12 -13   3   20.40    4.60
 -12  13   3    8.50    4.70
  12  13  -3    7.10    4.50
 -12 -13  -3   14.00    4.10
 -12 -14   3   92.39    9.80
 -12  14  -3   87.09   11.20
  12  14   3   80.89   10.90
  12  14  -3   86.09   11.30
 -12  14   3   91.49   11.60
 -12 -14  -3   94.89    9.10
 -12 -15   3  124.29   11.40
  12  15   3  126.89   20.70
 -12  15  -3  112.09   12.90
 -12  15   3  104.49   15.00
  12  15  -3  100.49   13.20
 -12 -15  -3  129.79   10.20
  12  16   3   19.00    5.90
 -12 -16   3   15.20    5.50
 -12  16  -3   12.10    6.10
 -12 -16  -3   22.50    4.90
 -12  16   3    5.30    5.80
  12  16  -3   20.70    6.00
 -12 -17   3   46.00    7.70
  12  17   3   40.20    8.10
 -12  17  -3   39.10    7.60
 -12 -17  -3   50.89    6.90
  12  17  -3   33.40    7.60
 -12  17   3   30.80    7.80
 -12 -18   3   16.70    6.50
  12  18   3   15.60    6.90
 -12  18  -3   18.30    7.60
 -12 -18  -3   14.70    5.60
 -12  18   3   27.40    8.00
  12  18  -3   12.60    7.30
 -12  19  -3   15.70    7.80
 -12 -19   3   11.70    6.80
  12  19   3   -1.70    7.40
 -12 -19  -3    5.00    9.90
 -12  19   3    2.30    7.40
  12  19  -3    2.80    8.00
 -12 -20   3   -2.40    6.80
 -12  20  -3    7.50    8.60
  12  20   3   -0.70    7.90
 -12  20   3    4.40    8.40
  12  20  -3   -2.40    8.20
 -12 -20  -3   12.50    6.60
  12  21   3   10.30    9.30
 -12  21  -3    6.60    9.60
 -12 -21   3   14.30    7.60
 -12 -21  -3   18.20    7.60
 -12  21   3   34.50    9.80
  12  21  -3   15.60    9.20
 -12  22  -3   16.50   10.30
 -12 -22   3  -10.40    8.70
  12  22   3    7.50    9.80
 -12 -22  -3    2.90    8.30
 -12  22   3  -15.10   10.00
  12  22  -3  -19.60   10.20
  13   0   3    4.30    2.60
 -13   0   3    5.70    2.60
 -13   0  -3    6.00    2.50
  13   0  -3    2.50    2.60
  13   0   3    2.40    3.00
  13   0  -3    5.70    3.10
 -13   0  -3    3.10    2.50
 -13   0   3    3.90    2.30
 -13  -1   3   58.79    6.40
  13  -1  -3   69.39    7.30
  13   1   3   61.39    6.00
 -13   1  -3   63.69    6.00
  13  -1  -3   65.89    6.50
  13   1   3   51.49    6.60
 -13   1  -3   43.80    5.90
 -13  -1   3   54.59    6.30
 -13  -1  -3   54.39    6.20
  13   1  -3   66.79    7.30
 -13   1   3   68.09    6.70
  13   1  -3   61.99    6.70
  13  -1   3   71.99    6.20
 -13   1   3   68.49    6.50
 -13  -1  -3   61.59    6.00
  13  -1   3   48.10    7.00
 -13   2  -3   94.89    7.00
  13   2   3   91.29    6.80
  13   2   3   81.59    7.50
 -13  -2   3   95.29    7.50
  13  -2  -3   92.09    7.90
  13  -2  -3   97.79    7.60
 -13  -2   3   77.19    7.30
  13  -2   3   86.49    8.10
  13   2  -3   94.89    7.60
  13  -2   3  103.89    7.20
 -13   2   3  102.59    8.10
 -13   2   3  106.99    7.50
 -13  -2  -3  103.59    7.20
  13   2  -3  111.49    8.40
  13  -3  -3   20.00    3.90
  13  -3  -3   21.20    3.70
 -13   3  -3   14.50    2.80
 -13   3   3   31.20    5.00
  13  -3   3   21.60    3.90
  13  -3   3   20.70    3.60
 -13   3   3   18.10    3.50
  13   4   3    4.80    3.20
  13  -4  -3   -4.40    2.80
  13  -4  -3    1.30    3.20
  13   4   3    3.10    2.70
 -13  -4   3   -0.10    2.50
 -13   4  -3    1.60    2.10
 -13   4  -3    0.50    2.40
  13   4  -3   -0.40    3.20
 -13   4   3    3.20    2.30
 -13  -4  -3    1.50    2.30
  13   4  -3    1.10    2.80
  13  -4   3    5.80    3.00
 -13   4   3    5.20    3.00
  13  -4   3    8.60    3.40
  13  -5  -3   11.00    3.70
 -13   5  -3   12.20    2.80
  13  -5  -3   17.60    3.60
 -13  -5   3   14.00    3.80
  13   5   3   13.10    3.00
 -13   5  -3   11.10    3.40
  13   5   3   16.40    3.80
  13  -5   3   21.20    4.40
  13  -5   3   11.60    3.20
  13   5  -3   14.70    4.00
 -13   5   3    6.70    3.00
 -13   5   3   14.30    3.80
 -13  -5  -3   13.90    3.30
  13   5  -3   14.20    3.80
  13   6   3  141.89    8.30
 -13   6  -3  140.99    9.40
  13  -6  -3  144.59    9.70
 -13  -6   3  142.89    9.40
 -13   6  -3  147.49    9.80
  13   6   3  147.69   10.20
  13  -6  -3  143.39   10.80
 -13   6   3  144.09    9.40
  13  -6   3  155.98   10.90
 -13  -6  -3  139.69    8.70
  13  -6   3  165.68    9.90
  13   6  -3  122.69    9.90
  13   6  -3  152.08    9.50
 -13   6   3  155.28   10.50
  13  -7  -3  305.77   15.70
 -13  -7   3  328.97   15.00
 -13   7  -3  360.16   15.70
  13  -7  -3  328.27   14.90
  13   7   3  327.07   15.50
  13   7   3  344.27   13.70
 -13   7   3  328.57   15.10
  13  -7   3  334.67   14.70
  13  -7   3  348.27   15.90
  13   7  -3  355.56   14.70
 -13   7   3  338.27   16.00
  13   7  -3  309.37   15.20
 -13  -7  -3  314.47   13.70
  13  -8  -3   61.59    8.20
 -13   8  -3   85.09    8.50
  13   8   3   92.79    9.50
  13   8   3   67.19    6.90
 -13  -8   3   80.09    7.60
  13   8  -3   72.39    7.80
  13  -8   3   77.69    7.90
 -13  -8  -3   65.29    6.60
 -13   8   3   74.49    7.10
 -13   8   3   85.49    8.90
 -13  -9   3   -2.40    3.10
 -13   9  -3    3.60    3.60
  13   9   3    1.10    3.00
 -13  -9  -3    5.60    3.00
  13   9  -3    1.20    3.30
 -13   9   3    1.10    3.40
 -13  10  -3   43.00    6.80
 -13 -10   3   47.70    7.30
  13  10   3   53.89    7.30
  13  10  -3   66.59    8.20
  13  10  -3   61.09    8.50
 -13 -10  -3   65.99    7.20
 -13  10   3   51.79    8.60
 -13  11  -3  108.29   10.00
  13  11   3  106.39   10.10
 -13 -11   3  108.99    9.30
  13  11   3  111.39    8.40
  13  11  -3   75.69    8.90
  13  11  -3   93.99   10.10
 -13 -11  -3   98.79    8.60
 -13  11   3   92.29   10.10
 -13  12  -3   76.39    9.70
  13  12   3   70.09    9.80
 -13 -12   3   76.09    8.70
 -13  12   3   72.39   10.30
 -13 -12  -3   65.29    8.00
  13  12  -3   78.39   10.20
  13  13   3  127.09   11.90
 -13  13  -3  102.59   11.70
 -13 -13   3  117.59   10.40
 -13 -13  -3  126.49    9.80
 -13  13   3  113.29   11.90
  13  13  -3  113.09   11.80
  13  14   3   -1.00    4.70
 -13 -14   3    2.30    4.90
 -13  14  -3   -0.80    5.10
 -13 -14  -3    8.90    4.30
 -13 -15   3  168.88   12.90
  13  15   3  190.68   14.60
 -13  15  -3  164.48   14.30
  13  15  -3  169.78   14.30
 -13 -15  -3  136.09   11.00
 -13  15   3  146.59   14.40
  13  16   3  138.09   14.10
 -13  16  -3  135.19   14.20
 -13 -16  -3  151.28   11.40
 -13  16   3  135.29   14.50
  13  16  -3  131.39   14.40
  13  17   3   19.30    6.70
 -13  17  -3   25.90    7.10
 -13 -17   3   12.50    6.00
  13  17  -3   17.60    6.90
 -13  17   3   22.70    6.90
[truncated: 2,514,080 more chars]
