# Supplementary material for: Tetra­aqua­dodekakis-μ2-chlorido-di­iodido-octa­hedro-hexa­niobium(12 Nb—Nb) tetra­hydro­furan octa­solvate
Source: IUCrdata. 2022 Jun 16;7(Pt 6):x220618. doi: 10.1107/S2414314622006186 (PMC9462034; doi:10.1107/S2414314622006186)
Supplement: Supplementary file 2 [file x-07-x220618-Isup2.hkl]

data_I                                                                          
_shelx_title ' orthoP_gel_a.res in Pbca'                                        
_shelx_refln_list_code          4                                               
_shelx_F_calc_maximum     1405.41                                               
_exptl_crystal_F_000      7328.00                                               
_reflns_d_resolution_high  0.7324                                               
                                                                                
loop_                                                                           
 _space_group_symop_operation_xyz                                               
 'x, y, z'                                                                      
 '-x+1/2, -y, z+1/2'                                                            
 '-x, y+1/2, -z+1/2'                                                            
 'x+1/2, -y+1/2, -z'                                                            
 '-x, -y, -z'                                                                   
 'x-1/2, y, -z-1/2'                                                             
 'x, -y-1/2, z-1/2'                                                             
 '-x-1/2, y-1/2, z'                                                             
                                                                                
_cell_length_a    19.3389                                                       
_cell_length_b    18.1968                                                       
_cell_length_c    34.0393                                                       
_cell_angle_alpha  90.000                                                       
_cell_angle_beta   90.000                                                       
_cell_angle_gamma  90.000                                                       
                                                                                
_shelx_F_squared_multiplier     1.000                                           
                                                                                
loop_                                                                           
 _refln_index_h                                                                 
 _refln_index_k                                                                 
 _refln_index_l                                                                 
 _refln_F_squared_calc                                                          
 _refln_F_squared_meas                                                          
 _refln_F_squared_sigma                                                         
 _refln_observed_status                                                         
   4   0   0    1012725.38     982349.88     16535.64 o                         
   6   0   0     115615.45     117966.74      2000.75 o                         
   8   0   0       3323.69       3953.78       297.94 o                         
  10   0   0      85385.35      77986.03      1451.69 o                         
  12   0   0      73198.87      65815.71      1375.86 o                         
  14   0   0    1064345.00    1063898.50     13309.01 o                         
  16   0   0     447342.50     471625.38      7495.03 o                         
  18   0   0     416151.28     444873.38      8943.12 o                         
  20   0   0     145374.20     158799.44      6002.64 o                         
  22   0   0      33551.98      38230.91      2937.91 o                         
  24   0   0       3532.66       3254.95      1289.30 o                         
  26   0   0       3508.87       4586.52      1733.16 o                         
   2   1   0     182656.81     160602.81      2318.30 o                         
   4   1   0     202297.75     190476.41      1745.66 o                         
   6   1   0       7788.68       5944.72       213.62 o                         
   8   1   0     243096.17     213937.34      2120.12 o                         
  10   1   0     793756.56     767240.56      6764.72 o                         
  12   1   0      11507.57      10776.44       478.92 o                         
  14   1   0     242089.94     244661.89      2628.66 o                         
  16   1   0       5777.60      17411.87      1240.20 o                         
  18   1   0       9631.55       9918.71      1291.18 o                         
  20   1   0      50336.15      54597.80      2064.91 o                         
  22   1   0      18721.27      20664.92      1426.07 o                         
  24   1   0     148917.14     164333.45      4677.64 o                         
  26   1   0      29350.90      31088.78      2533.22 o                         
   2   2   0     834585.50     798223.62     13419.52 o                         
   4   2   0      76136.41      78796.36       890.92 o                         
   6   2   0     193291.47     194085.05      2921.63 o                         
   8   2   0        758.63        864.40       117.31 o                         
  10   2   0      36090.69      34934.19       629.79 o                         
  12   2   0      36557.30      35779.94       690.16 o                         
  14   2   0     247820.11     251442.03      2888.82 o                         
  16   2   0     588464.56     599364.12      7144.49 o                         
  18   2   0       5395.35       3091.00       535.82 o                         
  20   2   0      11406.26      10126.65       937.79 o                         
  22   2   0       4311.37       3648.09       874.81 o                         
  24   2   0       6792.85       8463.47      1326.80 o                         
  26   2   0         79.11       -467.86      2081.90 o                         
   2   3   0       2137.11       4347.13       181.16 o                         
   4   3   0       3732.29       3436.88       176.91 o                         
   6   3   0     307317.81     285618.59      3930.12 o                         
   8   3   0     500626.94     495189.59      4985.62 o                         
  10   3   0      86837.34      85725.36      1175.62 o                         
  12   3   0      91098.52      91205.20      1300.64 o                         
  18   3   0       2986.15       2840.20       539.92 o                         
  20   3   0        186.33       -540.95       540.95 o                         
  22   3   0        872.05        918.08       635.78 o                         
  24   3   0      60378.10      59363.02      2324.38 o                         
  26   3   0      16235.57      17135.68      2116.43 o                         
   0   4   0      18932.50      27498.28       799.48 o                         
   2   4   0      35848.28      36527.12       681.41 o                         
   4   4   0      17227.60      19418.17       435.03 o                         
   6   4   0     133980.70     172590.62     10259.44 o                         
   8   4   0      23239.31      21687.86       487.80 o                         
  10   4   0        583.66        314.15       159.98 o                         
  12   4   0      39834.35      37764.25       768.72 o                         
  14   4   0        958.96        276.98       246.49 o                         
  16   4   0      71724.44      69164.89      1630.25 o                         
  18   4   0      96951.88      98960.55      2462.41 o                         
  20   4   0      81186.34      83216.15      2389.86 o                         
  22   4   0        627.89       1260.81       704.40 o                         
  24   4   0      11988.98      12294.79      2280.16 o                         
  26   4   0       5885.31       6106.99      1092.75 o                         
   2   5   0      45173.35      49686.85       911.37 o                         
   4   5   0      29080.61      23313.58       638.03 o                         
   6   5   0     601675.31     571254.56      6393.57 o                         
   8   5   0      74153.14      69669.27       993.91 o                         
  10   5   0      10001.72       9820.12       416.67 o                         
  12   5   0      79648.91      75098.02      1172.32 o                         
  14   5   0      74163.24      81924.99      1313.80 o                         
  16   5   0      21369.38      20751.05       951.81 o                         
  18   5   0      32768.92      38140.65      1503.81 o                         
  20   5   0        203.39        823.84       672.05 o                         
  22   5   0         27.41       -656.12       656.12 o                         
  24   5   0      23834.50      29100.95      2172.38 o                         
   0   6   0     546988.44     502078.62     12531.57 o                         
   2   6   0      10287.92      11720.63       509.17 o                         
   4   6   0    1474169.00    1366128.62     14645.16 o                         
   6   6   0     585643.56     596631.94      6684.90 o                         
   8   6   0      62436.80      68650.04      1966.09 o                         
  10   6   0     167496.81     169072.64      2003.91 o                         
  12   6   0      21506.58      20328.38       612.57 o                         
  14   6   0      13653.42      14152.38       714.11 o                         
  16   6   0       6839.40       5988.78       550.35 o                         
  18   6   0       6471.33       5292.90       949.43 o                         
  20   6   0      43024.17      44534.26      2216.34 o                         
  22   6   0      68276.19      75511.42      2392.15 o                         
  24   6   0      29980.71      36475.87      2020.25 o                         
   2   7   0      15639.24      14523.40       567.44 o                         
   4   7   0      38235.57      33372.71       724.01 o                         
   6   7   0       6071.21       4079.76       399.52 o                         
   8   7   0     669797.75     674399.56     11544.02 o                         
  10   7   0     543611.62     566362.56      6016.34 o                         
  12   7   0      93622.55      93916.81      1394.43 o                         
  14   7   0     111722.99     112539.09      1927.09 o                         
  16   7   0      23446.85      21861.60       981.05 o                         
  18   7   0      24587.76      24288.25      1363.83 o                         
  20   7   0      58235.65      62190.43      2289.85 o                         
  22   7   0      56088.71      65624.00      2734.34 o                         
  24   7   0      40794.07      39866.18      2737.12 o                         
   0   8   0     327205.56     317535.81      8137.38 o                         
   2   8   0      11253.41      11125.17       501.72 o                         
   4   8   0      71327.53      66456.66      1285.55 o                         
   6   8   0     270171.22     266467.09      3355.49 o                         
   8   8   0      17721.63      15361.95       532.23 o                         
  10   8   0     460704.06     471362.66      5627.97 o                         
  12   8   0     169328.20     170819.14      2309.00 o                         
  14   8   0      18665.63      17461.05      1460.80 o                         
  16   8   0      18998.40      20828.88      1182.71 o                         
  18   8   0      34518.43      33577.16      2482.43 o                         
  20   8   0       5698.05       5599.55       991.77 o                         
  22   8   0      11544.12      10551.24      1221.56 o                         
  24   8   0       7434.73      10283.54      1351.02 o                         
   2   9   0     285817.53     270604.19      3791.23 o                         
   4   9   0     191274.81     178452.72      2707.82 o                         
   6   9   0      11477.84      10087.28       506.35 o                         
  10   9   0      23865.47      25134.73       719.90 o                         
  12   9   0       1775.30      12097.61      1421.65 o                         
  14   9   0      62261.29      60572.62      1725.19 o                         
  16   9   0      17414.30      17790.13      1564.07 o                         
  18   9   0      59428.42      61816.63      3339.50 o                         
  20   9   0      61356.28      63440.55      2677.75 o                         
  22   9   0       6132.88       6395.34      1965.65 o                         
  24   9   0      43041.38      49093.12      2853.37 o                         
   0  10   0     139173.47     142513.95      3273.05 o                         
   2  10   0      54342.96      49857.48      1149.17 o                         
   4  10   0      91248.69      88174.25      1658.78 o                         
   6  10   0      18633.31      16577.77       632.14 o                         
   8  10   0      65470.61      75391.51      4284.51 o                         
  10  10   0       6749.26       5388.21       427.04 o                         
  12  10   0       5775.98       5297.94       500.17 o                         
  14  10   0       1694.81       1552.08       494.32 o                         
  16  10   0      28660.79      27140.71      2250.99 o                         
  18  10   0       4804.81       2837.13      1468.96 o                         
  20  10   0      30851.96      29808.53      2055.38 o                         
  22  10   0        443.69       -851.90      1071.10 o                         
  24  10   0      31385.91      38270.11      2745.19 o                         
   2  11   0       9292.50       7993.48       590.52 o                         
   4  11   0      65165.79      64778.21      1921.96 o                         
   6  11   0      30899.53      33061.25      2108.09 o                         
   8  11   0      65387.91      70427.98      1392.40 o                         
  10  11   0     341481.47     350155.09      4541.08 o                         
  12  11   0       5058.92       5228.10       874.67 o                         
  14  11   0       2198.54       1562.19       451.92 o                         
  16  11   0      84117.41      81284.35      3695.18 o                         
  18  11   0      10106.21       8967.31       852.64 o                         
  20  11   0        155.74       1050.86       950.92 o                         
  22  11   0        432.53       1125.50      1125.27 o                         
   0  12   0      63905.41      61824.73      1995.18 o                         
   2  12   0      20233.88      16877.51       860.31 o                         
   4  12   0      56438.02      57572.77      1328.80 o                         
   6  12   0     193605.31     189370.14      2734.69 o                         
   8  12   0     123479.55     120473.68      2023.88 o                         
  10  12   0       6894.85       9626.72      1053.26 o                         
  12  12   0       1168.24        635.29       454.11 o                         
  14  12   0      47453.33      54182.04      1849.75 o                         
  16  12   0       7755.88       6369.37       787.80 o                         
  18  12   0       6925.59       5109.65       993.79 o                         
  20  12   0      27674.19      27574.23      1838.04 o                         
  22  12   0          1.47       -963.49      1004.25 o                         
   2  13   0       1056.90        549.54       676.35 o                         
   4  13   0     494764.31     496507.59      6025.34 o                         
   6  13   0     191472.47     196004.77      2854.00 o                         
   8  13   0       4769.86       4574.76       525.30 o                         
  10  13   0      43699.98      48652.20      1603.50 o                         
  12  13   0     118940.92     123555.64      2863.33 o                         
  14  13   0     142320.78     153303.61      3441.14 o                         
  16  13   0       4773.51       3929.36       691.77 o                         
  18  13   0     161987.45     181727.88      4039.60 o                         
  20  13   0      18801.52      16658.77      1717.39 o                         
  22  13   0       9609.07       7784.56      1147.33 o                         
   0  14   0       3442.36       2586.83       612.95 o                         
   2  14   0      57822.42      55103.72      1476.86 o                         
   4  14   0     287231.56     283668.94      3839.20 o                         
   6  14   0     160965.73     157644.64      2753.13 o                         
   8  14   0      20850.27      17890.16      1097.87 o                         
  10  14   0     117759.05     120118.14      2777.64 o                         
  12  14   0     141270.61     156360.77      3410.63 o                         
  14  14   0      21751.38      22299.01      1465.01 o                         
  16  14   0      12632.70      11695.20      1097.57 o                         
  18  14   0       2388.85       3928.86       827.81 o                         
  20  14   0      56815.31      69922.64      3050.79 o                         
   2  15   0     420136.19     401739.91     15990.75 o                         
   4  15   0     132267.25     134785.27      2909.78 o                         
   6  15   0      22177.16      21637.42      1140.48 o                         
   8  15   0        687.91         30.06       486.12 o                         
  10  15   0      24652.68      23537.08      1332.62 o                         
  12  15   0      87720.57      90570.07      3412.09 o                         
  14  15   0      17365.73      15820.67      1284.14 o                         
  16  15   0       7908.62       6651.79       912.32 o                         
  18  15   0      36258.19      35864.04      2021.93 o                         
  20  15   0     123990.55     149453.55      3793.99 o                         
   0  16   0      14852.46      15786.52      1986.79 o                         
   2  16   0       5550.88       2428.77       670.55 o                         
   4  16   0     107753.63     108453.73      2578.13 o                         
   6  16   0     102715.98     101193.84      2492.44 o                         
   8  16   0       6298.22       4915.43       671.91 o                         
  10  16   0      47811.27      44403.38      1856.38 o                         
  12  16   0      80140.86      82400.38      2403.49 o                         
  14  16   0      46525.57      51298.47      2007.17 o                         
  16  16   0        281.10       -804.79       804.79 o                         
  18  16   0       5737.21       5144.47      1064.13 o                         
  20  16   0      13642.22      14132.28      1307.59 o                         
   2  17   0      31322.11      30606.95      1806.73 o                         
   4  17   0     149790.36     159189.27      3433.83 o                         
   6  17   0      30842.96      31632.06      1487.31 o                         
   8  17   0        972.85        340.69       811.44 o                         
  10  17   0        573.31        -73.67       590.66 o                         
  12  17   0       2010.15       1735.07       695.34 o                         
  14  17   0     176045.75     200349.19      4322.10 o                         
  16  17   0      31626.71      35238.99      3618.52 o                         
  18  17   0      26689.07      26539.98      1951.15 o                         
   0  18   0       2420.15       4988.11      1204.76 o                         
   2  18   0       2466.55       1458.39       781.97 o                         
   4  18   0      19003.42      19491.47      1357.93 o                         
   6  18   0      27725.53      27404.89      1846.73 o                         
   8  18   0      18683.72      19563.78      1415.04 o                         
  10  18   0        100.55       -167.20       665.37 o                         
  12  18   0       1156.90        638.40       818.64 o                         
  14  18   0      11612.47      12353.13      1091.23 o                         
  16  18   0        278.01       1716.36      1176.73 o                         
  18  18   0        156.67       -840.55      1134.33 o                         
   2  19   0         94.49        358.33       606.25 o                         
   4  19   0      11803.61      10454.65      1591.87 o                         
   6  19   0        244.23       -130.23       972.26 o                         
   8  19   0       3634.11       3268.73       773.92 o                         
  10  19   0         40.81       -397.12       781.09 o                         
  12  19   0       3136.17       1141.57       921.58 o                         
  14  19   0       8056.76      10003.07      1253.07 o                         
  16  19   0      25786.54      26070.96      1973.13 o                         
   0  20   0       1221.20       -105.68      1247.03 o                         
   2  20   0       3493.98       3149.52      1031.18 o                         
   4  20   0      11184.10       6862.80      1013.53 o                         
   6  20   0        510.64        854.00       715.06 o                         
   8  20   0      16143.42      15306.13      1278.88 o                         
  10  20   0       1223.43       -346.96       989.31 o                         
  12  20   0      16788.79      16194.35      1725.18 o                         
  14  20   0       2059.06        409.36      1046.94 o                         
   2  21   0      48574.13      55716.34      2178.72 o                         
   4  21   0        161.82       -286.17       811.05 o                         
   6  21   0       9418.94      10400.29      1130.69 o                         
   8  21   0      12272.75      17622.54      2531.43 o                         
  10  21   0        486.37        313.81       905.14 o                         
  12  21   0       8136.13       4886.78      1059.97 o                         
  14  21   0         12.56       -609.17      1131.69 o                         
   0  22   0      15311.33      15279.26      2240.42 o                         
   2  22   0        137.17       1346.22       855.40 o                         
   4  22   0       1670.17        263.32       873.17 o                         
   6  22   0      11011.03       9089.07      1088.11 o                         
   8  22   0      27312.03      35719.23      4198.34 o                         
  10  22   0      25879.43      35574.57      2292.48 o                         
  12  22   0       5285.51       3492.65      1174.33 o                         
   2  23   0       2382.42       4484.55       997.06 o                         
   4  23   0       3600.82       4607.40      1335.19 o                         
   6  23   0       1069.73       -403.81      1012.18 o                         
   8  23   0      12801.86      11925.71      1221.06 o                         
   0  24   0       7852.84       6127.66      1345.53 o                         
   2  24   0      14465.16      13621.57      1320.91 o                         
   4  24   0      15799.30      16680.90      1483.01 o                         
   6  24   0      20246.62      22915.30      2591.94 o                         
   1   1   1      38609.87      29360.22       621.62 o                         
   2   1   1      58140.60      51838.07       493.96 o                         
   3   1   1       1255.70       1502.72        89.22 o                         
   4   1   1     180223.08     176992.45      1155.38 o                         
   5   1   1      74601.48      63836.02       532.67 o                         
   6   1   1         20.88         86.96        51.98 o                         
   7   1   1     149311.41     138049.61      1499.59 o                         
   8   1   1       5486.71       4523.04       167.00 o                         
   9   1   1       2518.09       2003.49       118.70 o                         
  10   1   1       4587.26       4265.93       177.93 o                         
  11   1   1      69247.12      63966.84       655.19 o                         
  12   1   1      12373.73      12114.87       306.38 o                         
  13   1   1      29999.23      29428.19       466.12 o                         
  14   1   1     164644.88     165038.23      1373.96 o                         
  15   1   1       2102.18       2816.55       248.83 o                         
  16   1   1      17988.80      17839.43       527.92 o                         
  17   1   1       1951.24       4507.94       646.80 o                         
  18   1   1       3681.73       3028.03       378.39 o                         
  19   1   1       3221.07       6312.04      1345.91 o                         
  20   1   1      42724.35      43079.68      1568.63 o                         
  21   1   1      10702.54      12089.58      1172.65 o                         
  22   1   1          0.61       -335.61       445.68 o                         
  23   1   1      11526.61      10294.15       958.71 o                         
  24   1   1       1031.04       2592.37       686.55 o                         
  25   1   1       2245.47       1807.29       793.41 o                         
  26   1   1        559.02        559.08      1113.52 o                         
   0   2   1       8908.21       7931.63       291.15 o                         
   1   2   1        490.64        807.59       152.18 o                         
   2   2   1      20611.15      19083.86       243.06 o                         
   3   2   1       3093.56       4972.07       154.13 o                         
   4   2   1      81991.04      77459.02       644.80 o                         
   5   2   1        493.29        659.03        66.70 o                         
   6   2   1         49.22        128.58        53.56 o                         
   7   2   1      29224.48      27154.21       342.60 o                         
   8   2   1       4972.54       3067.03       134.47 o                         
   9   2   1       3665.70       3577.68       153.71 o                         
  10   2   1       4829.12       3829.98       190.48 o                         
  11   2   1      12378.46      12107.80       296.25 o                         
  12   2   1       3641.62       2789.80       165.56 o                         
  13   2   1      50265.16      49298.50       629.03 o                         
  14   2   1      22323.40      21870.95       592.38 o                         
  15   2   1      98286.23     101605.80      1038.03 o                         
  16   2   1      13680.67      18172.32       661.45 o                         
  17   2   1         34.71       -170.15       276.31 o                         
  18   2   1       1208.33       -143.75       344.38 o                         
  19   2   1       6536.74       5528.77       478.96 o                         
  20   2   1       1327.45       1888.95       674.48 o                         
  21   2   1       3580.60       3789.48       509.40 o                         
  22   2   1          2.14       -114.96       441.59 o                         
  23   2   1       1565.74       2465.86       673.21 o                         
  24   2   1      21755.76      21123.17      1122.23 o                         
  25   2   1       1797.34       4096.50       690.94 o                         
  26   2   1         11.34         41.46       840.44 o                         
   1   3   1       3073.32       1931.15       129.08 o                         
   2   3   1      96453.05      89708.61       802.79 o                         
   3   3   1       9252.89      10279.75       185.81 o                         
   4   3   1       2244.23       6050.68       259.09 o                         
   5   3   1       2301.14       3705.83       183.01 o                         
   6   3   1       4370.80       5388.14       170.67 o                         
   7   3   1      99783.84      90005.98       792.49 o                         
   8   3   1       1556.91       1438.86       107.96 o                         
   9   3   1      12883.11      11385.26       266.73 o                         
  10   3   1       1572.31       1358.57       120.88 o                         
  11   3   1      32203.95      29519.10       453.32 o                         
  12   3   1       9622.20       9893.00       372.87 o                         
  13   3   1       7898.77      19056.31       567.73 o                         
  14   3   1       6825.52       6761.70       353.67 o                         
  15   3   1       1486.69        959.26       195.76 o                         
  16   3   1      73111.08      74083.33      1073.85 o                         
  17   3   1        286.53        -71.78       316.05 o                         
  18   3   1      14128.81      13309.29       736.14 o                         
  19   3   1         11.33       -369.60       369.60 o                         
  20   3   1      38174.42      40114.73      1412.72 o                         
  21   3   1       6418.21       6691.65       555.80 o                         
  22   3   1       1540.49        536.22       467.68 o                         
  23   3   1       5119.97       3355.87       602.51 o                         
  24   3   1       3030.71       1944.94       608.53 o                         
  25   3   1      22146.96      25144.82      1344.92 o                         
  26   3   1        144.21        -85.05       765.18 o                         
   0   4   1       6800.77       8132.42       298.15 o                         
   1   4   1     492021.66     454998.72      3950.44 o                         
   2   4   1      38065.50      36377.14       481.82 o                         
   3   4   1     163221.61     154073.02      1265.56 o                         
   4   4   1      27595.45      25370.77       343.68 o                         
   5   4   1      14128.94      26122.46      1483.79 o                         
   6   4   1      55553.08      59287.45      1033.03 o                         
   7   4   1      12171.79      15583.51       354.36 o                         
   8   4   1      92976.77      87425.41       811.54 o                         
   9   4   1      24078.10      23516.70       376.34 o                         
  10   4   1      20121.19      17445.52       345.81 o                         
  11   4   1       3765.45       2628.85       160.22 o                         
  12   4   1       8423.09       7461.40       313.20 o                         
  13   4   1       7687.53       8417.19       386.61 o                         
  14   4   1         51.44       5300.52       515.57 o                         
  15   4   1      20470.48      20634.14       562.75 o                         
  16   4   1      19865.13      18633.87       645.64 o                         
  17   4   1       8565.10       7026.80       432.25 o                         
  18   4   1       2085.95       1494.66       357.02 o                         
  19   4   1      50019.80      50405.04      1356.25 o                         
  20   4   1      13947.35      12512.83       879.68 o                         
  21   4   1      28440.54      30299.40      1099.06 o                         
  22   4   1      18475.15      17899.49      1028.02 o                         
  23   4   1         88.36       -226.98       588.28 o                         
  24   4   1      23516.49      21254.20      1251.29 o                         
  25   4   1       1023.93        463.17       653.99 o                         
  26   4   1      23539.55      28464.56      1507.63 o                         
   1   5   1        107.98        103.99        71.64 o                         
   2   5   1     115100.08     109532.23      1083.82 o                         
   3   5   1     131797.47     125762.39      1220.19 o                         
   4   5   1     639883.12     599894.12      8344.74 o                         
   5   5   1     363766.38     374266.34      3199.62 o                         
   6   5   1     395944.94     417565.56      4232.99 o                         
   7   5   1       2863.38       5305.61       517.79 o                         
   8   5   1        420.98        380.53        98.51 o                         
   9   5   1      72680.93      72495.54       741.35 o                         
  10   5   1       2100.76       1411.38       139.25 o                         
  11   5   1       7820.08       6889.34       271.18 o                         
  12   5   1      54156.16      53889.70       678.30 o                         
  13   5   1      25724.58      25706.72       491.49 o                         
  14   5   1     107543.23     107984.45      1109.60 o                         
  15   5   1      53018.20      52237.87       859.81 o                         
  16   5   1       9426.51       9088.08       548.02 o                         
  17   5   1          0.92       -132.99       291.37 o                         
  18   5   1      99512.95     105097.00      1817.94 o                         
  19   5   1       1815.99       1794.70       378.68 o                         
  20   5   1      60535.95      61300.52      1630.39 o                         
  21   5   1      11309.76       9204.67       619.47 o                         
  22   5   1      12660.32      10362.75       706.62 o                         
  23   5   1      24902.21      26797.56      1641.40 o                         
  24   5   1      14947.60      14157.63       990.97 o                         
  25   5   1      16701.37      16467.05      1152.56 o                         
   0   6   1      48479.01      39208.58       805.67 o                         
   1   6   1      61626.27      65099.70       804.15 o                         
   2   6   1     108532.52     101525.06      1320.00 o                         
   3   6   1     152829.20     134661.05      1656.96 o                         
   4   6   1     200970.70     198572.12      1768.00 o                         
   5   6   1     663636.69     660055.06      4729.81 o                         
   6   6   1     325147.34     333607.75      2659.39 o                         
   7   6   1      41020.42      42137.68       592.93 o                         
   8   6   1     181030.89     175897.53      1586.99 o                         
   9   6   1     168564.23     168994.12      1442.72 o                         
  10   6   1       1679.63       2521.84       157.14 o                         
  11   6   1      22257.74      22898.88       430.75 o                         
  12   6   1         57.56        -84.16       147.80 o                         
  13   6   1      27066.45      26719.38       515.93 o                         
  14   6   1     127751.55     128233.77      1281.80 o                         
  15   6   1     149923.84     152431.86      1890.34 o                         
  16   6   1        822.54        561.56       255.02 o                         
  17   6   1      30518.10      31071.91       872.90 o                         
  18   6   1       3543.68       3776.99       450.18 o                         
  19   6   1      65078.61      66357.77      1465.55 o                         
  20   6   1       6206.33       5194.05       522.74 o                         
  21   6   1      13404.48      11609.61       730.15 o                         
  22   6   1        358.74       1896.90       533.28 o                         
  23   6   1      30628.44      36642.92      1341.15 o                         
  24   6   1      12078.94      13844.79      1363.13 o                         
  25   6   1       2193.77       2161.40       681.82 o                         
   1   7   1      91401.64      80316.90       988.31 o                         
   2   7   1      20114.74      14414.31       363.07 o                         
   3   7   1       2429.63       1691.55       130.32 o                         
   4   7   1     571366.44     557768.94      4688.36 o                         
   5   7   1     216081.55     217400.78      2058.33 o                         
   6   7   1      84892.92      89924.21       900.78 o                         
   7   7   1      68503.56      68668.70       804.21 o                         
   8   7   1     186006.36     190278.02      1799.60 o                         
   9   7   1     152875.48     155006.03      1486.29 o                         
  10   7   1     342270.75     342854.53      2637.85 o                         
  11   7   1      90444.24      92104.43       986.81 o                         
  12   7   1      23522.10      27457.76       670.55 o                         
  13   7   1      81536.07      81982.76       961.27 o                         
  14   7   1      30213.13      30444.03       669.17 o                         
  15   7   1       9660.43      10123.65       522.01 o                         
  16   7   1      56254.15      54601.02      1022.99 o                         
  17   7   1       2864.45       2450.97       376.45 o                         
  18   7   1      31107.40      30494.31      1016.85 o                         
  19   7   1      38496.79      39417.46      1282.32 o                         
  20   7   1      49196.06      51478.48      1395.87 o                         
  21   7   1       2191.41       3237.66       486.01 o                         
  22   7   1      34194.64      42749.04      1466.16 o                         
  23   7   1       3739.62       3586.09       644.26 o                         
  24   7   1       9009.30       9801.44       871.00 o                         
  25   7   1        728.77        570.04       874.53 o                         
   0   8   1     134506.09     125512.01      1986.75 o                         
   1   8   1      37860.41      32666.84       577.10 o                         
   2   8   1     133518.88     116875.04      1338.42 o                         
   3   8   1      56160.86      54043.20       697.84 o                         
   4   8   1      60726.88      60257.42       797.44 o                         
   5   8   1      60923.25      61590.04       779.51 o                         
   6   8   1      23413.72      28309.14      1188.31 o                         
   7   8   1      73802.15      82796.58       942.18 o                         
   8   8   1       5786.94       5023.01       746.73 o                         
   9   8   1      58139.15      61788.47       955.99 o                         
  10   8   1     168049.33     176021.25      1689.97 o                         
  11   8   1     111274.10     111408.78      1183.22 o                         
  12   8   1      86496.80      87051.18      1026.88 o                         
  13   8   1      16858.35      19596.15       593.77 o                         
  14   8   1       5853.88       4722.11       400.68 o                         
  15   8   1       2501.87       2486.03       312.03 o                         
  16   8   1      19185.91      20118.67       777.99 o                         
  17   8   1       9772.05       7586.07       647.86 o                         
  18   8   1      29876.67      30260.62      1137.15 o                         
  19   8   1      27710.07      30937.01      1212.00 o                         
  20   8   1      38673.91      40378.02      1723.14 o                         
  21   8   1      21475.04      21004.35      1647.39 o                         
  22   8   1         11.56       -503.81       702.88 o                         
  23   8   1        201.07       1129.04       729.46 o                         
  24   8   1      19234.40      19180.27      1307.99 o                         
   1   9   1      20978.07      19468.04       468.79 o                         
   2   9   1      16362.71      15319.42       430.38 o                         
   3   9   1     258349.83     246714.83      2211.83 o                         
   4   9   1         10.00        280.36       137.52 o                         
   5   9   1      56168.70      55171.46       754.26 o                         
   6   9   1      87331.09      85120.66      1015.38 o                         
   7   9   1       1279.52       1492.67       225.67 o                         
   8   9   1      49365.18      73673.31      2226.37 o                         
   9   9   1       8300.16      12602.06       525.00 o                         
  10   9   1       7501.69       7693.16       330.09 o                         
  11   9   1      26117.13      26032.41       554.77 o                         
  12   9   1      78106.16      82518.74      1019.90 o                         
  13   9   1      14284.03      14431.04       726.25 o                         
  14   9   1       3412.60       3293.95       357.37 o                         
  15   9   1      40740.41      41832.38      1042.66 o                         
  16   9   1       1461.97       1528.18       418.76 o                         
  17   9   1      32381.75      32645.30      1298.04 o                         
  18   9   1       7839.68       6886.35      1042.14 o                         
  19   9   1      16275.12      17504.68      1401.91 o                         
  20   9   1        355.70        420.15       608.20 o                         
  21   9   1      17550.96      16725.17      1653.49 o                         
  22   9   1        194.83        461.76       719.85 o                         
  23   9   1          7.91       -403.72       922.26 o                         
  24   9   1      24134.79      23952.58      2318.55 o                         
   0  10   1      73018.45      71661.02      1426.63 o                         
   1  10   1      30670.50      26827.54       578.81 o                         
   2  10   1      35413.65      31546.15       630.11 o                         
   3  10   1       6107.31       3969.97       233.95 o                         
   4  10   1      68423.03      62989.80       884.91 o                         
   5  10   1      23988.36      23273.74       518.87 o                         
   6  10   1      13257.36      12618.42       398.94 o                         
   7  10   1       1313.85       2745.51       281.28 o                         
   8  10   1      27606.60      37279.45       784.83 o                         
   9  10   1      11379.32      17621.42       934.21 o                         
  10  10   1      17080.96      17730.81       509.07 o                         
  11  10   1       8163.23      19047.74       691.81 o                         
  12  10   1       1007.95       1486.23       294.22 o                         
  13  10   1       1641.74       1888.18       278.00 o                         
  14  10   1      31031.05      31445.62       865.99 o                         
  15  10   1        196.72        311.12       360.54 o                         
  16  10   1       4387.84       4513.85       552.76 o                         
  17  10   1      28032.72      29749.90      1336.65 o                         
  18  10   1      18012.75      15024.73      1208.09 o                         
  19  10   1         66.46        -41.03       562.57 o                         
  20  10   1      25510.43      26683.39      2486.04 o                         
  21  10   1       8584.55       7362.22       796.72 o                         
  22  10   1       2188.99       1582.38       751.82 o                         
  23  10   1       8822.19       9549.65      1165.07 o                         
  24  10   1       3590.19       3933.52       944.38 o                         
   1  11   1      68276.45      63428.64       969.06 o                         
   2  11   1         18.49       -187.73       187.73 o                         
   3  11   1      50119.22      45533.25       759.85 o                         
   4  11   1      43677.02      38359.93       689.99 o                         
   5  11   1       7194.13       6381.78       332.80 o                         
   6  11   1      20148.96      20352.93       636.20 o                         
   7  11   1       1918.79       1766.10       208.87 o                         
   8  11   1      67128.55      71041.95       989.49 o                         
   9  11   1       8842.92      14901.29       516.08 o                         
  10  11   1     197267.59     204322.94      2112.40 o                         
  11  11   1      63610.62      66969.63      1238.23 o                         
  12  11   1        592.51       1654.27       384.93 o                         
  13  11   1       2142.21       1598.65       297.45 o                         
  14  11   1        236.60       -294.86       294.86 o                         
  15  11   1       1953.55       1201.54       452.21 o                         
  16  11   1       6160.94       5245.21       569.35 o                         
  17  11   1        590.35        -93.46       434.79 o                         
  18  11   1         42.64        -25.19       519.26 o                         
  19  11   1      37492.12      39857.75      1484.12 o                         
  20  11   1      33686.39      34764.58      1430.58 o                         
  21  11   1       1107.67        784.00       799.29 o                         
  22  11   1       4267.41       3239.62       820.67 o                         
  23  11   1         27.85       -804.50       804.50 o                         
   0  12   1      88401.32      80573.02      1655.67 o                         
   1  12   1       4202.04       2307.52       237.79 o                         
   2  12   1      22761.48      20009.56       594.63 o                         
   3  12   1       9244.29       8981.76       422.92 o                         
   4  12   1     183698.20     176805.50      1912.42 o                         
   5  12   1      16234.29      18504.18       542.17 o                         
   6  12   1      16321.76      17299.31       599.56 o                         
   7  12   1       3773.89       3693.21       291.30 o                         
   8  12   1      16988.63      21634.09       592.38 o                         
   9  12   1     140946.70     140882.02      1718.45 o                         
  10  12   1      41603.30      42632.89      1037.07 o                         
  11  12   1      57938.14      57109.66      1221.26 o                         
  12  12   1      15340.07      14390.39       753.45 o                         
  13  12   1      14525.64      15293.54       986.19 o                         
  14  12   1       3806.27       4695.39       451.51 o                         
  15  12   1       5287.11       4550.82       506.19 o                         
  16  12   1      11416.92       9459.45       643.49 o                         
  17  12   1       4909.33       4886.56       539.02 o                         
  18  12   1       2306.20       1610.10       513.48 o                         
  19  12   1      14498.60      12303.25       872.47 o                         
  20  12   1       6862.31       5556.87       707.56 o                         
  21  12   1       3005.86        656.47      1055.51 o                         
  22  12   1       2883.09       2596.39       721.87 o                         
  23  12   1       3027.49       2999.04       846.32 o                         
   1  13   1       4662.02       2689.81       280.56 o                         
   2  13   1        858.80       2971.52       446.65 o                         
   3  13   1      19793.60      20205.41       608.78 o                         
   4  13   1      11726.12      14950.62       547.30 o                         
   5  13   1     134160.84     135591.06      1626.21 o                         
   6  13   1      21065.08      24419.44       921.53 o                         
   7  13   1      11656.11      11759.66       924.29 o                         
   8  13   1      40561.49      37978.34       916.70 o                         
   9  13   1      29905.39      29280.73       876.10 o                         
  10  13   1      68298.78      68983.60      1362.76 o                         
  11  13   1      22266.43      23208.66       870.18 o                         
  12  13   1      19430.93      21392.53       889.51 o                         
  13  13   1      20840.70      22439.75       943.47 o                         
  14  13   1      22191.24      24356.42      1020.34 o                         
  15  13   1       3075.50       2062.94       466.23 o                         
  16  13   1         10.64        418.09       455.66 o                         
  17  13   1        548.39        202.41       551.05 o                         
  18  13   1      15022.72      19973.22      1507.65 o                         
  19  13   1       5800.98       4560.96       646.82 o                         
  20  13   1       2770.54       1961.50       797.15 o                         
  21  13   1         22.08       -517.36       690.07 o                         
  22  13   1       1586.17       1279.63       762.27 o                         
   0  14   1       9974.13       8382.67       636.67 o                         
   1  14   1       9938.73       8773.15       450.76 o                         
   2  14   1      15142.82      13022.70       617.78 o                         
   3  14   1      54217.43      64181.44      1256.98 o                         
   4  14   1       9843.61       9994.43       473.41 o                         
   5  14   1        865.18       1386.01       267.67 o                         
   6  14   1      42168.64      43634.53       890.57 o                         
   7  14   1      19662.19      23961.24       829.88 o                         
   8  14   1        361.80        -13.80       298.54 o                         
   9  14   1         32.89       -285.51       309.36 o                         
  10  14   1      10024.57       9338.99       927.43 o                         
  11  14   1       2179.23       2470.71       385.97 o                         
  12  14   1      41217.24      43598.26      1190.12 o                         
  13  14   1       1159.41       1126.01       482.78 o                         
  14  14   1       9213.40       9212.20       643.78 o                         
  15  14   1      20170.06      19932.76      1110.33 o                         
  16  14   1      35528.59      40020.68      1338.04 o                         
  17  14   1       1642.11       1640.68       621.58 o                         
  18  14   1       6255.60       8129.03       895.33 o                         
  19  14   1      14179.91      14462.33      1480.69 o                         
  20  14   1        991.92        947.24       673.83 o                         
  21  14   1      15137.39      16770.92      1597.68 o                         
   1  15   1      72804.38      64159.81      1606.46 o                         
   2  15   1      30236.34      29383.69       995.35 o                         
   3  15   1       3863.33       3315.48       347.19 o                         
   4  15   1         56.44       1395.84       464.87 o                         
   5  15   1       3438.17       2900.32       315.89 o                         
   6  15   1       1496.52       1382.48       316.45 o                         
   7  15   1       3192.15       2905.07       361.03 o                         
   8  15   1         24.34         43.14       321.11 o                         
   9  15   1         85.04        -57.82       331.62 o                         
  10  15   1       6822.96       5571.50       488.76 o                         
  11  15   1      10616.57       9260.02       875.95 o                         
  12  15   1      21211.86      21604.21      1288.41 o                         
  13  15   1       2796.33       2874.18       478.38 o                         
  14  15   1      10932.16      10387.45      1125.95 o                         
  15  15   1      15195.03      14472.04       948.38 o                         
  16  15   1        462.18       -480.48       566.30 o                         
  17  15   1       3470.23       3265.90       593.65 o                         
  18  15   1        981.62       -607.60       630.16 o                         
  19  15   1        788.19       1805.51       675.08 o                         
  20  15   1       3859.44       6712.29       758.39 o                         
  21  15   1       3946.67       4793.90       979.60 o                         
   0  16   1     155126.30     166984.66      8802.11 o                         
   1  16   1       8309.49       6666.09       611.08 o                         
   2  16   1       1642.65        669.00       397.75 o                         
   3  16   1        582.38        860.56       306.51 o                         
   4  16   1      11206.98      11390.25      1014.23 o                         
   5  16   1       8108.23       7318.18       562.48 o                         
   6  16   1       3907.28       3370.43       401.54 o                         
   7  16   1       2386.82        903.78       352.75 o                         
   8  16   1       1018.85        386.15       358.78 o                         
   9  16   1      25475.28      24493.62       990.84 o                         
  10  16   1       3328.81       1350.49       463.94 o                         
  11  16   1       7662.55       5982.32       546.22 o                         
  12  16   1      16174.60      19938.34      1017.24 o                         
  13  16   1      44005.73      48476.59      1370.46 o                         
  14  16   1      10467.54      10252.52       778.46 o                         
  15  16   1       3775.67       3537.07       758.86 o                         
  16  16   1        242.89        123.28       572.14 o                         
  17  16   1         90.62       -711.33       711.33 o                         
  18  16   1      14850.69      16197.41      1677.79 o                         
  19  16   1       3834.55       4097.44       750.31 o                         
  20  16   1       1070.13        938.20       795.71 o                         
   1  17   1       2366.66       1698.48       498.29 o                         
   2  17   1       3346.63       2286.41       504.06 o                         
   3  17   1          3.90       -329.68       329.68 o                         
   4  17   1       1059.68       1364.34       384.39 o                         
   5  17   1       7411.58       7004.42       802.96 o                         
   6  17   1       8247.19       7830.24       593.92 o                         
   7  17   1       1808.49        354.25       378.58 o                         
   8  17   1       9940.58       8768.74       732.88 o                         
   9  17   1       1815.62       1194.25       439.24 o                         
  10  17   1       3993.74       3064.00       496.25 o                         
  11  17   1       2890.84       2544.09       500.57 o                         
  12  17   1       3236.03       2260.78       503.79 o                         
  13  17   1        563.01        700.04       588.81 o                         
  14  17   1        936.54       3464.41       619.08 o                         
  15  17   1       3527.77       4349.91       605.82 o                         
  16  17   1         58.23       -501.81       625.60 o                         
  17  17   1        747.27        908.96       696.79 o                         
  18  17   1          6.89        -31.48       738.95 o                         
  19  17   1       3114.72       2165.15       823.81 o                         
   0  18   1     246464.73     267921.75      6314.33 o                         
   1  18   1       3157.22       2791.73       552.93 o                         
   2  18   1       1110.78        738.89       536.93 o                         
   3  18   1       2709.68       3369.88       427.95 o                         
   4  18   1       9872.30       8416.63       735.71 o                         
   5  18   1       4219.71       3371.15       624.83 o                         
   6  18   1      15160.90      14015.51      1116.95 o                         
   7  18   1      45652.60      46868.34      1302.54 o                         
   8  18   1        108.70       -426.85       426.85 o                         
   9  18   1      29743.03      31057.38      1151.26 o                         
  10  18   1       4057.25       3197.58       524.68 o                         
  11  18   1       4801.39       3145.02       611.94 o                         
  12  18   1       1447.20       1545.21       569.22 o                         
  13  18   1      17595.31      19214.54      1651.01 o                         
  14  18   1      12992.84      11363.59       926.90 o                         
  15  18   1        547.11        771.20       644.56 o                         
  16  18   1        295.61        -11.57       686.55 o                         
  17  18   1        101.64       -520.27       761.00 o                         
  18  18   1      16177.96      16500.40      1372.16 o                         
   1  19   1     116753.30     122836.03      2707.98 o                         
   2  19   1       2119.39       2722.59       560.25 o                         
   3  19   1       1302.35        692.32       434.07 o                         
   4  19   1         34.16        617.93       440.81 o                         
   5  19   1        589.48        947.92       459.08 o                         
   6  19   1       6210.77       5838.57       549.60 o                         
   7  19   1        174.99       -373.22       518.81 o                         
   8  19   1      11196.98      10408.05       762.67 o                         
   9  19   1        293.84        -51.92       504.07 o                         
  10  19   1      32846.77      31281.67      1433.90 o                         
  11  19   1       1508.98         28.90       565.54 o                         
  12  19   1       1860.31       1311.79       699.47 o                         
  13  19   1      14210.89      13673.85       912.55 o                         
  14  19   1       6573.31       7217.70       714.20 o                         
  15  19   1      11713.23      10557.29       818.54 o                         
  16  19   1        830.79       -416.93       761.50 o                         
   0  20   1      40292.56      39921.55      3170.41 o                         
   1  20   1        536.96        559.71       635.76 o                         
   2  20   1      43408.03      46378.32      1444.90 o                         
   3  20   1       4518.30       5839.40       639.95 o                         
   4  20   1       1078.77        380.49       506.00 o                         
   5  20   1      10728.75       8990.81       698.90 o                         
   6  20   1      19358.25      23447.91      1330.45 o                         
   7  20   1      53711.44      58504.47      1602.52 o                         
   8  20   1        378.90       -530.23       530.23 o                         
   9  20   1      24093.80      22405.40      1786.00 o                         
  10  20   1       1851.82        646.23       737.28 o                         
  11  20   1      14384.85      13603.73       888.19 o                         
  12  20   1        279.89       -457.06       753.04 o                         
  13  20   1         43.29        110.48       684.88 o                         
  14  20   1      13084.63      11860.91       845.70 o                         
  15  20   1       7078.39       6059.79       851.35 o                         
   1  21   1      34382.18      36221.73      1774.96 o                         
   2  21   1        247.70       1373.35       651.04 o                         
   3  21   1      12481.63      10323.67       750.99 o                         
   4  21   1         11.80       -250.32       562.85 o                         
   5  21   1      12338.06      11905.85       776.46 o                         
   6  21   1      74278.98      87283.45      1915.48 o                         
   7  21   1       4909.70       6355.54       652.55 o                         
   8  21   1      82514.32      92376.30      1976.56 o                         
   9  21   1        176.07        172.91       623.46 o                         
  10  21   1      26039.60      27210.05      1403.75 o                         
  11  21   1       2233.40       2524.45       702.45 o                         
  12  21   1      12496.03      11346.53      1003.05 o                         
  13  21   1        145.12       -758.39       758.39 o                         
  14  21   1       1866.94       4529.22      1268.76 o                         
   0  22   1      73253.19      93069.78      3616.71 o                         
   1  22   1       1060.81        972.07       605.80 o                         
   2  22   1      10787.35       8900.14       733.38 o                         
   3  22   1         44.66       -608.10       608.10 o                         
   4  22   1       2426.41       1021.20       616.91 o                         
   5  22   1       8467.34       8710.86       720.52 o                         
   6  22   1       1049.45       -635.02       635.02 o                         
   7  22   1      36084.45      37257.51      1521.79 o                         
   8  22   1        154.22       1036.81       667.29 o                         
   9  22   1      84802.16      99454.43      2165.50 o                         
  10  22   1       1387.04       2112.16       738.16 o                         
  11  22   1      15541.10      15652.58      1030.30 o                         
  12  22   1        461.17       -267.18      1204.18 o                         
   1  23   1      55875.45      68631.34      1857.41 o                         
   2  23   1       1800.10        451.92       657.12 o                         
   3  23   1        908.95         93.76       678.28 o                         
   4  23   1      10321.21      10173.69       830.57 o                         
   5  23   1        107.48        175.75       695.44 o                         
   6  23   1       2507.88       1829.93       734.04 o                         
   7  23   1         80.38       -260.79       802.92 o                         
   8  23   1      29564.52      33416.55      1649.48 o                         
   9  23   1        183.43        875.38       797.09 o                         
   0  24   1      18439.22      18797.01      1430.79 o                         
   1  24   1       6288.84       5714.25       800.11 o                         
   2  24   1       2641.00        997.78       770.55 o                         
   3  24   1       2883.85       2136.28       912.15 o                         
   4  24   1       3015.25       3161.45       812.08 o                         
   5  24   1        139.24       1278.78       875.92 o                         
   6  24   1       4676.59       4539.28       844.63 o                         
   1   0   2     148189.28     126803.53      2204.42 o                         
   2   0   2       1307.75        900.90        87.98 o                         
   3   0   2       1643.96       2489.83       106.81 o                         
   4   0   2      33416.89      36946.21       458.98 o                         
   5   0   2       4426.18       2804.99       221.26 o                         
   6   0   2       1195.53       1186.52       104.70 o                         
   7   0   2      90841.88      93651.16      1258.02 o                         
   8   0   2       3835.16       2337.30       166.05 o                         
   9   0   2    1958696.88    1845700.00     15586.49 o                         
  10   0   2        686.89        531.04       139.36 o                         
  11   0   2     210656.27     213542.88      2222.61 o                         
  12   0   2        129.61         45.16       159.43 o                         
  13   0   2     626139.12     636987.25      5835.97 o                         
  14   0   2       4307.88       3885.30       289.51 o                         
  15   0   2      25905.30      33235.04      1849.10 o                         
  16   0   2        182.66       2033.01       315.74 o                         
  17   0   2       1342.09       1727.49       475.64 o                         
  18   0   2       3311.65       4265.94       499.70 o                         
  19   0   2      33022.58      36425.07      1741.97 o                         
  20   0   2       1075.83       1381.68       625.86 o                         
  21   0   2        698.57        -40.89       589.88 o                         
  22   0   2       1149.27       2216.84       866.26 o                         
  23   0   2     175472.81     199661.12      5193.53 o                         
  24   0   2        159.88        700.79       955.11 o                         
  25   0   2      43251.37      42413.50      3107.00 o                         
  26   0   2        158.29       -529.24      1669.75 o                         
   2   1   2          3.80        352.87        39.15 o                         
   3   1   2     141264.22     145705.47       976.95 o                         
   4   1   2        889.87        988.14        60.47 o                         
   5   1   2      15859.11      15113.89       206.25 o                         
   6   1   2       3028.77       2875.53       116.38 o                         
   7   1   2      10011.16       8462.13       192.17 o                         
   8   1   2        528.95        806.48        84.78 o                         
   9   1   2       9507.18       8920.19       236.25 o                         
  10   1   2      16442.90      16184.73       297.86 o                         
  11   1   2      93439.85      90008.26       823.10 o                         
  12   1   2        356.81        169.54       116.50 o                         
  13   1   2     256316.45     259982.58      1912.06 o                         
  14   1   2          7.33        263.73       149.23 o                         
  15   1   2     525663.75     541697.69      3636.66 o                         
  16   1   2       4206.50       4078.65       257.08 o                         
  17   1   2     206281.67     217879.59      2394.45 o                         
  18   1   2        231.58        285.09       291.41 o                         
  19   1   2     117799.79     121821.23      1872.33 o                         
  20   1   2       3493.24       2777.45       443.12 o                         
  21   1   2         53.49        368.86       409.19 o                         
  22   1   2        819.93       1185.54       460.10 o                         
  23   1   2      20827.45      24864.17      1221.79 o                         
  24   1   2        499.56       1024.12       615.54 o                         
  25   1   2         26.19       1994.22       763.72 o                         
  26   1   2        308.59        665.89       825.72 o                         
   0   2   2       2241.26       4016.95       178.69 o                         
   1   2   2      29824.89      26204.90       325.61 o                         
   2   2   2         15.98         45.43        34.21 o                         
   3   2   2     194812.23     171764.14      2068.04 o                         
   4   2   2        705.68        327.77        49.78 o                         
   5   2   2     241467.88     229211.45      1602.75 o                         
   6   2   2         14.14         46.50        53.56 o                         
   7   2   2     768832.12     698197.75      4961.90 o                         
   8   2   2       1050.36        693.41        93.28 o                         
   9   2   2     152745.03     158609.33      1278.65 o                         
  10   2   2        694.88        178.97        96.31 o                         
  11   2   2     227620.42     230652.61      1734.33 o                         
  12   2   2        307.93        145.15       117.40 o                         
  13   2   2      24442.90      26360.85       661.25 o                         
  14   2   2        134.99        980.19       283.89 o                         
  15   2   2      46371.29      58914.88      1254.04 o                         
  16   2   2       8147.66      12938.93       508.50 o                         
  17   2   2         14.44       1347.32       303.34 o                         
  18   2   2         55.59       -251.44       305.56 o                         
  19   2   2       6487.84       6625.51       547.42 o                         
  20   2   2         39.25       -419.39       419.39 o                         
  21   2   2       4600.03       4064.33       498.03 o                         
  22   2   2        145.77        -50.79       470.35 o                         
  23   2   2      46935.84      49465.27      1410.92 o                         
  24   2   2         13.83        625.44       607.30 o                         
  25   2   2     158279.03     175789.64      3181.80 o                         
  26   2   2        150.71        920.57       854.26 o                         
   1   3   2      52240.23      60462.29       647.20 o                         
   2   3   2      10460.60      15154.54       306.79 o                         
   3   3   2      35000.52      30444.12       385.39 o                         
   4   3   2       1578.39       3910.17       549.54 o                         
   5   3   2     150580.19     148667.41      1200.24 o                         
   6   3   2        843.70        745.53        77.76 o                         
   7   3   2       9044.05      10908.46       236.92 o                         
   8   3   2      25462.54      24253.50       354.94 o                         
   9   3   2      13268.86      10652.13       270.35 o                         
  10   3   2       2539.95       2288.27       143.31 o                         
  11   3   2      12960.00      12055.80       315.47 o                         
  12   3   2         40.76        -24.26       125.81 o                         
  13   3   2      17298.03      16920.31       402.28 o                         
  14   3   2       3936.40       3197.29       216.30 o                         
  15   3   2      27236.87      27117.81       553.19 o                         
  16   3   2       1001.19        967.41       258.41 o                         
  17   3   2      17890.19      18235.09       704.82 o                         
  18   3   2         55.36       -316.39       316.39 o                         
  19   3   2        622.56        679.89       383.06 o                         
  20   3   2       1421.76        817.54       440.97 o                         
  21   3   2      10121.30       8682.56       672.75 o                         
  22   3   2        134.22       -206.30       462.00 o                         
  23   3   2        417.36       -511.65       511.65 o                         
  24   3   2        460.80       -419.98       568.39 o                         
  25   3   2        695.24       1666.44       634.81 o                         
  26   3   2         91.91       -298.68       791.90 o                         
   0   4   2     122657.60     123046.06      1706.61 o                         
   1   4   2      75968.90      71665.04       785.42 o                         
   2   4   2       4274.14       5198.86       161.28 o                         
   3   4   2     243753.08     229513.34      1885.28 o                         
   4   4   2       6065.12       6500.30       176.53 o                         
   5   4   2       1116.52       1227.68       109.32 o                         
   6   4   2       1335.66        790.63       101.43 o                         
   7   4   2      14738.30      11248.23       239.65 o                         
   8   4   2         98.13         56.38        89.06 o                         
   9   4   2     224350.09     217807.48      1739.97 o                         
  10   4   2        690.64        130.08       105.90 o                         
  11   4   2       9999.76      11419.44       471.74 o                         
  12   4   2        528.23        409.33       135.52 o                         
  14   4   2          4.92       8834.87      1352.71 o                         
  15   4   2      55260.02      59749.84       888.47 o                         
  16   4   2       1484.46       1635.76       270.49 o                         
  17   4   2       9899.79      10819.74       789.77 o                         
  18   4   2       4901.46       4536.12       414.47 o                         
  19   4   2          4.34        309.06       360.76 o                         
  20   4   2       1130.67        765.06       465.41 o                         
  21   4   2       5653.36       5469.92       563.99 o                         
  22   4   2         17.06         82.88       473.46 o                         
  23   4   2       4676.35       4771.72       579.19 o                         
  24   4   2       1373.66        484.11       581.88 o                         
  25   4   2       7010.14       6846.12       714.15 o                         
  26   4   2         36.22        785.71       765.64 o                         
   1   5   2         30.14         76.22        73.38 o                         
   3   5   2      24538.26      24989.02       907.47 o                         
   4   5   2      18997.98      19734.46       344.85 o                         
   5   5   2     638982.31     646353.62      4803.91 o                         
   6   5   2        886.12        889.61       134.29 o                         
   7   5   2     106203.02     117349.96      1789.72 o                         
   8   5   2       6150.74       6209.16       234.31 o                         
   9   5   2      50463.75      48839.93       575.10 o                         
  10   5   2        287.42         31.47       109.35 o                         
  11   5   2       2862.65       2248.56       160.65 o                         
  12   5   2       2036.64       2466.61       175.84 o                         
  13   5   2      33748.43      33633.45       553.28 o                         
  14   5   2       8138.62       7104.47       333.07 o                         
  15   5   2      87977.02      90347.67      1182.13 o                         
  16   5   2         26.48        106.90       249.12 o                         
  17   5   2       8560.85       8409.26       586.80 o                         
  18   5   2       3174.77       4242.65       400.65 o                         
  19   5   2     115355.16     123274.98      2079.00 o                         
  20   5   2        154.93        524.53       540.36 o                         
  21   5   2       8141.55       7268.33       596.41 o                         
  22   5   2        364.27        437.24       642.76 o                         
  23   5   2      20152.37      21564.88      1421.00 o                         
  24   5   2         76.49       1283.37       635.38 o                         
  25   5   2      16872.19      16813.85      1537.87 o                         
   0   6   2      30396.06      26967.28       644.52 o                         
   1   6   2      26158.66      24282.65       430.42 o                         
   2   6   2       7227.62       6552.37       289.04 o                         
   3   6   2       1050.70       1065.75       105.90 o                         
   4   6   2      13260.78      12025.88       311.62 o                         
   5   6   2      21245.06      20658.97       475.77 o                         
   6   6   2      26489.53      28803.37       468.51 o                         
   7   6   2     140191.25     141338.95      1311.39 o                         
   8   6   2         17.91         47.53       116.23 o                         
   9   6   2     510133.41     508400.34      3661.42 o                         
  10   6   2      13440.47      15307.26       560.27 o                         
  11   6   2     121188.19     119605.23      1117.59 o                         
  12   6   2        240.25        821.34       211.14 o                         
  13   6   2     115226.72     116850.55      1151.52 o                         
  14   6   2       4312.31       4485.47       258.37 o                         
  15   6   2     108479.66     111476.03      1524.95 o                         
  16   6   2       6330.48       7322.23       582.94 o                         
  17   6   2      25295.10      25183.59       807.79 o                         
  18   6   2        368.78        697.67       393.72 o                         
  19   6   2      42385.36      46004.79      1231.19 o                         
  20   6   2        188.81       -302.77       449.84 o                         
  21   6   2       8292.32       9165.86       637.74 o                         
  22   6   2        229.32       -504.82       504.82 o                         
  23   6   2      34408.00      38674.84      1509.06 o                         
  24   6   2        379.12        635.84       788.55 o                         
  25   6   2      15164.15      15056.62       987.08 o                         
   1   7   2     397634.81     372731.06      4053.12 o                         
   2   7   2       7730.20       4720.22       353.91 o                         
   3   7   2     402729.91     390656.88      3374.61 o                         
   4   7   2      14396.62      15086.91       386.17 o                         
   5   7   2     421106.91     425571.19      3490.19 o                         
   6   7   2       4273.36       7234.27       367.77 o                         
   7   7   2      42116.71      40905.96       577.50 o                         
   8   7   2          8.66       1080.62       206.61 o                         
   9   7   2     187745.28     187981.95      1727.06 o                         
  10   7   2       3693.99       4364.50       227.82 o                         
  11   7   2     204117.22     201818.66      1734.23 o                         
  12   7   2      11613.12      11433.00       398.11 o                         
  13   7   2       7101.64       5685.47       269.49 o                         
  14   7   2        364.17        -84.65       226.63 o                         
  15   7   2       5076.72       4678.44       369.57 o                         
  16   7   2       3290.98       2257.60       336.26 o                         
  17   7   2      11207.76       9073.08       551.99 o                         
  18   7   2         72.40       -212.58       395.31 o                         
  19   7   2      26959.45      29960.58      1185.61 o                         
  20   7   2       1434.98       1203.77       481.25 o                         
  21   7   2      75461.52      84375.95      1929.53 o                         
  22   7   2       1026.78       2252.25       596.61 o                         
  23   7   2      15586.28      15042.58      1022.49 o                         
  24   7   2         10.45       -323.56       706.35 o                         
  25   7   2       5855.99       6375.30       853.53 o                         
   0   8   2       5069.49       4651.47       353.93 o                         
   1   8   2     168119.70     146285.97      1582.21 o                         
   2   8   2       1378.33        902.50       149.89 o                         
   3   8   2     231783.69     214446.33      1932.31 o                         
   4   8   2       6354.64       5920.92       267.11 o                         
   5   8   2       8511.19       8598.14       355.54 o                         
   6   8   2        345.92        -94.39       118.59 o                         
   7   8   2      44354.34      44301.98       915.84 o                         
   8   8   2       2370.04       2615.70       244.67 o                         
   9   8   2     134630.53     145701.91      1759.13 o                         
  10   8   2        149.18        975.33       225.72 o                         
  11   8   2      23335.10      24167.20       509.79 o                         
  12   8   2       2542.64       2930.90       225.28 o                         
  13   8   2      61676.71      65105.21       954.10 o                         
  14   8   2        255.24         37.88       257.68 o                         
  15   8   2      23172.46      23956.78       759.79 o                         
  16   8   2          9.22         87.81       314.34 o                         
  17   8   2       7451.10       5963.45       618.16 o                         
  18   8   2       2287.93       1743.90       443.74 o                         
  19   8   2     107378.55     116307.09      3166.04 o                         
  20   8   2        583.85       1412.94       540.96 o                         
  21   8   2      29719.24      31612.38      1328.49 o                         
  22   8   2         14.44       -601.93       601.93 o                         
  23   8   2      37111.79      38861.04      2281.64 o                         
  24   8   2        463.69        133.31       831.48 o                         
   1   9   2      32586.89      32503.01       603.88 o                         
   2   9   2       3011.22       1933.53       183.44 o                         
   3   9   2     179029.17     184415.89      1970.82 o                         
   4   9   2       9957.47       8889.90       318.76 o                         
   5   9   2     100928.75      92501.43      1117.64 o                         
   6   9   2       4842.71       8217.37       559.11 o                         
   7   9   2      70099.74      76059.66       958.54 o                         
   8   9   2        481.86       7397.62      1056.80 o                         
   9   9   2      40087.11      38745.53       608.64 o                         
  10   9   2      20475.60      22926.12       496.36 o                         
  11   9   2     137754.25     139294.03      1407.66 o                         
  12   9   2         33.22        439.15       202.34 o                         
  13   9   2      36766.81      36448.88       905.37 o                         
  14   9   2        684.34        442.26       300.68 o                         
  15   9   2      66290.02      69620.35      1345.56 o                         
  16   9   2          6.62        491.24       392.08 o                         
  17   9   2      58911.07      60148.92      1675.97 o                         
  18   9   2        749.75       -498.56       498.56 o                         
  19   9   2         76.29       -474.28       539.83 o                         
  20   9   2         20.90       -569.54       638.19 o                         
  21   9   2       3489.82       2106.77       930.47 o                         
  22   9   2        236.73        527.95       704.38 o                         
  23   9   2         49.66        527.56       806.57 o                         
  24   9   2        459.93        537.95      1144.32 o                         
   0  10   2      21836.27      21889.24       741.82 o                         
   1  10   2      28005.13      24492.79       637.27 o                         
   2  10   2       8235.72       6535.95       338.40 o                         
   3  10   2      95129.95      90442.91      1117.88 o                         
   4  10   2        106.30        191.58       133.48 o                         
   5  10   2      96941.80      87850.52      1107.48 o                         
   6  10   2          6.13       -143.25       150.06 o                         
   7  10   2      22885.02      27159.08      1324.44 o                         
   9  10   2      10283.84      12390.66       446.47 o                         
  10  10   2       5131.52       7222.63       733.86 o                         
  11  10   2      46445.29      48691.03       724.59 o                         
  12  10   2        136.96         25.34       241.71 o                         
  13  10   2      16178.18      15837.58       658.41 o                         
  14  10   2       1078.75       1357.59       310.49 o                         
  15  10   2      15198.43      15442.56       816.76 o                         
  16  10   2         20.24       -375.89       492.93 o                         
  17  10   2      97714.41     108263.59      3002.65 o                         
  18  10   2         16.25       -405.87       517.49 o                         
  19  10   2      18907.97      18108.19      1273.22 o                         
  20  10   2         59.59       -452.27       604.47 o                         
  21  10   2       3631.72       2797.52      1272.15 o                         
  22  10   2          1.91        252.41      1320.47 o                         
  23  10   2       1462.86        458.83       843.61 o                         
  24  10   2         11.86        212.20       928.38 o                         
   1  11   2      64799.04      62204.31       957.98 o                         
   2  11   2       1892.73       1551.39       200.56 o                         
   3  11   2      60752.24      55553.29       846.15 o                         
   4  11   2       1931.38       1145.55       168.42 o                         
   5  11   2       1176.51       1176.12       177.95 o                         
   6  11   2      10108.23       9217.01       390.19 o                         
   7  11   2      45487.40      43726.61       738.36 o                         
   8  11   2       4707.79       4464.03       269.24 o                         
   9  11   2      15737.84      21246.55      1161.54 o                         
  10  11   2      20725.76      25057.84       715.81 o                         
  11  11   2      13643.86      13664.88       675.22 o                         
  12  11   2       2876.61       3425.75       556.04 o                         
  13  11   2       3741.40       3038.24       319.26 o                         
  14  11   2        799.55        748.42       310.78 o                         
  15  11   2       3379.21       2977.65       381.48 o                         
  16  11   2       1658.89        192.51       456.03 o                         
  17  11   2         82.83        267.96       484.97 o                         
  18  11   2        637.98        553.56       546.69 o                         
  19  11   2      50359.47      55130.12      1661.48 o                         
  20  11   2         27.87       1030.65       612.83 o                         
  21  11   2       4368.10       3692.66       674.72 o                         
  22  11   2       1241.45       1722.66       735.87 o                         
  23  11   2      18425.19      17193.05      1229.36 o                         
   0  12   2        942.31        102.63       279.54 o                         
   1  12   2      48817.85      44472.22      1207.87 o                         
   2  12   2       5634.53       3449.15       402.23 o                         
   3  12   2     148520.12     147160.42      1672.73 o                         
   4  12   2      26692.79      28549.45       638.15 o                         
   5  12   2     249607.73     248800.47      2497.15 o                         
   6  12   2      16046.72      18054.08       522.38 o                         
   7  12   2       5613.89      12492.82       860.38 o                         
   8  12   2       1260.80        759.21       242.47 o                         
   9  12   2     124933.43     127377.33      1585.78 o                         
  10  12   2       4598.39       4571.15       374.99 o                         
  11  12   2      51395.31      54828.97      1201.84 o                         
  12  12   2       6004.35       5417.59       427.89 o                         
  13  12   2      23921.44      24069.88       907.05 o                         
  14  12   2        487.95        351.39       375.02 o                         
  15  12   2      95418.10     101883.03      2791.77 o                         
  16  12   2        380.87       -406.75       729.12 o                         
  17  12   2      29205.91      30082.66      1169.74 o                         
  18  12   2       1686.08        997.03       501.04 o                         
  19  12   2      20676.79      20092.71      1444.63 o                         
  20  12   2       1434.14        351.97       659.61 o                         
  21  12   2         90.12       -697.37       697.37 o                         
  22  12   2       2616.94       1439.02       956.53 o                         
  23  12   2      10246.89       9722.95       882.83 o                         
   1  13   2          8.42       -214.62       214.62 o                         
   2  13   2        263.35       -262.64       262.64 o                         
   3  13   2      65408.27      61676.49       990.89 o                         
   4  13   2        542.72        966.03       225.68 o                         
   5  13   2     386444.91     389653.69      3658.17 o                         
   6  13   2       4679.63       4143.62       280.23 o                         
   7  13   2        200.39       -262.30       290.14 o                         
   8  13   2      14407.79      11901.12       563.75 o                         
   9  13   2      95916.23      99765.84      1687.63 o                         
  10  13   2      13049.34      13235.37       716.79 o                         
  11  13   2        116.16        279.96       318.56 o                         
  12  13   2       1362.50       1861.66       373.14 o                         
  13  13   2      53412.65      59454.15      1356.42 o                         
  14  13   2       2603.39       4033.98       551.39 o                         
  15  13   2      32526.44      35021.22      1259.71 o                         
  16  13   2        141.85        628.34       460.01 o                         
  17  13   2        219.09       -436.19       497.26 o                         
  18  13   2       1622.22       3178.65       814.56 o                         
  19  13   2       9509.04       8487.88       680.97 o                         
  20  13   2          3.06       -119.65       623.03 o                         
  21  13   2      28739.23      31815.67      1866.14 o                         
  22  13   2         93.73        494.44       762.74 o                         
   0  14   2        143.84        718.63       782.03 o                         
   1  14   2     117381.03     114187.83      1583.95 o                         
   2  14   2       2137.03       4016.80       465.42 o                         
   3  14   2     201082.53     199862.95      2194.57 o                         
   4  14   2      16739.95      17335.27       622.86 o                         
   5  14   2     124630.19     129309.59      1701.23 o                         
   6  14   2       1986.80       2744.42       314.55 o                         
   7  14   2      28333.46      32615.62       849.29 o                         
   8  14   2       4446.90       3571.99       408.03 o                         
   9  14   2         14.83        243.99       303.99 o                         
  10  14   2        616.85        118.31       329.38 o                         
  11  14   2      76609.11      77578.98      1546.80 o                         
  12  14   2       7208.40       6543.64       521.27 o                         
  13  14   2      73932.40      73652.97      1779.88 o                         
  14  14   2        837.10        388.40       435.07 o                         
  15  14   2        902.23        932.63       476.38 o                         
  16  14   2        117.63       -156.31       498.70 o                         
  17  14   2      18546.72      17965.59      1585.15 o                         
  18  14   2       1242.65       1644.70       583.83 o                         
  19  14   2     110334.06     125631.24      2331.09 o                         
  20  14   2       1887.12       1860.17       682.31 o                         
  21  14   2      46222.89      52563.10      1748.70 o                         
   1  15   2      43700.49      42751.04      1098.24 o                         
   2  15   2       5514.33       4948.21       443.29 o                         
   3  15   2      91909.32      89628.56      1459.45 o                         
   4  15   2       3493.24       2675.32       342.32 o                         
   5  15   2      50212.86      51501.05      1054.76 o                         
   6  15   2       1958.42        857.41       309.74 o                         
   7  15   2     150851.52     155950.56      2311.09 o                         
   8  15   2        150.55       -298.41       314.93 o                         
   9  15   2       6512.48       5655.64       465.92 o                         
  10  15   2        210.66        -64.73       392.04 o                         
  11  15   2     272332.22     292729.69      3805.81 o                         
  12  15   2        353.20       1392.80       495.09 o                         
  13  15   2      51426.60      56950.64      1402.70 o                         
  14  15   2         67.56       -507.21       507.21 o                         
  15  15   2       3731.62       3629.40       540.70 o                         
  16  15   2          2.66       1205.75       565.44 o                         
  17  15   2       2480.12       1613.14       593.67 o                         
  18  15   2       1248.63       1307.46       628.52 o                         
  19  15   2      21104.21      21392.55      1603.75 o                         
  20  15   2          6.79        356.93       730.96 o                         
  21  15   2      40403.36      42949.30      3323.32 o                         
   1  16   2       7929.68       5698.86       576.15 o                         
   3  16   2      98322.38      96461.26      1687.56 o                         
   4  16   2       6941.11       6497.67       488.32 o                         
   5  16   2      64470.89      68634.27      1403.58 o                         
   6  16   2       2404.92       1744.95       355.66 o                         
   7  16   2        637.52        263.74       339.45 o                         
   8  16   2        865.53         38.48       356.03 o                         
   9  16   2       6905.14       5850.03       519.44 o                         
  10  16   2        242.35       -464.42       464.42 o                         
  11  16   2       8718.12       6498.23       557.44 o                         
  12  16   2       1415.64       1308.47       448.29 o                         
  13  16   2      44283.68      50536.76      1480.55 o                         
  14  16   2       1951.89       2013.64       505.84 o                         
  15  16   2      72868.15      79906.71      1798.24 o                         
  16  16   2        389.42        490.31       581.47 o                         
  17  16   2       2562.16       2053.04       633.79 o                         
  18  16   2       1080.76        161.48       687.38 o                         
  19  16   2      31866.34      33967.28      1618.36 o                         
  20  16   2       3615.99       2749.58       816.23 o                         
   1  17   2       4347.81       4281.99       561.27 o                         
   2  17   2       5079.38       2090.98       523.04 o                         
   3  17   2       4418.00       3215.49       420.74 o                         
   4  17   2        103.93       -122.29       352.89 o                         
   5  17   2     167388.59     177839.80      2617.75 o                         
   6  17   2       5941.73       4905.74       465.01 o                         
   7  17   2       8401.16       6052.39       514.53 o                         
   8  17   2       1107.18        280.82       484.18 o                         
   9  17   2      39195.32      36871.53      1195.37 o                         
  10  17   2       2027.66        504.86       551.74 o                         
  11  17   2       7814.02       7588.34       608.91 o                         
  12  17   2       3806.32       3099.59       603.75 o                         
  13  17   2      36488.49      40838.97      1449.36 o                         
  14  17   2        340.02        902.16       552.52 o                         
  15  17   2      16063.60      15770.13       947.52 o                         
  16  17   2        567.89       2232.91       976.74 o                         
  17  17   2        406.46        105.21       677.96 o                         
  18  17   2         16.09       -192.25       787.69 o                         
  19  17   2        273.54       -800.92       800.92 o                         
   0  18   2      39405.04      61822.22      2540.59 o                         
   1  18   2      19234.95      23178.13      1278.67 o                         
   2  18   2      25081.34      31780.17      2192.86 o                         
   3  18   2          0.99       -384.54       384.54 o                         
   4  18   2       3929.68       2623.04       435.87 o                         
   5  18   2      23355.74      22970.20      2129.41 o                         
   6  18   2       1007.98        771.84       435.64 o                         
   7  18   2        103.42         76.48       411.85 o                         
   8  18   2        127.56       -341.83       424.76 o                         
   9  18   2         14.66        625.52       441.61 o                         
  10  18   2         23.12       -268.85       532.70 o                         
  11  18   2        325.72       -502.94       502.94 o                         
  12  18   2        968.74        -97.79       538.51 o                         
  13  18   2       5710.57       5731.39       710.51 o                         
  14  18   2       7757.50       7471.59       789.27 o                         
  15  18   2      33498.00      35964.68      1481.50 o                         
  16  18   2       9836.71       6920.10       771.67 o                         
  17  18   2       3014.28        294.30       763.52 o                         
  18  18   2       8159.66       9297.48       941.41 o                         
   1  19   2        674.16       1109.51       593.00 o                         
   2  19   2       7739.03       7208.00       640.13 o                         
   3  19   2       1509.70       1388.34       447.51 o                         
   4  19   2       1388.98        611.46       443.84 o                         
   5  19   2       7467.29       7743.47       594.06 o                         
   6  19   2        870.93        715.50       461.64 o                         
   7  19   2      16958.37      16046.95      1321.68 o                         
   8  19   2       1154.86        972.12       590.77 o                         
   9  19   2       6710.42       5976.58       581.60 o                         
  10  19   2        142.33       -498.81       519.92 o                         
  11  19   2        680.33        -90.39       623.37 o                         
  12  19   2         96.91       -589.92       589.92 o                         
  13  19   2      10048.02       8320.98       739.29 o                         
  14  19   2       4288.83       5080.81       695.64 o                         
  15  19   2         70.78       -712.09       712.09 o                         
  16  19   2        138.25       -105.29       767.21 o                         
   0  20   2      40494.49      45230.62      2523.66 o                         
   1  20   2         38.77       -323.31       631.99 o                         
   2  20   2      10889.38       9091.79       809.93 o                         
   3  20   2      15119.10      15620.41      1419.43 o                         
   4  20   2        339.41       -473.19       482.42 o                         
   5  20   2       5453.56       4462.35       556.47 o                         
   6  20   2         18.92       1326.76       585.19 o                         
   7  20   2       7100.47       6342.29       631.95 o                         
   8  20   2         10.67       -277.07       692.56 o                         
   9  20   2        925.80        -91.36       550.54 o                         
  10  20   2        263.06        348.96       644.33 o                         
  11  20   2       1028.77        456.09       603.14 o                         
  12  20   2        862.66         68.93       636.29 o                         
  13  20   2      19795.61      19663.84      1360.96 o                         
  14  20   2       6706.72       6731.69       783.05 o                         
  15  20   2        318.57        875.16       789.80 o                         
   1  21   2        171.52        399.18       599.40 o                         
   2  21   2        885.00        576.10       554.54 o                         
   3  21   2        655.84        285.35       547.77 o                         
   4  21   2       1112.89         -7.59       565.23 o                         
   5  21   2         27.84       -313.07       588.49 o                         
   6  21   2        137.60        706.50       574.45 o                         
   7  21   2      15442.48      17470.38      1572.24 o                         
   8  21   2       2296.14       2129.84       622.54 o                         
   9  21   2        194.96        432.82       632.67 o                         
  10  21   2       7826.92       8563.90       852.69 o                         
  11  21   2      40613.19      49476.67      1656.69 o                         
  12  21   2        130.53       -745.16       745.16 o                         
  13  21   2       2263.52        400.00       823.69 o                         
  14  21   2        937.66       -759.54      1069.83 o                         
   0  22   2      14071.29      17791.51      4945.84 o                         
   1  22   2      24941.82      33026.09      1509.58 o                         
   2  22   2       2084.36       1896.95       602.71 o                         
   3  22   2       5138.19       2143.73       663.24 o                         
   4  22   2         86.29       -230.43       639.61 o                         
   5  22   2       4462.31       6213.61       690.02 o                         
   6  22   2        112.54       -678.65       678.65 o                         
   7  22   2       3289.58       4439.01       685.96 o                         
   8  22   2          9.62       -303.24       737.76 o                         
   9  22   2      14491.40      18229.17      1569.21 o                         
  10  22   2       1326.89       2124.19       749.76 o                         
  11  22   2        181.18         11.21       778.67 o                         
  12  22   2          6.42       -475.81      1117.02 o                         
   1  23   2      17275.04      20593.41      1337.51 o                         
   2  23   2          0.96       -712.19       712.19 o                         
   3  23   2       1488.85         55.11       693.24 o                         
   4  23   2         54.01       -696.82       696.82 o                         
   5  23   2      23953.23      23607.30      1714.02 o                         
   6  23   2        114.65       -779.44       779.44 o                         
   7  23   2       2556.86        -80.78       889.08 o                         
   8  23   2        740.78        173.77       757.47 o                         
   9  23   2       4237.42       5077.39       944.36 o                         
   0  24   2       9064.97      10222.40      1501.55 o                         
   1  24   2      17754.09      18757.11      1052.97 o                         
   2  24   2       4512.41       5585.05       804.48 o                         
   3  24   2         72.10       -772.80       772.80 o                         
   4  24   2       4549.78       4965.94       846.14 o                         
   5  24   2      18835.11      20735.12      1350.52 o                         
   6  24   2       2587.99       3234.91       828.81 o                         
   1   1   3      12307.88      13355.61       222.70 o                         
   2   1   3      69865.11      74161.49       581.16 o                         
   3   1   3      39796.39      37769.27       332.58 o                         
   4   1   3        579.04        722.13        53.28 o                         
   5   1   3      82350.50      77611.61       640.23 o                         
   6   1   3       6623.34       6199.81       155.52 o                         
   7   1   3     140784.38     132824.08       984.16 o                         
   8   1   3      15173.39      14271.62       248.09 o                         
   9   1   3      25259.57      23107.82       337.95 o                         
  10   1   3      17466.77      16093.28       300.72 o                         
  11   1   3     169891.27     164052.50      1276.10 o                         
  12   1   3       1041.23       1021.74       127.82 o                         
  13   1   3      13819.43      12985.36       349.56 o                         
  14   1   3      64781.82      63865.75       727.74 o                         
  15   1   3       9499.44      13227.55       420.54 o                         
  16   1   3        457.33       1253.21       247.58 o                         
  17   1   3       3306.55       3769.01       375.13 o                         
  18   1   3       4802.36       4107.77       367.55 o                         
  19   1   3       4134.80       4781.98       561.70 o                         
  20   1   3      32119.45      33578.70      1001.80 o                         
  21   1   3      13440.77      13922.61       971.86 o                         
  22   1   3        275.39        -16.93       504.04 o                         
  23   1   3      19986.90      23440.26      1229.02 o                         
  24   1   3       1462.42       2575.28       633.59 o                         
  25   1   3       2882.14       1879.05       808.05 o                         
  26   1   3        622.84       2471.10       868.31 o                         
   0   2   3       3436.86       4293.05       136.84 o                         
   1   2   3      21781.10      25114.44       349.54 o                         
   2   2   3      19142.95      17886.44       221.57 o                         
   3   2   3      57948.04      61323.13       555.21 o                         
   4   2   3       4382.42       3680.84       115.35 o                         
   5   2   3          6.97        184.98        56.84 o                         
   6   2   3       7378.80       6620.31       162.69 o                         
   7   2   3      51713.85      50135.84       561.38 o                         
   8   2   3         14.04        -51.03        74.45 o                         
   9   2   3       8827.50       7806.84       222.87 o                         
  10   2   3      41979.85      40422.04       496.54 o                         
  11   2   3      12437.32      11400.99       292.74 o                         
  12   2   3       5451.47       5544.53       329.47 o                         
  13   2   3      20897.08      20368.84       441.16 o                         
  14   2   3      14211.11      13953.57       403.68 o                         
  15   2   3      79663.68      79060.36       886.55 o                         
  16   2   3        719.39       1424.40       216.82 o                         
  17   2   3          4.83        244.14       265.52 o                         
  18   2   3        240.15       -271.02       301.85 o                         
  19   2   3      10757.08       9412.18       650.32 o                         
  20   2   3       4397.25       3916.37       637.38 o                         
  21   2   3       4794.27       4325.17       482.64 o                         
  22   2   3       1401.05        801.19       502.55 o                         
  23   2   3       3375.11       3321.00       552.64 o                         
  24   2   3      21306.17      24689.79      1504.27 o                         
  25   2   3       2222.87       3736.62       712.11 o                         
  26   2   3          8.15       -124.61       867.19 o                         
   1   3   3       2836.26       4087.92       176.75 o                         
   2   3   3      10636.53      11862.55       528.54 o                         
   3   3   3       1914.31       2212.17       145.02 o                         
   4   3   3       9457.11       9521.10       186.15 o                         
   5   3   3      30403.99      25158.93       330.19 o                         
   6   3   3      36401.97      34254.14       424.58 o                         
   7   3   3     121206.02     111642.10       968.74 o                         
   8   3   3         18.51         90.70        78.06 o                         
   9   3   3      81225.80      75617.02       739.74 o                         
  10   3   3        349.35        -33.90        99.79 o                         
  11   3   3      82726.91      81772.83       828.84 o                         
  12   3   3        126.46         -2.05       124.50 o                         
  13   3   3         18.24       4353.48       290.08 o                         
  14   3   3       1026.51       4184.18       350.13 o                         
  15   3   3       1277.49        919.89       201.61 o                         
  16   3   3      34147.26      34079.01       883.85 o                         
  17   3   3       1781.69       1645.52       295.48 o                         
  18   3   3      16207.73      15390.55       762.91 o                         
  19   3   3        572.35       -419.02       419.02 o                         
  20   3   3      11928.41      11024.81       828.72 o                         
  21   3   3       6192.42       5941.95       541.62 o                         
  22   3   3       1429.29       1057.32       468.74 o                         
  23   3   3       3283.04       1737.16       528.59 o                         
  24   3   3       1058.89        425.72       569.84 o                         
  25   3   3      16315.01      14231.96       869.93 o                         
  26   3   3       1154.86       1555.42       771.42 o                         
   0   4   3        133.14         87.88        88.63 o                         
   1   4   3      56682.95      54846.94       639.42 o                         
   2   4   3      13176.24      11595.39       222.18 o                         
   3   4   3       3000.10       3663.62       146.12 o                         
   4   4   3      37002.21      34118.73       400.90 o                         
   5   4   3         16.46       1321.09       239.13 o                         
   6   4   3      24860.92      31840.70       858.53 o                         
   7   4   3      48261.79      46911.13       552.27 o                         
   8   4   3      75667.06      74399.30       718.80 o                         
   9   4   3       8235.16       6452.65       228.51 o                         
  10   4   3      15679.94      14315.74       316.95 o                         
  11   4   3       1478.53       1018.35       130.65 o                         
  12   4   3      20857.53      21180.51       416.90 o                         
  13   4   3        431.53        448.60       152.05 o                         
  14   4   3       1603.98       2961.40       243.46 o                         
  15   4   3       4675.72       3855.16       269.16 o                         
  16   4   3       9742.33       8181.79       575.41 o                         
  17   4   3      45359.41      47203.03      1018.21 o                         
  18   4   3        524.43       1272.63       337.35 o                         
  19   4   3      19462.46      18530.66       882.17 o                         
  20   4   3       4458.71       3693.61       460.79 o                         
  21   4   3      25875.64      26321.87      1099.38 o                         
  22   4   3      16242.53      13289.57      1038.18 o                         
  23   4   3        162.99        130.26       583.33 o                         
  24   4   3       2930.54       1677.23       597.94 o                         
  25   4   3       1712.29       1482.87       664.42 o                         
   1   5   3        880.04        664.42        88.17 o                         
   2   5   3     142335.86     128220.02      1310.14 o                         
   3   5   3      29894.75      25639.79       376.10 o                         
   4   5   3     148460.09     149773.91      1611.55 o                         
   5   5   3     313966.88     308576.00      2431.52 o                         
   6   5   3     106951.17     124273.74      1938.66 o                         
   7   5   3        519.88       1097.36       138.12 o                         
   8   5   3        533.40        535.71       101.88 o                         
   9   5   3      74959.16      75430.66       827.98 o                         
  10   5   3       2608.02       1873.86       140.44 o                         
  11   5   3      24426.84      22993.55       417.77 o                         
  12   5   3        266.61       3772.30       278.56 o                         
  13   5   3       3540.08       2920.69       195.64 o                         
  14   5   3      39064.12      37382.27       610.22 o                         
  15   5   3      62960.25      67342.51      1001.27 o                         
  16   5   3      11101.01      11974.85       577.11 o                         
  17   5   3        348.29        436.51       293.60 o                         
  18   5   3      32967.75      32750.43      1007.77 o                         
  19   5   3         27.40        744.55       381.79 o                         
  20   5   3      12221.99      11117.55       853.54 o                         
  21   5   3      10464.43       8947.87       792.26 o                         
  22   5   3       1582.43        805.87       481.65 o                         
  23   5   3      20334.72      22547.99      1167.99 o                         
  24   5   3      10856.17      10211.36       895.06 o                         
  25   5   3       9183.76      11196.42       995.03 o                         
   0   6   3     136894.59     137780.94      2007.72 o                         
   1   6   3     170334.42     156279.38      2155.87 o                         
   2   6   3         88.69        -17.69       108.66 o                         
   3   6   3     127659.27     124635.66      1185.98 o                         
   4   6   3     232020.86     219451.52      2015.30 o                         
   5   6   3     639022.12     636859.75      5616.64 o                         
   6   6   3     271515.94     273017.78      2230.27 o                         
   7   6   3      17801.53      19314.40       366.81 o                         
   8   6   3     163062.16     158155.22      1398.44 o                         
   9   6   3     160311.75     157358.45      1420.12 o                         
  10   6   3      20225.42      22077.81       418.70 o                         
  11   6   3      29454.15      28778.10       492.61 o                         
  12   6   3       7968.91       7138.73       299.09 o                         
  13   6   3      31482.63      30893.22       545.95 o                         
  14   6   3     100842.40     100081.25      1119.02 o                         
  15   6   3      88958.12      88140.62      1309.20 o                         
  16   6   3       5618.31       4566.54       341.75 o                         
  17   6   3      36892.88      36118.22       923.42 o                         
  18   6   3       6190.02       4637.79       454.13 o                         
  19   6   3      36954.25      38828.46      1244.39 o                         
  20   6   3      11242.24      10071.86       666.90 o                         
  21   6   3       5186.77       5312.69       531.26 o                         
  22   6   3        385.98       1618.51       512.05 o                         
  23   6   3      32236.17      36983.22      1469.81 o                         
  24   6   3       3347.60       2246.31       693.22 o                         
  25   6   3       1512.90        702.54       814.24 o                         
   1   7   3     145292.66     129965.36      1502.82 o                         
   2   7   3      16188.45      14237.40       367.20 o                         
   3   7   3       4311.10       6233.89       252.51 o                         
   4   7   3     180785.78     178622.73      1740.59 o                         
   5   7   3     148270.94     139024.80      1432.90 o                         
   6   7   3      20203.68      21708.80       400.56 o                         
   7   7   3      29930.08      28510.55       473.00 o                         
   8   7   3      16389.19      18501.18       750.86 o                         
   9   7   3      81184.58      83911.34       914.73 o                         
  10   7   3      47713.84      46221.94       650.09 o                         
  11   7   3      45266.65      45235.41       637.61 o                         
  12   7   3       2659.36       2537.83       198.17 o                         
  13   7   3      70036.78      70429.94       879.81 o                         
  14   7   3      19689.46      19864.13       614.93 o                         
  15   7   3        954.49       1009.60       279.51 o                         
  16   7   3      11780.67      11661.96       692.42 o                         
  17   7   3       5987.59       5446.11       488.90 o                         
  18   7   3       5660.48       3879.17       486.73 o                         
  19   7   3      68281.66      71037.70      1721.23 o                         
  20   7   3      37079.54      39566.00      1326.08 o                         
  21   7   3        773.34       1028.07       512.26 o                         
  22   7   3       9900.33      12541.94      1237.28 o                         
  23   7   3       5095.60       5770.56       702.79 o                         
  24   7   3          2.13       2199.83       752.28 o                         
  25   7   3        292.11       -394.70       778.42 o                         
   0   8   3      53474.89      47413.64      1008.79 o                         
   1   8   3     106650.70      96240.88      1152.30 o                         
   2   8   3     102943.90      95277.86      1154.17 o                         
   3   8   3      62976.76      60509.79       746.29 o                         
   4   8   3      33824.38      30988.24       506.85 o                         
   5   8   3      14276.72      14973.65       388.60 o                         
   6   8   3      65912.31      69298.04       879.89 o                         
   7   8   3     115898.43     117011.53      1482.46 o                         
   8   8   3       8141.22      10380.91       607.66 o                         
   9   8   3      66363.40      68837.34      1209.00 o                         
  10   8   3     155500.08     157516.20      1490.32 o                         
  11   8   3      55321.85      56975.42       743.95 o                         
  12   8   3      80118.22      82481.73       955.22 o                         
  13   8   3      11902.35      16025.49       565.04 o                         
  14   8   3       3731.48       3458.67       352.81 o                         
  15   8   3        170.69         30.82       268.95 o                         
  16   8   3      25918.83      26371.87       885.53 o                         
  17   8   3      13272.74      13101.86       807.87 o                         
  18   8   3      17841.84      16147.10      1005.95 o                         
  19   8   3      28941.40      30075.32      1250.01 o                         
  20   8   3      22280.97      24723.48      1183.59 o                         
  21   8   3      21580.30      23298.42      1235.63 o                         
  22   8   3          4.06        -80.38       597.67 o                         
  23   8   3        344.46        845.90       690.12 o                         
  24   8   3       7345.88       8427.19       921.53 o                         
   1   9   3      31687.22      29187.99       567.59 o                         
   2   9   3      10934.74      11229.51       421.00 o                         
   3   9   3     301009.19     289426.22      2679.82 o                         
   4   9   3        535.95        651.93       130.05 o                         
   5   9   3      21725.50      21607.42       479.30 o                         
   6   9   3      30755.81      28143.21       567.08 o                         
   7   9   3       2571.13       2811.72       291.82 o                         
   8   9   3        224.83       2977.76       211.84 o                         
   9   9   3      14894.87      19079.97       904.57 o                         
  10   9   3       7023.36       6461.76       296.40 o                         
  11   9   3      19217.38      18941.18       491.73 o                         
  12   9   3      26029.30      26787.69       570.16 o                         
  13   9   3        400.98        356.73       277.11 o                         
  14   9   3       7076.24       6025.42       421.46 o                         
  15   9   3      78397.48      81238.29      1617.35 o                         
  16   9   3       4419.30       3844.11       454.85 o                         
  17   9   3      41960.77      45301.50      1696.20 o                         
  18   9   3      10492.11       8550.69       732.17 o                         
  19   9   3       8036.45       7245.43       713.16 o                         
  20   9   3       5821.57       5508.71       741.33 o                         
  21   9   3      23353.96      22871.00      1442.64 o                         
  22   9   3       1811.60        346.08      1000.64 o                         
  23   9   3        182.68        -34.62       794.04 o                         
  24   9   3         24.13        583.43       876.93 o                         
   0  10   3       6072.76       4035.06       350.59 o                         
   1  10   3      28229.16      26953.36       577.84 o                         
   2  10   3       6197.57       4312.81       309.46 o                         
   3  10   3         18.17       -125.51       138.45 o                         
   4  10   3      65966.60      64222.61       843.12 o                         
   5  10   3      14196.23      13780.76       422.50 o                         
   6  10   3       5122.00       4681.16       333.21 o                         
   7  10   3       1624.49       2413.53       240.95 o                         
   8  10   3      19767.78      25441.50       649.58 o                         
   9  10   3       7068.26       9544.97       503.10 o                         
  10  10   3       1032.82        635.08       196.80 o                         
  11  10   3      16574.46      18239.01       496.82 o                         
  12  10   3       4344.75       3967.84       304.39 o                         
  13  10   3      11972.83      11928.68       662.29 o                         
  14  10   3       4445.84       3576.91       365.29 o                         
  15  10   3        128.77        172.13       347.88 o                         
  16  10   3       6731.11       6020.18       482.07 o                         
  17  10   3      33006.78      34810.18      1441.94 o                         
  18  10   3       6467.30       4248.53      1026.21 o                         
  19  10   3       1595.76        639.05       886.33 o                         
  20  10   3       5285.99       3653.36       692.53 o                         
  21  10   3      17600.89      18029.83      1528.41 o                         
  22  10   3       7345.81       7217.58       933.72 o                         
  23  10   3       5435.20       5985.79       890.23 o                         
  24  10   3        574.94        738.59       919.97 o                         
   1  11   3      80956.83      75718.85      1084.26 o                         
   2  11   3        383.77         11.29       176.56 o                         
   3  11   3     105893.06      98238.58      1221.94 o                         
   4  11   3       6809.03       5265.73       266.79 o                         
   5  11   3       5738.91       5354.64       405.73 o                         
   6  11   3      78899.27      74175.60       983.33 o                         
   7  11   3       1684.97       1394.72       195.70 o                         
   8  11   3       3533.07       3053.76       240.37 o                         
   9  11   3       7465.82      10944.79       475.03 o                         
  10  11   3      24380.56      25021.54       660.92 o                         
  11  11   3      34082.69      32781.81       940.05 o                         
  12  11   3       5360.93       5816.61       444.01 o                         
  13  11   3      21684.35      21312.75       741.95 o                         
  14  11   3       3091.98       2836.93       359.38 o                         
  15  11   3       8561.83       7366.91       476.98 o                         
  16  11   3       3797.21       3022.63       559.16 o                         
  17  11   3        931.08       -138.52       511.08 o                         
  18  11   3        121.54       -499.77       499.77 o                         
  19  11   3      47165.96      47444.66      1528.96 o                         
  20  11   3      11844.78      10399.17       781.26 o                         
  21  11   3        422.12        565.35       759.32 o                         
  22  11   3        217.64       -304.63       726.60 o                         
  23  11   3        432.08        649.75       814.74 o                         
   0  12   3      73718.13      73192.62      1560.75 o                         
   1  12   3       3874.67       3323.76       271.36 o                         
   2  12   3       3399.39       2114.11       283.60 o                         
   3  12   3       9484.07       9248.82       505.83 o                         
   4  12   3     107237.76     102436.05      1222.27 o                         
   5  12   3       4987.06       6122.84       489.68 o                         
   6  12   3       9484.74       9352.83       416.18 o                         
   7  12   3       7374.25       6646.19       341.19 o                         
   8  12   3      11360.66      13831.25       528.09 o                         
   9  12   3     125088.01     126363.70      1570.74 o                         
  10  12   3      17952.56      16845.14       690.98 o                         
  11  12   3      59815.39      58604.80      1236.16 o                         
  12  12   3        143.77        -57.57       317.14 o                         
  13  12   3      14978.00      15408.81       805.13 o                         
  14  12   3       5452.59       4690.87       466.79 o                         
  15  12   3       2801.60       1800.41       473.11 o                         
  16  12   3       8034.66       6943.00       713.32 o                         
  17  12   3       6919.47       5547.56       582.96 o                         
  18  12   3       2657.68       1882.48       520.75 o                         
  19  12   3      14420.26      13016.04       885.52 o                         
  20  12   3       1866.25       2362.46       607.60 o                         
  21  12   3        505.75        -85.15       913.73 o                         
  22  12   3       1930.68        599.04       720.16 o                         
  23  12   3       3871.22       2746.51       813.79 o                         
   1  13   3       3086.25       2562.09       270.50 o                         
   2  13   3        759.84       1037.74       245.21 o                         
   3  13   3       1559.22       1742.52       243.01 o                         
   4  13   3      72887.96      75696.71      1048.08 o                         
   5  13   3      66669.80      70485.11      1067.82 o                         
   6  13   3       1133.53       1767.12       284.47 o                         
   7  13   3       1391.69       2037.94       254.94 o                         
   8  13   3        676.20        197.05       252.11 o                         
   9  13   3      16112.00      15453.73       719.37 o                         
  10  13   3         14.35        372.91       302.89 o                         
  11  13   3       5287.10       4829.35       429.14 o                         
  12  13   3       3355.02       2792.23       393.01 o                         
  13  13   3      23255.14      24925.22       962.04 o                         
  14  13   3      23722.22      24596.30      1118.36 o                         
  15  13   3       8486.46       8752.89       648.23 o                         
  16  13   3        525.02       1056.04       548.12 o                         
  17  13   3        663.36        847.16       504.13 o                         
  18  13   3      18837.36      18243.82      1035.33 o                         
  19  13   3       3385.11       4328.10       616.07 o                         
  20  13   3      16482.32      15427.58      1424.21 o                         
  21  13   3       6137.10       6655.87       737.88 o                         
  22  13   3      13294.31      10738.18       930.09 o                         
   0  14   3        254.04       -285.58       419.01 o                         
   1  14   3       8449.54       5681.40       371.76 o                         
   2  14   3      23395.30      22251.12      1233.25 o                         
   3  14   3      33349.21      36899.86       986.46 o                         
   4  14   3       5172.07       4282.46       305.92 o                         
   5  14   3      16072.15      14406.00       595.06 o                         
   6  14   3      91869.78      94086.91      1413.77 o                         
   7  14   3      24926.41      25818.78       982.02 o                         
   8  14   3        889.06        -17.12       290.07 o                         
   9  14   3       4725.91       3386.25       382.43 o                         
  10  14   3      23766.52      26880.44       920.07 o                         
  11  14   3       4391.14       4544.93       436.75 o                         
  12  14   3      18168.60      18937.54       908.37 o                         
  13  14   3         36.18        542.35       498.95 o                         
  14  14   3       4808.37       4012.56       652.21 o                         
  15  14   3       6605.98       5621.64       547.11 o                         
  16  14   3      20690.88      21633.22      1118.00 o                         
  17  14   3        721.31         49.00       582.32 o                         
  18  14   3       2588.36       2331.65       608.10 o                         
  19  14   3        799.88       1737.82       625.16 o                         
  20  14   3       3955.22       6514.61       725.01 o                         
  21  14   3       5637.50       6536.25       791.89 o                         
   1  15   3      62660.33      59215.42      1898.19 o                         
   2  15   3      33650.94      33629.13      1035.59 o                         
   3  15   3       3276.72       2560.15       328.72 o                         
   4  15   3      22214.11      22130.80       737.76 o                         
   5  15   3       5166.10       3818.08       333.74 o                         
   6  15   3       7287.47       6289.86       598.93 o                         
   7  15   3       7051.87       5334.92       438.67 o                         
   8  15   3       4061.94       2249.00       370.73 o                         
   9  15   3        101.77       -316.26       398.57 o                         
  10  15   3        392.39        357.79       362.28 o                         
  11  15   3      10431.12      13421.21       895.38 o                         
  12  15   3      24930.13      25091.13      1116.56 o                         
  13  15   3      28949.35      34281.96      1366.60 o                         
  14  15   3      24757.30      25583.69      1119.43 o                         
  15  15   3      18729.81      19910.05      1051.06 o                         
  16  15   3       4308.45       4922.09       596.47 o                         
  17  15   3       2302.20       1027.96       665.44 o                         
  18  15   3       5446.06       5735.42       689.57 o                         
  19  15   3       7111.08       8033.79       743.04 o                         
  20  15   3      13777.06      14810.27      1195.90 o                         
   0  16   3      66617.33      62067.46      4142.67 o                         
   1  16   3       4812.33       3275.36       485.96 o                         
   2  16   3        708.77        -67.75       400.98 o                         
   3  16   3       5840.71       5127.40       448.99 o                         
   4  16   3      17486.34      17888.88       800.55 o                         
   5  16   3       2716.73       3092.76       369.42 o                         
   6  16   3       5115.72       5944.90       475.33 o                         
   7  16   3        777.11        647.90       356.88 o                         
   8  16   3       3376.87       2635.87       401.54 o                         
   9  16   3      62592.49      63359.57      1418.11 o                         
  10  16   3       6588.12       5437.63       641.65 o                         
  11  16   3      11139.76       8204.05       628.86 o                         
  12  16   3       3595.00       3530.52       487.71 o                         
  13  16   3      25782.89      29595.63      1280.09 o                         
  14  16   3        165.93        394.49       499.56 o                         
  15  16   3       8722.71      10306.76       698.86 o                         
  16  16   3        842.58        286.08       655.48 o                         
  17  16   3        139.54       -625.33       625.33 o                         
  18  16   3      11131.93      10787.01       811.11 o                         
  19  16   3          4.44       -433.49       779.85 o                         
  20  16   3       1356.48        968.92       799.27 o                         
   1  17   3        430.33        388.03       469.44 o                         
   2  17   3        208.10        309.67       446.80 o                         
   3  17   3       3686.82       2364.62       393.54 o                         
   4  17   3      13924.75      13689.99      1126.25 o                         
   5  17   3        715.07       1146.83       364.13 o                         
   6  17   3       1944.12       1271.75       381.34 o                         
   7  17   3          7.52       -375.78       375.78 o                         
   8  17   3      17079.92      15038.21      1029.06 o                         
   9  17   3       2245.67       1278.33       428.47 o                         
  10  17   3       2257.56       1576.51       447.11 o                         
  11  17   3      11571.97       9079.99       661.35 o                         
  12  17   3      10379.14       8821.88       654.85 o                         
  13  17   3       4019.85       4167.97       552.79 o                         
  14  17   3      10231.54       9112.51       687.18 o                         
  15  17   3        242.08        791.05       660.03 o                         
  16  17   3       3512.86       3007.81       857.01 o                         
  17  17   3       3223.40       2233.81       703.12 o                         
  18  17   3       2550.75       3177.01      1082.29 o                         
  19  17   3         98.61       -216.26       803.36 o                         
   0  18   3      98080.89     104963.05      3385.12 o                         
   1  18   3       1845.72       2078.60       999.63 o                         
   2  18   3        931.69        738.40       442.60 o                         
   3  18   3       3918.73       3190.72       448.86 o                         
   4  18   3         23.21       -380.97       380.97 o                         
   5  18   3       9284.83       7765.94       776.67 o                         
   6  18   3      18765.42      18885.47      1386.72 o                         
   7  18   3      48599.14      47844.90      1304.78 o                         
   8  18   3        533.85        194.68       519.88 o                         
   9  18   3      31970.01      30887.26      1198.12 o                         
  10  18   3        460.00        438.91       469.26 o                         
  11  18   3       5400.42       3687.22       549.47 o                         
  12  18   3       4387.54       3686.54       590.16 o                         
  13  18   3      18775.01      22628.62      1226.78 o                         
  14  18   3       9704.98      10112.69       736.22 o                         
  15  18   3        100.84       -172.72       651.55 o                         
  16  18   3       1162.25        685.80       695.29 o                         
  17  18   3         20.63       -553.93       750.93 o                         
  18  18   3      11285.91      13082.87       944.61 o                         
   1  19   3      48851.15      48611.15      2163.37 o                         
   2  19   3        130.30        574.58       497.48 o                         
   3  19   3       2167.70       2253.08       471.49 o                         
   4  19   3       4058.35       2733.31       485.67 o                         
   5  19   3          2.52       -478.98       478.98 o                         
   6  19   3        718.08        -79.66       498.65 o                         
   7  19   3        209.44       -468.07       468.07 o                         
   8  19   3       7832.76       6752.52       598.34 o                         
   9  19   3        167.81        154.69       504.77 o                         
  10  19   3      20778.87      17070.43      1018.62 o                         
  11  19   3        509.14       -554.80       554.80 o                         
  12  19   3       1499.47       1279.20       667.00 o                         
  13  19   3       6080.12       6271.44       718.40 o                         
  14  19   3       1664.16        813.55       670.04 o                         
  15  19   3        827.69        810.86       716.65 o                         
  16  19   3         13.52       2394.87       774.06 o                         
   0  20   3      19408.70      17230.32      2187.58 o                         
   1  20   3        470.17       -624.28       624.28 o                         
   2  20   3      26604.04      30359.23      1186.61 o                         
   3  20   3       8735.98       8591.47       859.95 o                         
   4  20   3       3999.65       3336.86       531.85 o                         
   5  20   3       5114.16       4443.55       562.45 o                         
   6  20   3       4299.86       4144.28       546.96 o                         
   7  20   3      69242.59      74854.12      1721.96 o                         
   8  20   3        247.21        513.74       565.73 o                         
   9  20   3      12942.20       9270.83       793.69 o                         
  10  20   3       1192.95        649.46       622.28 o                         
  11  20   3       5830.16       4741.94       830.77 o                         
  12  20   3        853.12        690.35       658.03 o                         
  13  20   3       2340.26       3256.59       704.78 o                         
  14  20   3       6815.00       5899.81       773.63 o                         
  15  20   3       2613.28       2897.46      1072.84 o                         
   1  21   3      12087.89      11035.31      1096.77 o                         
   2  21   3       5247.36       4379.80       809.75 o                         
   3  21   3      29938.55      30461.78      1320.02 o                         
   4  21   3        124.04       -214.49       571.87 o                         
   5  21   3      12764.15      12190.96      1214.66 o                         
   6  21   3      50190.39      58242.14      1617.91 o                         
   7  21   3       3724.93       3943.19       615.24 o                         
   8  21   3      56830.03      64174.62      1686.70 o                         
   9  21   3       2091.01       2547.18       647.59 o                         
  10  21   3      20938.12      22624.25      1627.35 o                         
  11  21   3        123.38       -100.62       683.84 o                         
  12  21   3       4561.78       3575.75       750.73 o                         
  13  21   3        818.78        454.45       768.60 o                         
   0  22   3      74247.60      87162.26      3941.88 o                         
   1  22   3         60.10        720.29       593.36 o                         
   2  22   3      10462.79      10538.65       765.86 o                         
   3  22   3       1843.90        778.84       611.43 o                         
   4  22   3       9326.95       9032.33       731.51 o                         
   5  22   3       7048.00       7200.60       711.80 o                         
   6  22   3       4038.81       3027.53       661.42 o                         
   7  22   3      31316.65      30380.89      1453.02 o                         
   8  22   3         12.17        763.30       679.93 o                         
   9  22   3      54019.67      62890.55      1804.24 o                         
  10  22   3        932.85       1579.12       742.63 o                         
  11  22   3       4477.22       4382.48       809.07 o                         
  12  22   3        318.21       -638.27      1134.28 o                         
   1  23   3      28084.86      34940.21      1531.20 o                         
   2  23   3       4996.47       4075.21       699.59 o                         
   3  23   3       1797.64        361.35       850.41 o                         
   4  23   3        368.75       -690.23       690.23 o                         
   5  23   3       3793.47       3457.02       716.58 o                         
   6  23   3         99.71       -724.90       724.90 o                         
   7  23   3        509.23       -859.45       859.45 o                         
   8  23   3      16574.38      15243.34      1407.77 o                         
   9  23   3         49.60       -836.53       836.53 o                         
   0  24   3      20934.12      19448.90      2019.01 o                         
   1  24   3       4505.58       4446.05       792.60 o                         
   2  24   3       7029.39       6474.30       816.13 o                         
   3  24   3        192.21       -407.11       783.24 o                         
   4  24   3        473.55       1105.26       813.01 o                         
   5  24   3      11059.37      12780.94       903.62 o                         
   6  24   3       1012.64       -364.08       889.42 o                         
   1   0   4      18448.61      15486.96       617.30 o                         
   2   0   4     329167.00     346194.78      3403.68 o                         
   3   0   4          5.05         39.85        38.98 o                         
   4   0   4     167622.53     165344.53      1533.70 o                         
   5   0   4       6588.63       6329.84       196.64 o                         
   6   0   4       1666.76       1535.41       114.17 o                         
   7   0   4      15091.37      15880.98       338.12 o                         
   8   0   4       2452.51       2926.64       242.59 o                         
   9   0   4      54545.68      51468.97       800.86 o                         
  10   0   4      85613.56      80029.33      1043.48 o                         
  11   0   4      24292.12      26145.72       553.15 o                         
  12   0   4      79044.03      78970.66      1090.67 o                         
  13   0   4        919.56        689.17       191.14 o                         
  14   0   4     245073.64     253706.89      2689.20 o                         
  15   0   4       6529.70       5321.96       347.52 o                         
  16   0   4       1038.77       1413.57       393.47 o                         
  17   0   4         76.95         41.83       314.23 o                         
  18   0   4     134677.62     140223.22      2632.75 o                         
  19   0   4       4497.70       4241.96       577.19 o                         
  20   0   4      14453.46      18950.73      2388.37 o                         
  21   0   4        449.71       1189.99       579.39 o                         
  22   0   4      76363.12      83477.08      2470.05 o                         
  23   0   4       9246.40       8324.76       937.06 o                         
  24   0   4       2314.17       2434.32      1553.50 o                         
  25   0   4        545.73       -722.47      1148.18 o                         
  26   0   4        872.56       1243.42      2240.42 o                         
   1   1   4      23014.38      23592.52       233.29 o                         
   2   1   4      85373.88      81330.30       708.99 o                         
   3   1   4      10519.20      10760.71       156.40 o                         
   4   1   4      64891.96      61172.78       491.54 o                         
   5   1   4         89.64         99.05        50.01 o                         
   6   1   4     123978.00     119137.17       903.58 o                         
   7   1   4       9390.97       9919.50       211.59 o                         
   8   1   4     891593.88     869737.00      5317.57 o                         
   9   1   4       2467.84       1731.18       111.82 o                         
  10   1   4     520575.03     524769.25      3369.23 o                         
  11   1   4       1539.61       1002.57       116.49 o                         
  12   1   4       8755.18       7943.93       264.85 o                         
  13   1   4       7871.14       6712.79       316.59 o                         
  14   1   4      33976.98      35779.68       553.04 o                         
  15   1   4       4144.49       5353.78       365.58 o                         
  17   1   4       1146.60        723.62       252.39 o                         
  18   1   4        928.57       1178.70       325.71 o                         
  19   1   4         52.14        -35.80       445.84 o                         
  20   1   4        852.87        758.45       373.43 o                         
  21   1   4        852.54        683.47       445.01 o                         
  22   1   4      35740.59      37613.00      1331.20 o                         
  23   1   4        263.36        691.98       558.05 o                         
  24   1   4     108434.09     118629.18      2453.63 o                         
  25   1   4        455.94       -779.89       779.89 o                         
  26   1   4      16661.20      16915.40      1348.42 o                         
   1   2   4       1701.25       3626.34       224.18 o                         
   2   2   4     145704.28     155494.16      1271.07 o                         
   3   2   4        142.64        362.76        45.81 o                         
   5   2   4       1397.78       1103.62        72.77 o                         
   6   2   4     249104.00     251454.98      1775.20 o                         
   7   2   4      14487.82      13021.14       238.14 o                         
   8   2   4       3447.56       3224.46       143.22 o                         
   9   2   4       1366.73       1183.24       103.02 o                         
  10   2   4      23954.24      22690.75       365.85 o                         
  11   2   4      13932.41      12687.43       301.75 o                         
  12   2   4      74765.40      68271.28       730.43 o                         
  13   2   4        132.77         12.51       133.61 o                         
  14   2   4      23367.35      21911.26       451.02 o                         
  15   2   4        155.32        255.85       177.14 o                         
  16   2   4     175768.11     178471.19      1889.41 o                         
  17   2   4       3592.53       3225.37       299.58 o                         
  18   2   4       6386.35       6226.62       581.62 o                         
  19   2   4         43.26       -167.92       366.07 o                         
  20   2   4      12306.15      12406.88      1091.86 o                         
  21   2   4        203.55          3.20       420.52 o                         
  22   2   4       2236.57       1538.70       460.39 o                         
  23   2   4        226.46       -308.11       552.59 o                         
  24   2   4       3798.73       4061.84       658.85 o                         
  25   2   4       2036.20       1858.35       705.35 o                         
  26   2   4        261.66       1153.06       774.87 o                         
   1   3   4      33393.50      29691.86       339.09 o                         
   2   3   4       7047.50       8639.18       164.19 o                         
   3   3   4        872.71        854.26        66.35 o                         
   4   3   4       3322.85       3986.39       323.29 o                         
   5   3   4      13187.77      10606.92       210.38 o                         
   6   3   4     427930.97     398418.03      3686.08 o                         
   7   3   4      10260.27       9980.05       227.22 o                         
   8   3   4      91386.95      88807.38       802.77 o                         
   9   3   4       1844.61       1828.89       122.17 o                         
  10   3   4       1838.86       1495.22       136.67 o                         
  11   3   4       2842.28       2572.71       153.36 o                         
  12   3   4     120360.90     118437.45      1101.44 o                         
  13   3   4        728.23       1312.55       167.57 o                         
  15   3   4        249.79       1623.87       230.62 o                         
  16   3   4         42.13        376.57       227.05 o                         
  17   3   4          6.06        188.07       278.17 o                         
  18   3   4      11076.46      13352.58       784.81 o                         
  19   3   4         77.42        239.96       354.19 o                         
  20   3   4       1362.12        447.97       395.53 o                         
  21   3   4       2736.43       1225.36       479.38 o                         
  22   3   4        777.71       1354.71       472.88 o                         
  23   3   4        516.89        239.86       514.51 o                         
  24   3   4      18026.59      16106.50       942.22 o                         
  25   3   4       2334.59       1337.65       732.81 o                         
  26   3   4      19304.33      20548.74      1301.91 o                         
   0   4   4       1818.43       1386.99       147.38 o                         
   1   4   4      10155.36      11786.10       233.90 o                         
   2   4   4     265544.84     257850.41      2206.52 o                         
   3   4   4      50366.54      43384.52       521.80 o                         
   4   4   4      89060.93      91257.13       838.14 o                         
   5   4   4      49581.22      50724.91       734.65 o                         
   6   4   4      36993.55      36163.45       815.66 o                         
   7   4   4       2561.32       2079.30       132.78 o                         
   8   4   4       8694.51       8074.98       235.66 o                         
   9   4   4       1189.58        810.97       106.39 o                         
  10   4   4        631.78        684.62       113.08 o                         
  11   4   4       3406.76       2355.96       157.12 o                         
  12   4   4       3345.22       2377.25       172.13 o                         
  13   4   4       2669.74       2382.77       185.05 o                         
  14   4   4      89889.45      92329.32       987.76 o                         
  15   4   4       4957.65       4265.14       269.82 o                         
  16   4   4     108562.74     110235.34      1436.04 o                         
  17   4   4        339.90        621.57       278.55 o                         
  18   4   4      18417.77      20592.25       836.77 o                         
  19   4   4       1384.70        848.45       380.39 o                         
  20   4   4       8314.78       6870.72       545.06 o                         
  21   4   4         30.82        581.84       523.91 o                         
  22   4   4       5758.64       4490.61       521.09 o                         
  23   4   4        151.98        -46.07       528.08 o                         
  24   4   4       2587.96       1583.38       580.77 o                         
  25   4   4        159.33       -477.92       655.91 o                         
   1   5   4       8120.30       7665.06       231.77 o                         
   2   5   4       1935.89       2256.66       128.28 o                         
   3   5   4       2094.77       1873.22       111.16 o                         
   4   5   4     109155.18     102610.35      1052.85 o                         
   5   5   4      87934.90      88350.09       830.49 o                         
   6   5   4     146200.02     140532.88      1262.62 o                         
   7   5   4         10.60        -85.71        85.71 o                         
   8   5   4      67206.17      67267.38       735.25 o                         
   9   5   4       3744.42       2986.62       162.50 o                         
  10   5   4      22860.81      22025.22       406.39 o                         
  11   5   4       7853.17       8137.34       289.97 o                         
  12   5   4      23759.95      24040.56       447.81 o                         
  13   5   4       5888.38      15135.12       569.19 o                         
  14   5   4      97675.44      98755.16      1115.05 o                         
  15   5   4       2373.46       2453.23       256.35 o                         
  16   5   4      27198.61      29017.68       763.44 o                         
  17   5   4        752.84        728.70       372.86 o                         
  18   5   4      11429.61      10684.07       949.36 o                         
  19   5   4       2885.14       2226.24       427.17 o                         
  20   5   4        310.79        756.25       401.62 o                         
  21   5   4        279.90       1300.45       570.32 o                         
  22   5   4       3904.91       2999.63       509.36 o                         
  23   5   4       3148.99       2348.89       540.08 o                         
  24   5   4      23841.60      25869.60      1439.76 o                         
  25   5   4       1438.55       1272.47       749.97 o                         
   0   6   4     593502.56     557366.88      6918.00 o                         
   1   6   4          5.94         -3.04        92.64 o                         
   2   6   4      91585.02      93962.00      1151.13 o                         
   3   6   4      12826.00      17629.21       665.87 o                         
   4   6   4     224330.05     204194.36      2006.34 o                         
   5   6   4      33779.36      39713.32       988.78 o                         
   6   6   4      97625.78     102355.64       973.49 o                         
   7   6   4        889.25       1587.55       197.68 o                         
   8   6   4      60346.70      56718.34       671.62 o                         
   9   6   4       2579.62       2127.23       152.24 o                         
  10   6   4       9051.03       9251.91       310.64 o                         
  11   6   4      13156.76      13205.23       367.49 o                         
  12   6   4      11508.27      10837.05       378.75 o                         
  13   6   4      16468.07      18942.75       554.14 o                         
  14   6   4      15719.45      17278.61       511.97 o                         
  15   6   4       8815.96       9641.38       529.37 o                         
  16   6   4       6809.85       6246.57       433.34 o                         
  17   6   4          7.51        -61.50       287.75 o                         
  18   6   4      22994.14      22193.13       894.73 o                         
  19   6   4       7397.56       5937.46       590.14 o                         
  20   6   4        583.58        153.99       713.87 o                         
  21   6   4        132.04        232.33       557.09 o                         
  22   6   4      29657.49      31748.17      1328.14 o                         
  23   6   4         26.80        350.68       641.67 o                         
  24   6   4       4608.90       2950.66       691.01 o                         
  25   6   4          0.24       -481.38       776.17 o                         
   1   7   4      22881.07      17377.34       389.90 o                         
   2   7   4      99164.59      83464.54      1007.49 o                         
   3   7   4       9532.27       6282.58       242.20 o                         
   4   7   4       7279.27       6194.57       370.10 o                         
   5   7   4       5755.16       4388.28       315.00 o                         
   6   7   4      66666.88      59816.51       718.65 o                         
   7   7   4       4606.50       3450.99       185.22 o                         
   8   7   4     181090.59     185405.25      1548.98 o                         
   9   7   4      15454.50      17427.29       409.98 o                         
  10   7   4     120915.12     114965.77      1159.80 o                         
  11   7   4      21928.99      25433.76       648.43 o                         
  12   7   4     190687.98     193540.16      1706.16 o                         
  13   7   4       5100.44       6089.69       296.86 o                         
  14   7   4      50350.87      51253.21       938.47 o                         
  15   7   4         82.11       -176.85       267.20 o                         
  16   7   4         59.69        -64.42       314.13 o                         
  17   7   4        484.47       -329.50       329.50 o                         
  18   7   4      25628.29      27724.78      1086.13 o                         
  19   7   4        265.58        462.72       450.96 o                         
  20   7   4      37967.41      41243.42      1537.71 o                         
  21   7   4       2389.03       1940.06       554.04 o                         
  22   7   4      26385.00      29742.38      1374.86 o                         
  23   7   4        143.09        317.42       634.52 o                         
  24   7   4       6749.49       6251.61       787.09 o                         
  25   7   4       2056.27       1855.65       801.37 o                         
   0   8   4      90941.60      94737.13      1605.70 o                         
   1   8   4          9.48        -95.54       116.59 o                         
   2   8   4      10813.47      14158.76       384.52 o                         
   3   8   4       1143.07        932.50       116.74 o                         
   4   8   4        413.70        302.45       111.24 o                         
   5   8   4        747.43        878.63       132.91 o                         
   6   8   4      31789.46      33260.96       550.04 o                         
   7   8   4       3434.87       4037.73       418.72 o                         
   8   8   4      48384.05      47243.92       663.23 o                         
   9   8   4        221.66        182.71       143.10 o                         
  10   8   4     140941.59     145291.56      1348.23 o                         
  11   8   4      10794.85      13463.79       418.61 o                         
  12   8   4      61919.34      60780.10       795.52 o                         
  13   8   4      10861.41      11092.80       468.24 o                         
  14   8   4       6285.57       5376.23       368.34 o                         
  15   8   4       3361.52       2168.79       330.02 o                         
  16   8   4      35212.50      35640.04       994.22 o                         
  17   8   4        408.82       -119.80       350.24 o                         
  18   8   4      26850.22      26841.38      1195.29 o                         
  19   8   4       1983.16       1818.55       467.97 o                         
  20   8   4       7439.38       7065.38       623.07 o                         
  21   8   4         53.03       1488.85       558.19 o                         
  22   8   4       1349.05         73.48       607.84 o                         
  23   8   4         10.26       -367.07       822.97 o                         
  24   8   4      10369.56      11181.33       883.52 o                         
   1   9   4       4649.28       3691.39       223.56 o                         
   2   9   4     200896.70     189440.42      1995.87 o                         
   3   9   4        703.41        573.05       135.89 o                         
   4   9   4     288195.84     279790.84      2468.41 o                         
   5   9   4      16339.10      13806.24       399.16 o                         
   6   9   4      36292.97      32615.30       569.86 o                         
   7   9   4       1185.32        792.39       154.82 o                         
   9   9   4       6910.29       9269.80       532.48 o                         
  10   9   4      59344.21      59100.72       800.84 o                         
  11   9   4         27.36        -40.11       185.27 o                         
  12   9   4        111.77        911.45       213.10 o                         
  13   9   4       6273.73       5817.66       393.86 o                         
  14   9   4       7789.47       8122.12       677.26 o                         
  15   9   4       2090.21       2715.49       357.95 o                         
  16   9   4       3137.10       2906.55       386.06 o                         
  17   9   4        552.09        636.74       409.60 o                         
  18   9   4      29906.30      29261.25      1173.69 o                         
  19   9   4       8104.00       6665.81       604.74 o                         
  20   9   4      29951.85      30512.56      1418.68 o                         
  21   9   4        173.13       -481.71       650.67 o                         
  22   9   4      10124.92       9834.21       884.25 o                         
  23   9   4        134.30       -599.04       804.55 o                         
  24   9   4       2552.26       1827.89       896.48 o                         
   0  10   4        173.80        133.46       204.07 o                         
   1  10   4         14.18       -145.40       145.40 o                         
   2  10   4      24091.53      21064.79       517.13 o                         
   3  10   4       1063.08        469.45       146.88 o                         
   4  10   4       7430.18       7479.16       313.82 o                         
   5  10   4       1543.01        948.97       163.20 o                         
   6  10   4      18079.28      15252.62       447.01 o                         
   7  10   4       2013.21       2832.40       213.49 o                         
   8  10   4      76992.96      79141.15      1028.84 o                         
   9  10   4      40047.84      43726.02       745.19 o                         
  10  10   4        768.06        148.37       189.59 o                         
  11  10   4        910.53       1243.65       561.88 o                         
  12  10   4         90.13       -205.17       250.69 o                         
  13  10   4      11991.14      13268.65       632.97 o                         
  14  10   4      25339.59      25997.71       867.18 o                         
  15  10   4         58.93       -166.05       353.81 o                         
  16  10   4      17529.04      17314.14       828.40 o                         
  17  10   4       4210.65       3205.08       515.03 o                         
  18  10   4       3855.43       3988.68       671.89 o                         
  19  10   4          6.66       -570.88       570.88 o                         
  20  10   4      14215.69      12057.28       935.46 o                         
  21  10   4        104.79        444.06       682.21 o                         
  22  10   4        481.13       -580.87       746.06 o                         
  23  10   4       4930.28       5895.04       880.45 o                         
  24  10   4       8180.01       7960.57      1012.48 o                         
   1  11   4       6318.60       4909.90       356.49 o                         
   2  11   4      23942.54      19523.20       538.63 o                         
   3  11   4        943.01        553.56       186.98 o                         
   4  11   4       1994.48       2280.85       215.24 o                         
   5  11   4      12928.46      11199.41       425.53 o                         
   6  11   4      31359.53      32143.27       650.79 o                         
   7  11   4       5540.85       4480.23       270.23 o                         
   8  11   4        199.27       2708.93       336.06 o                         
   9  11   4       3969.98       4562.06       299.15 o                         
  10  11   4      72894.14      71398.04      1085.36 o                         
  11  11   4      12984.80      12017.84       602.03 o                         
  12  11   4       1140.04        673.40       283.42 o                         
  13  11   4        451.38        545.05       281.12 o                         
  14  11   4       1911.22       1228.36       322.87 o                         
  15  11   4       1044.13        610.87       368.26 o                         
  16  11   4      23850.98      24902.10      1093.08 o                         
  17  11   4         21.03        -51.11       596.84 o                         
  18  11   4       1855.64        836.67       523.68 o                         
  19  11   4        782.21        639.67       564.10 o                         
  20  11   4       2105.88       2278.46       616.93 o                         
  21  11   4         46.63        -30.47       725.45 o                         
  22  11   4        241.92       -732.31       732.31 o                         
  23  11   4       1182.67        882.28       816.17 o                         
   0  12   4      77082.30      77136.31      1610.76 o                         
   1  12   4       1787.90        694.04       206.81 o                         
   2  12   4      15289.37      13845.87       528.47 o                         
   3  12   4        858.02        991.17       201.35 o                         
   4  12   4      43334.77      43215.25       726.87 o                         
   5  12   4        454.55        672.30       192.81 o                         
   6  12   4     123077.02     124719.16      1506.95 o                         
   7  12   4      56576.05      54881.89       867.61 o                         
   8  12   4      99769.64      95787.97      1230.62 o                         
   9  12   4      40917.20      43322.86       835.50 o                         
  10  12   4        327.13        687.71       280.10 o                         
  11  12   4       7028.64       6010.43       466.32 o                         
  12  12   4         66.43       -205.80       315.52 o                         
  13  12   4         12.39       1055.22       349.34 o                         
  14  12   4      32854.52      35359.11      1230.22 o                         
  15  12   4       4080.31       2781.54       533.37 o                         
  16  12   4       8868.58       6852.74       566.96 o                         
  17  12   4        440.93       -452.86       452.86 o                         
  18  12   4       8365.82       7566.96       625.17 o                         
  19  12   4        543.39       -212.20       534.65 o                         
  20  12   4      16799.45      16285.26      1610.35 o                         
  21  12   4         54.04       -103.06       649.45 o                         
  22  12   4         86.70       -794.11       794.11 o                         
  23  12   4       3554.77       1786.27      2007.93 o                         
   1  13   4        753.71        326.85       265.66 o                         
   2  13   4       1225.92       1123.16       252.64 o                         
   3  13   4       5556.53       4547.99       305.23 o                         
   4  13   4     259297.83     255547.66      2448.29 o                         
   5  13   4      54108.79      55372.51       930.15 o                         
   6  13   4      45751.68      46829.08       861.10 o                         
   7  13   4       8270.80       5704.87       348.61 o                         
   8  13   4       2982.96       2137.17       282.87 o                         
   9  13   4       5049.04       4850.50       397.80 o                         
  10  13   4       3245.53       3296.58       401.72 o                         
  11  13   4       9250.22       8683.62       547.52 o                         
  12  13   4      44641.51      44466.34      1143.37 o                         
  13  13   4       3379.66       2760.09       416.65 o                         
  14  13   4      90381.59      96121.22      2134.55 o                         
  15  13   4        346.48        282.60       434.40 o                         
  16  13   4      13101.26      11487.49       914.83 o                         
  17  13   4          0.89       -407.27       502.38 o                         
  18  13   4      93511.85      98995.05      1983.75 o                         
  19  13   4       3249.96       2994.28       621.48 o                         
  20  13   4       4728.64       2796.83       647.45 o                         
  21  13   4       4612.61       5522.48       743.58 o                         
  22  13   4        177.90       -754.96       754.96 o                         
   0  14   4        576.83        227.46       373.90 o                         
   1  14   4       5437.51       3299.21       328.56 o                         
   2  14   4     107784.04     108294.98      1524.56 o                         
   3  14   4       3929.24       3354.60       305.06 o                         
   4  14   4      75644.11      78926.09      1164.94 o                         
   5  14   4         30.24         23.49       239.85 o                         
   6  14   4      17474.96      17373.48       646.53 o                         
   7  14   4        475.05        879.45       282.84 o                         
   8  14   4      15335.83      14236.14       729.92 o                         
   9  14   4       3218.34       2372.36       356.39 o                         
  10  14   4      71097.74      72228.91      1435.77 o                         
  11  14   4       1898.21       2213.55       384.05 o                         
  12  14   4      85483.92      89274.74      1677.38 o                         
  13  14   4       4146.02       6370.33       674.12 o                         
  14  14   4      12567.08      11035.61       770.61 o                         
  15  14   4        195.57         31.74       488.55 o                         
  16  14   4       6581.05       5902.43       692.41 o                         
  17  14   4        548.71        717.44       539.17 o                         
  18  14   4        615.89        250.53       591.38 o                         
  19  14   4       5447.30       4895.16       663.13 o                         
  20  14   4      17859.12      19753.49      1528.13 o                         
  21  14   4        503.98       1590.14      1093.32 o                         
   1  15   4       9262.81      15266.63      1112.95 o                         
   2  15   4     286733.72     277568.94      4168.01 o                         
   3  15   4      10079.10      14436.65      1035.02 o                         
   4  15   4      12022.39      12230.63       608.58 o                         
   5  15   4       2437.60       3476.91       418.50 o                         
   6  15   4       1601.44       1529.32       303.59 o                         
   7  15   4        509.29        269.18       308.74 o                         
   8  15   4       8651.86       7625.64       581.66 o                         
   9  15   4         28.74       -258.47       331.54 o                         
  10  15   4       8621.06       7526.25       523.54 o                         
  11  15   4       4826.60       4345.44       503.83 o                         
  12  15   4      39215.99      40000.04      1236.47 o                         
  13  15   4        742.88        687.31       447.02 o                         
  14  15   4         68.79        188.45       463.69 o                         
  15  15   4        634.12        157.56       487.31 o                         
  16  15   4        119.42       -531.03       531.03 o                         
  17  15   4        159.77       -582.42       582.42 o                         
  18  15   4       2588.20       1932.28       638.47 o                         
  19  15   4         40.67       -270.43       676.18 o                         
  20  15   4      58593.52      70540.77      1932.55 o                         
   0  16   4       4529.57       5098.67       760.46 o                         
   1  16   4          0.07       -398.23       398.23 o                         
   2  16   4       3987.59       2884.91       622.30 o                         
   3  16   4        779.19         21.48       283.26 o                         
   4  16   4      24232.75      22384.42       782.73 o                         
   5  16   4       3307.76       2725.83       375.86 o                         
   6  16   4      48381.03      49258.95      1204.61 o                         
   7  16   4       2564.94       1343.31       372.84 o                         
   8  16   4         97.60       -141.73       357.84 o                         
   9  16   4       3637.62       2662.77       423.30 o                         
  10  16   4      22612.28      19884.74      1115.31 o                         
  11  16   4       1923.70       1377.30       476.50 o                         
  12  16   4      33408.57      34378.86      1185.19 o                         
  13  16   4       2988.82       3438.58       505.03 o                         
  14  16   4      14088.62      13927.01       924.75 o                         
  15  16   4       2038.67       2181.63       555.95 o                         
  16  16   4         20.67       -627.69       627.69 o                         
  17  16   4        193.90        -18.49       626.65 o                         
  18  16   4       2921.65       2932.24       709.21 o                         
  19  16   4          0.20       -747.98       747.98 o                         
  20  16   4       2008.48        451.77       820.01 o                         
   1  17   4      34158.12      40736.79      2129.41 o                         
   2  17   4      39052.07      35968.38      1378.56 o                         
   3  17   4        119.11       -262.50       339.04 o                         
   4  17   4      47464.29      49682.96      1223.93 o                         
   5  17   4       4000.22       3887.99       424.78 o                         
   6  17   4       5127.52       4359.20       456.06 o                         
   7  17   4          1.72        -94.23       382.70 o                         
   8  17   4        498.21        276.90       591.84 o                         
   9  17   4         15.58       -430.47       430.47 o                         
  10  17   4        289.36        650.45       434.24 o                         
  11  17   4       1785.48       1273.93       501.30 o                         
  12  17   4         79.83       -485.07       485.07 o                         
  13  17   4       5934.86       5189.92       576.68 o                         
  14  17   4      49755.88      56550.41      1541.80 o                         
  15  17   4       4839.11       5310.51       786.12 o                         
  16  17   4        422.18       -634.09       634.09 o                         
  17  17   4       3900.52       2671.38       705.04 o                         
  18  17   4       9426.82       9245.57       859.63 o                         
  19  17   4       8279.01       9536.63       864.26 o                         
   0  18   4        856.20       1735.27       898.28 o                         
   1  18   4       3495.11       2736.77       555.34 o                         
   2  18   4       7661.58       5827.66       581.74 o                         
   3  18   4       6306.72       6443.02       683.20 o                         
   4  18   4        384.26        -87.93       401.73 o                         
   5  18   4       5478.12       6322.38       702.11 o                         
   6  18   4        466.96        164.80       435.55 o                         
   7  18   4        356.74        -22.88       482.07 o                         
   8  18   4       2699.21       2747.13       486.59 o                         
   9  18   4       2803.88       2311.10       493.14 o                         
  10  18   4       9640.07       8662.29       626.70 o                         
  11  18   4         80.11       -495.51       495.51 o                         
  12  18   4       6404.20       5768.97       609.29 o                         
  13  18   4       3235.75       3481.66       600.73 o                         
  14  18   4       1169.25       2333.95       690.11 o                         
  15  18   4        249.20        276.56       705.85 o                         
  16  18   4         39.56         -6.81       690.19 o                         
  17  18   4          0.18       -426.53       760.55 o                         
  18  18   4       1466.08       1692.69      1046.05 o                         
   1  19   4      69469.55      71641.59      2031.48 o                         
   2  19   4        201.81        509.14       577.98 o                         
   3  19   4       9637.38       9520.54       729.26 o                         
   4  19   4      28717.88      26940.85      1148.38 o                         
   5  19   4        489.95       -106.85       445.10 o                         
   6  19   4        147.24        198.08       452.02 o                         
   7  19   4         80.65       -408.91       523.67 o                         
   8  19   4        498.72         77.97       478.55 o                         
   9  19   4        589.41        101.53       500.40 o                         
  10  19   4         19.47       -564.38       564.38 o                         
  11  19   4        469.22       -555.91       555.91 o                         
  12  19   4       3799.88       4179.33       613.08 o                         
  13  19   4       2078.27       1799.58       645.86 o                         
  14  19   4      16332.74      18222.41      1618.71 o                         
  15  19   4      23096.06      23923.71      1715.63 o                         
  16  19   4      19011.65      22826.32      2093.47 o                         
   0  20   4          8.61       1029.03      1183.62 o                         
   1  20   4       1047.70        830.93       832.85 o                         
   2  20   4        334.58        195.71       477.67 o                         
   3  20   4       2828.71       3029.60       513.21 o                         
   4  20   4      13789.83      14029.20      1293.24 o                         
   5  20   4         33.22       -488.15       488.15 o                         
   6  20   4       2067.26       1719.08       518.55 o                         
   7  20   4       3900.42       4592.24       577.80 o                         
   8  20   4       9519.09       9144.86       681.08 o                         
   9  20   4      14220.27      12607.53       864.57 o                         
  10  20   4        224.19       -754.09       754.09 o                         
  11  20   4       6236.99       3677.14       649.68 o                         
  12  20   4      10751.90       9057.58       758.37 o                         
  13  20   4       4013.65       3413.38       723.84 o                         
  14  20   4       9302.27       8395.25       808.57 o                         
  15  20   4       1362.69       1688.84       812.63 o                         
   1  21   4      21170.58      25034.10      1420.13 o                         
   2  21   4      46871.62      54267.80      1520.41 o                         
   3  21   4       1258.90       1374.86       571.75 o                         
   4  21   4        715.98       -566.44       566.44 o                         
   5  21   4       1461.42        986.82       606.50 o                         
   6  21   4       4378.05       5341.86       641.58 o                         
   7  21   4       1175.73       1618.31       719.95 o                         
   8  21   4        500.28       1703.79       605.64 o                         
   9  21   4        309.14        104.75       629.83 o                         
  10  21   4       1078.54       1205.30       648.12 o                         
  11  21   4       7417.52       6902.37       753.89 o                         
  12  21   4       8770.06       8085.25       806.60 o                         
  13  21   4        885.95        439.85       780.59 o                         
   0  22   4       5282.37       6340.63      2483.49 o                         
   1  22   4       2608.14       3117.46       636.32 o                         
   2  22   4          5.83       -221.48       720.02 o                         
   3  22   4       1301.10       1119.67       612.39 o                         
   4  22   4       1217.37        686.80       633.08 o                         
   5  22   4       7535.18       7683.94       716.22 o                         
   6  22   4       3557.13       2541.62       665.53 o                         
   7  22   4       5363.39       5365.05       705.21 o                         
   8  22   4      15084.79      14590.21       940.51 o                         
   9  22   4      29389.72      36656.22      1816.26 o                         
  10  22   4      11412.66      11913.58       860.38 o                         
  11  22   4       5385.62       4963.49       796.39 o                         
  12  22   4        841.86        120.79      1079.78 o                         
   1  23   4      14382.99      15220.77       954.24 o                         
   2  23   4       7804.52       7524.56       773.35 o                         
   3  23   4       2032.90        141.60       739.36 o                         
   4  23   4       1217.11       1065.84       707.39 o                         
   5  23   4       1656.07       1045.76       943.66 o                         
   6  23   4       2280.73       2356.15       743.72 o                         
   7  23   4         29.35       -749.90       749.90 o                         
   8  23   4       6893.10       7278.14      1067.63 o                         
   9  23   4         80.58        -72.83       799.42 o                         
   0  24   4       2345.57       1584.03      1174.53 o                         
   1  24   4         89.82       -739.28       739.28 o                         
   2  24   4       7969.84       7789.07       839.43 o                         
   3  24   4        314.26       -830.23       830.23 o                         
   4  24   4       3549.66       3223.25       808.68 o                         
   5  24   4        208.00        833.81      1033.45 o                         
   6  24   4       5575.33       4158.74       852.43 o                         
   1   1   5      15011.85      16463.73       221.61 o                         
   2   1   5     328274.78     316886.69      2444.10 o                         
   3   1   5       2229.16       2544.03        88.46 o                         
   4   1   5      85689.98      83767.64       652.87 o                         
   5   1   5      40956.53      37871.03       367.52 o                         
   6   1   5       1844.48       1318.89        80.56 o                         
   7   1   5      20246.42      16299.46       256.08 o                         
   8   1   5      11580.44      11431.71       255.58 o                         
   9   1   5      10819.17      10513.99       243.72 o                         
  10   1   5      10687.99       9946.05       258.52 o                         
  11   1   5      93952.43      95942.55       888.01 o                         
  12   1   5      10415.31       9286.80       294.53 o                         
  13   1   5        547.62        606.31       135.28 o                         
  14   1   5      50373.37      48430.98       640.81 o                         
  15   1   5       8524.60       6989.94       281.65 o                         
  16   1   5      15296.56      15974.95       586.17 o                         
  17   1   5        965.58       6040.15       919.94 o                         
  18   1   5       1143.30        747.66       301.04 o                         
  19   1   5       2648.86       2777.21       359.25 o                         
  20   1   5      78717.39      80836.64      1683.94 o                         
  21   1   5        489.64        -21.78       469.37 o                         
  22   1   5        922.08       1307.13       654.89 o                         
  23   1   5      20389.98      20955.62      1237.84 o                         
  24   1   5       2009.85       2667.53       667.04 o                         
  25   1   5        933.59       2150.66       707.98 o                         
  26   1   5        870.09        276.98      1058.60 o                         
   0   2   5      23496.11      23091.04       378.46 o                         
   1   2   5      34788.30      53526.50      1472.16 o                         
   2   2   5      17488.32      15179.34       210.65 o                         
   3   2   5       6690.47      14308.77       515.46 o                         
   4   2   5      18201.21      20859.11       359.51 o                         
   5   2   5       5137.41       5629.76       151.77 o                         
   6   2   5       1722.75       1057.67        79.27 o                         
   7   2   5       2224.93       1790.67       105.69 o                         
   8   2   5         59.06          0.17        77.13 o                         
   9   2   5       1190.20        704.43        93.18 o                         
  10   2   5      98379.80      96350.95       868.51 o                         
  11   2   5      14327.55      13247.29       306.66 o                         
  12   2   5         15.24       -109.39       120.56 o                         
  13   2   5       7280.40       6781.88       269.89 o                         
  14   2   5       1728.23       1395.43       173.00 o                         
  15   2   5        306.76       2285.85       281.63 o                         
  16   2   5       7852.86       8373.09       406.78 o                         
  17   2   5       8882.15       7979.55       612.29 o                         
  18   2   5        107.93        343.14       291.39 o                         
  19   2   5      17513.64      17596.59       853.62 o                         
  20   2   5      10638.37      10196.80       680.52 o                         
  21   2   5       1004.53         46.47       451.73 o                         
  22   2   5       2078.23       1107.51       474.20 o                         
  23   2   5       1628.15       1009.19       564.44 o                         
  24   2   5      28354.90      28517.24      1415.25 o                         
  25   2   5        196.66        252.37       672.54 o                         
  26   2   5        191.11        838.97       818.61 o                         
   1   3   5      17357.06      16143.04       230.52 o                         
   2   3   5     280669.12     274568.75      3146.40 o                         
   3   3   5       8697.50       7873.99       169.28 o                         
   4   3   5     385168.91     370696.75      2791.20 o                         
   5   3   5     104511.77     102236.42       881.91 o                         
   6   3   5      27694.30      26939.52       370.59 o                         
   7   3   5      82741.13      76630.31       834.20 o                         
   8   3   5       1343.62       1347.83       101.87 o                         
   9   3   5      16636.71      14341.61       282.24 o                         
  10   3   5        611.65        303.80        99.51 o                         
  11   3   5      13155.92      11018.67       294.33 o                         
  12   3   5         40.59        258.19       124.04 o                         
  13   3   5       7676.32       8432.20       376.85 o                         
  14   3   5      65406.79      66574.98       798.97 o                         
  15   3   5      10234.86       9633.89       398.09 o                         
  16   3   5       4937.94       4968.09       324.04 o                         
  17   3   5          0.94         12.47       262.22 o                         
  18   3   5      95540.85      99987.66      1597.29 o                         
  19   3   5       1226.28       1093.74       373.82 o                         
  20   3   5        398.81         57.99       396.36 o                         
  21   3   5         90.00         16.28       527.15 o                         
  22   3   5        241.38       -467.55       467.55 o                         
  23   3   5        532.66        163.69       515.61 o                         
  24   3   5       1341.86        410.55       634.65 o                         
  25   3   5       3364.95       2830.36       729.01 o                         
  26   3   5        484.08        880.64       763.59 o                         
   0   4   5        372.61        376.45       102.71 o                         
   1   4   5        595.54        790.46        86.29 o                         
   2   4   5     110438.80     105069.70       960.39 o                         
   3   4   5      27962.52      35771.09       574.15 o                         
   4   4   5      18011.07      16418.67       264.76 o                         
   5   4   5       3116.87       3300.94       165.99 o                         
   6   4   5      20476.85      20468.07       334.48 o                         
   7   4   5      10244.25       8904.73       235.06 o                         
   8   4   5     114363.65     107224.94       969.44 o                         
   9   4   5        446.34         86.89       101.47 o                         
  10   4   5      16519.82      14264.57       317.98 o                         
  11   4   5       4027.26       3530.21       179.24 o                         
  12   4   5       1179.91        544.68       140.25 o                         
  13   4   5       3888.86      13255.33       603.15 o                         
  14   4   5       4464.70       4988.69       273.00 o                         
  15   4   5       6358.46       5036.82       285.54 o                         
  16   4   5      16189.04      17354.54       614.78 o                         
  17   4   5      38196.44      36746.95       922.30 o                         
  18   4   5       3148.56       3406.45       370.52 o                         
  19   4   5         43.97        330.21       371.84 o                         
  20   4   5          0.59       -184.27       400.42 o                         
  21   4   5       3375.75       2834.66       470.83 o                         
  22   4   5       8679.96       8744.49       823.77 o                         
  23   4   5        234.02       -502.43       518.87 o                         
  24   4   5         36.90        290.79       565.64 o                         
  25   4   5        658.91        903.98       790.85 o                         
   1   5   5       1505.23        770.57        81.55 o                         
   2   5   5     110680.05     112805.23      1109.39 o                         
   3   5   5      21941.24      21765.67       532.96 o                         
   4   5   5      14820.30      16055.78       320.35 o                         
   5   5   5      93917.13      91411.14       888.82 o                         
   6   5   5      59671.13      58198.85       604.26 o                         
   7   5   5        991.53       1171.72       128.85 o                         
   8   5   5        763.95        538.97       107.51 o                         
   9   5   5      24200.31      22615.65       387.88 o                         
  10   5   5       1202.92        699.62       125.14 o                         
  11   5   5       5426.79       3675.15       196.12 o                         
  12   5   5       6102.65      10653.74       599.83 o                         
  13   5   5       8554.60       7866.33       345.55 o                         
  14   5   5      10841.05      10056.64       406.99 o                         
  15   5   5      73934.48      75930.89      1105.56 o                         
  16   5   5         19.25        304.49       266.92 o                         
  17   5   5        114.74       -120.22       289.88 o                         
  18   5   5       6259.57       4622.63       437.12 o                         
  19   5   5       7582.06       7055.71       692.71 o                         
  20   5   5       4831.16       4637.01       472.67 o                         
  21   5   5          3.91       -461.93       461.93 o                         
  22   5   5         99.51       -258.08       463.47 o                         
  23   5   5       2266.33       1089.04       587.77 o                         
  24   5   5       8130.48       8336.95       818.11 o                         
  25   5   5        111.86       1157.31       745.97 o                         
   0   6   5     111267.28      94861.36      3410.10 o                         
   1   6   5      52963.62      45618.15       883.76 o                         
   2   6   5       9292.95       8458.41       275.89 o                         
   3   6   5       4461.86       5702.86       205.53 o                         
   4   6   5      64591.68      61873.68       796.33 o                         
   5   6   5      93838.00      96219.62      1052.66 o                         
   6   6   5      40998.06      39061.61       498.27 o                         
   7   6   5       2907.67       3435.79       156.51 o                         
   8   6   5     163759.77     158898.88      1402.42 o                         
   9   6   5        349.90        758.16       123.88 o                         
  10   6   5      21829.65      20597.98       403.42 o                         
  11   6   5        695.07        775.64       148.02 o                         
  12   6   5         10.05         89.83       186.45 o                         
  13   6   5         71.20       1430.36       260.26 o                         
  14   6   5     133451.05     129484.78      1381.67 o                         
  15   6   5      15807.23      14584.99       599.53 o                         
  16   6   5       1692.48       1567.70       317.86 o                         
  17   6   5      16720.79      14406.79       756.82 o                         
  18   6   5      16150.93      16291.51       839.29 o                         
  19   6   5      13341.08      10635.03       773.21 o                         
  20   6   5       1205.98        268.05       449.89 o                         
  21   6   5        156.19        -28.51       540.13 o                         
  22   6   5       1253.01       1249.54       561.99 o                         
  23   6   5       4382.51       3371.77       639.08 o                         
  24   6   5       3226.32       4067.28       702.33 o                         
  25   6   5        180.64       -763.41       763.41 o                         
   1   7   5      40847.23      38634.25       594.84 o                         
   2   7   5      99210.56      99140.29      1133.63 o                         
   3   7   5      29347.54      28217.32       443.41 o                         
   4   7   5      27204.85      23877.62       440.40 o                         
   5   7   5      61196.89      58245.54       823.13 o                         
   6   7   5       6096.27       6098.93       257.98 o                         
   7   7   5       1781.09       1066.89       124.99 o                         
   8   7   5      42834.07      44689.63       575.31 o                         
   9   7   5       4918.70       6180.88       551.68 o                         
  10   7   5      69442.95      66308.09       801.22 o                         
  11   7   5      86080.93      92845.10       986.17 o                         
  12   7   5       6876.41       8027.39       505.44 o                         
  13   7   5      46299.29      45401.40       691.77 o                         
  14   7   5       1047.51       1003.67       256.70 o                         
  15   7   5       2695.40       2371.05       299.82 o                         
  16   7   5        218.47       -300.73       300.73 o                         
  17   7   5       1680.89       1408.40       362.38 o                         
  18   7   5       6984.02       6462.07       569.51 o                         
  19   7   5      21459.76      24843.61      1254.45 o                         
  20   7   5      11712.58      10045.08       764.80 o                         
  21   7   5        422.47       1617.02       613.93 o                         
  22   7   5       9912.83       9694.29       742.68 o                         
  23   7   5       6738.28       6221.42       717.49 o                         
  24   7   5         31.35        -97.61       802.36 o                         
  25   7   5       1451.86       3272.37       855.64 o                         
   0   8   5      21781.90      22713.35       662.44 o                         
   1   8   5     111317.77     114177.34      1306.13 o                         
   2   8   5     178258.31     166007.11      1641.94 o                         
   3   8   5      45609.85      45491.52       673.61 o                         
   4   8   5      12722.05       9814.93       300.54 o                         
   5   8   5       2153.74       1731.86       162.88 o                         
   6   8   5         58.54        500.11       190.48 o                         
   7   8   5       8937.98      10435.40       407.85 o                         
   8   8   5      76314.55      74757.91       934.68 o                         
   9   8   5         38.85         64.07       130.89 o                         
  10   8   5      71843.55      71811.68       830.67 o                         
  11   8   5       3447.20       5178.94       372.88 o                         
  12   8   5      85193.02      83321.70       958.37 o                         
  13   8   5       1008.36        578.18       210.88 o                         
  14   8   5       1788.78        993.15       280.62 o                         
  15   8   5        411.63        581.61       296.67 o                         
  16   8   5      18481.26      19029.69       801.38 o                         
  17   8   5        450.51        251.09       359.22 o                         
  18   8   5      28927.69      29230.37      1152.64 o                         
  19   8   5      22711.90      23705.19      1155.41 o                         
  20   8   5      18168.14      20826.69      1109.66 o                         
  21   8   5      21828.44      25496.85      1434.25 o                         
  22   8   5         82.72        494.57       626.93 o                         
  23   8   5       2775.34       2145.72       697.67 o                         
  24   8   5      10425.36       9704.18       883.56 o                         
   1   9   5      17089.19      13896.04       411.60 o                         
   2   9   5      15073.45      16654.53       441.34 o                         
   3   9   5      69111.19      63882.14       856.68 o                         
   4   9   5      11697.30      12486.49       353.26 o                         
   5   9   5      15910.67      14803.86       402.76 o                         
   6   9   5      47642.68      40765.04       672.82 o                         
   7   9   5       2619.74       2012.09       175.85 o                         
   8   9   5       5578.35       5337.07       477.37 o                         
   9   9   5       8547.52      12764.22       633.63 o                         
  10   9   5      25788.34      28175.37       541.48 o                         
  11   9   5      19747.44      19759.85       498.33 o                         
  12   9   5      70470.94      69640.35       942.60 o                         
  13   9   5       5704.48       4571.13       363.48 o                         
  14   9   5       5153.13       4803.11       347.51 o                         
  15   9   5        502.10        130.08       298.74 o                         
  16   9   5       9904.44       9475.84       749.41 o                         
  17   9   5       2261.63       1335.21       402.67 o                         
  18   9   5       2532.78        780.36       480.54 o                         
  19   9   5        869.79        628.95       494.37 o                         
  20   9   5       6671.99       5816.72       628.89 o                         
  21   9   5       3157.24       2574.53       619.58 o                         
  22   9   5       6018.38       6418.47       731.81 o                         
  23   9   5       1664.14        791.13       820.24 o                         
  24   9   5        121.02       -588.98       994.54 o                         
   0  10   5       4702.90       4363.87       369.25 o                         
   1  10   5        751.72        433.61       157.40 o                         
   2  10   5      11825.99      10381.29       407.79 o                         
   3  10   5       1125.47        636.14       147.25 o                         
   4  10   5      93353.41      83973.85      1005.20 o                         
   5  10   5      14328.86      13821.09       417.14 o                         
   6  10   5       2429.91       1456.99       182.74 o                         
   7  10   5       3172.32       2728.05       209.80 o                         
   8  10   5      29359.84      36269.32       661.36 o                         
   9  10   5      62829.79      62893.45       916.76 o                         
  10  10   5       1569.68       1447.42       209.21 o                         
  11  10   5       4586.51       4383.74       287.32 o                         
  12  10   5       1602.63       1339.85       268.79 o                         
  13  10   5      48919.07      47386.71      1076.36 o                         
  14  10   5      10073.23       9716.43       570.82 o                         
  15  10   5         98.89        -85.33       338.71 o                         
  16  10   5       1484.75       1358.75       392.01 o                         
  17  10   5      26316.85      26210.88      1007.73 o                         
  18  10   5       6826.31       6502.99       634.73 o                         
  19  10   5        752.64        569.42       611.87 o                         
  20  10   5       4016.00       3770.37       685.89 o                         
  21  10   5       3478.51       3647.37       727.78 o                         
  22  10   5       6269.75       5069.10       811.75 o                         
  23  10   5       1114.60       1388.04       853.35 o                         
  24  10   5       1508.89      -1099.08      2050.20 o                         
   1  11   5       5656.05       5178.46       290.41 o                         
   2  11   5       5091.08       4487.10       276.32 o                         
   3  11   5      15183.43      13206.27       432.09 o                         
   4  11   5      36552.63      36045.00       627.79 o                         
   5  11   5         36.88        -33.12       161.92 o                         
   6  11   5      95995.10      91075.44      1181.35 o                         
   7  11   5       4435.85       4002.71       259.43 o                         
   8  11   5      22887.03      21388.52       555.73 o                         
   9  11   5       1478.57       2948.83       248.40 o                         
  10  11   5      36749.68      36711.51       765.23 o                         
  11  11   5       1591.07       1279.73       332.27 o                         
  12  11   5      13539.34      12007.55       621.79 o                         
  13  11   5         86.97        -25.55       311.76 o                         
  14  11   5       6306.93       5400.07       409.27 o                         
  15  11   5      22398.28      22652.09       900.97 o                         
  16  11   5       2848.62       2081.27       434.02 o                         
  17  11   5       2921.24       2107.72       503.22 o                         
  18  11   5         32.79         92.13       516.25 o                         
  19  11   5       2730.20       2562.52       591.17 o                         
  20  11   5      30783.48      34096.82      1687.13 o                         
  21  11   5         52.24        906.16       742.74 o                         
  22  11   5         59.70       -544.31       913.60 o                         
  23  11   5       1730.32        219.92       828.01 o                         
   0  12   5      87072.02      81435.95      1663.40 o                         
   1  12   5       1081.08        559.64       203.67 o                         
   2  12   5       7458.59       6782.84       598.76 o                         
   3  12   5       2192.61       2105.64       218.14 o                         
   4  12   5      41635.13      39431.38       695.77 o                         
   5  12   5     117602.13     119004.59      1435.13 o                         
   6  12   5      19176.53      18827.98       559.89 o                         
   7  12   5      45538.06      45637.43       785.98 o                         
   8  12   5      15840.83      16949.04       565.92 o                         
   9  12   5        761.19       1017.49       255.41 o                         
  10  12   5        230.28         77.55       263.40 o                         
  11  12   5       4669.25       4164.06       395.32 o                         
  12  12   5       1771.85       1188.97       329.20 o                         
  13  12   5      12762.54      12407.24       728.79 o                         
  14  12   5       2464.25       1868.38       395.67 o                         
  15  12   5       4827.31       4003.73       538.76 o                         
  16  12   5       5867.75       5529.37       533.35 o                         
  17  12   5       7232.71       7213.83       578.33 o                         
  18  12   5       5368.86       4236.32       559.19 o                         
  19  12   5       7090.11       6504.08       635.78 o                         
  20  12   5       9595.93       9683.56       739.95 o                         
  21  12   5       1806.42        368.79       654.98 o                         
  22  12   5        562.18        382.92       731.62 o                         
   1  13   5        420.53         55.99       218.12 o                         
   2  13   5        101.66        108.00       268.62 o                         
   3  13   5         56.96        -92.29       202.54 o                         
   4  13   5      29167.25      32022.28       662.13 o                         
   5  13   5      39890.06      40657.32       786.82 o                         
   6  13   5       2179.22       1775.80       250.50 o                         
   7  13   5        542.35       2279.17       307.12 o                         
   8  13   5       3241.91       3374.33       300.83 o                         
   9  13   5        361.53        181.92       277.97 o                         
  10  13   5       7995.10       7001.31       802.66 o                         
  11  13   5       2562.79       2022.61       350.85 o                         
  12  13   5       9748.64      10490.04       847.09 o                         
  13  13   5      17369.67      19012.91       891.53 o                         
  14  13   5      11401.04       9756.83       909.28 o                         
  15  13   5        591.44        735.33       432.23 o                         
  16  13   5       1306.23        669.59       537.62 o                         
  17  13   5        250.79       -262.75       492.90 o                         
  18  13   5       8018.27       7885.22       645.53 o                         
  19  13   5       6074.20       5964.82       668.77 o                         
  20  13   5        883.09       1639.67       648.71 o                         
  21  13   5          4.80         28.21       697.67 o                         
  22  13   5       8784.13       8520.55       839.44 o                         
   0  14   5       2066.32       1302.28       394.21 o                         
   1  14   5      14694.06      13168.11       640.23 o                         
   2  14   5      15360.99      12987.31       599.38 o                         
   3  14   5      65922.70      63543.10      1064.99 o                         
   4  14   5      20462.42      20257.39       646.65 o                         
   5  14   5       9352.59       8087.91       444.73 o                         
   6  14   5        309.51        774.74       249.04 o                         
   7  14   5        301.33        182.04       263.03 o                         
   8  14   5       1200.68        931.51       314.65 o                         
   9  14   5      20287.96      21228.13       818.71 o                         
  10  14   5        324.52        352.08       348.16 o                         
  11  14   5       5709.69       5980.89       486.94 o                         
  12  14   5      13496.94      13518.25       769.65 o                         
  13  14   5       1517.22        654.01       440.88 o                         
  14  14   5      11186.17      11104.39       803.52 o                         
  15  14   5      11694.40      10446.27       699.31 o                         
  16  14   5      36591.83      38192.03      1289.51 o                         
  17  14   5        137.35        -87.79       590.89 o                         
  18  14   5       6527.15       5561.40       636.84 o                         
  19  14   5      11926.18      10708.48       759.13 o                         
  20  14   5        110.79        761.03       701.83 o                         
  21  14   5      15360.39      15898.12      1210.78 o                         
   1  15   5      10082.35       8369.50       640.25 o                         
   2  15   5      22836.67      25611.36       941.57 o                         
   3  15   5       5832.19       5356.37       434.43 o                         
   4  15   5       8055.28       7012.22       427.18 o                         
   5  15   5      31513.04      36058.23       891.90 o                         
   6  15   5       1556.42       1370.03       389.30 o                         
   7  15   5      11970.67      13293.64       719.43 o                         
   8  15   5      12755.60      11884.85      1018.96 o                         
   9  15   5       6206.85       5267.69       446.90 o                         
  10  15   5       7522.25       6258.16       499.47 o                         
  11  15   5      11516.59      14009.20       799.49 o                         
  12  15   5      15969.64      18483.86       963.67 o                         
  13  15   5        145.08       -359.04       450.76 o                         
  14  15   5         72.25       -326.38       461.21 o                         
  15  15   5        510.72       -425.08       486.53 o                         
  16  15   5       1584.67       1447.83       564.56 o                         
  17  15   5        893.79        575.53       579.48 o                         
  18  15   5       1571.78        614.58       695.04 o                         
  19  15   5        626.72       1224.99       688.76 o                         
  20  15   5        339.94       -563.70       741.63 o                         
   0  16   5     127483.20     124867.98      3001.40 o                         
   1  16   5       1394.75        449.41       383.02 o                         
   2  16   5        527.28       -120.05       380.60 o                         
   3  16   5       3741.42       3044.63       351.51 o                         
   4  16   5         24.97       -290.81       290.81 o                         
   5  16   5      17825.76      19698.41       843.70 o                         
   6  16   5      14454.15      15035.77       799.20 o                         
   7  16   5        933.27        410.90       348.27 o                         
   8  16   5       2114.31       1514.23       383.95 o                         
   9  16   5      36565.48      36939.05      1106.40 o                         
  10  16   5        464.73       -386.91       430.23 o                         
  11  16   5       4614.67       3909.14       518.22 o                         
  12  16   5      25348.31      26803.78      1206.15 o                         
  13  16   5      44660.34      45817.45      1330.56 o                         
  14  16   5      21792.21      25082.44      1161.28 o                         
  15  16   5      17963.96      18587.12      1101.53 o                         
  16  16   5        645.31       -477.07       587.79 o                         
  17  16   5         11.50       -711.22       711.22 o                         
  18  16   5      23482.00      30653.95      1485.60 o                         
  19  16   5       7336.94       6569.57       795.63 o                         
  20  16   5        271.59        359.31      2113.61 o                         
   1  17   5       3999.16       2516.87       525.54 o                         
   2  17   5         60.37       1156.72       420.24 o                         
   3  17   5        422.37        -29.21       353.80 o                         
   4  17   5       3386.28       3738.29       411.10 o                         
   5  17   5      21927.66      22252.36       932.21 o                         
   6  17   5      11345.34      10991.88       701.06 o                         
   7  17   5       2080.21       1193.06       396.69 o                         
   8  17   5      24595.53      24847.86      1071.87 o                         
   9  17   5      11477.71       9497.25       695.47 o                         
  10  17   5         45.34        654.22       737.75 o                         
  11  17   5        406.58        -75.31       452.09 o                         
  12  17   5       2845.08       1570.08       499.75 o                         
  13  17   5       2127.93       2488.03       603.48 o                         
  14  17   5        934.37       1067.78       550.45 o                         
  15  17   5        857.84       1369.30       592.32 o                         
  16  17   5       2686.74       3050.40       752.65 o                         
  17  17   5       6726.80       6566.34       765.13 o                         
  18  17   5         53.84       -499.39       755.60 o                         
  19  17   5       1451.92        152.71       968.14 o                         
   0  18   5      26197.25      28475.79      1860.30 o                         
   1  18   5        104.82       -143.75       546.08 o                         
   2  18   5      18467.62      18640.01      1072.35 o                         
   3  18   5      26869.20      29237.17      1047.77 o                         
   4  18   5      35924.99      35832.95      1189.14 o                         
   5  18   5        106.82       -331.01       440.45 o                         
   6  18   5       3499.20       2508.94       481.37 o                         
   7  18   5      18316.79      18036.09       996.19 o                         
   8  18   5        625.93        292.80       488.83 o                         
   9  18   5      10260.04       9151.50       631.35 o                         
  10  18   5       6994.85       6678.78       598.65 o                         
  11  18   5       3962.84       2436.29       571.87 o                         
  12  18   5        198.76        754.58       535.68 o                         
  13  18   5        121.02       1121.55       704.20 o                         
  14  18   5       1248.94        836.18       605.85 o                         
  15  18   5       8021.69       7368.99       838.06 o                         
  16  18   5      27466.58      34301.39      1545.01 o                         
  17  18   5        427.33         -3.34       759.85 o                         
   1  19   5       9702.94       8374.06       934.27 o                         
   2  19   5         26.61       -417.87       482.39 o                         
   3  19   5        825.49         84.74       426.70 o                         
   4  19   5        398.43        439.27       431.50 o                         
   5  19   5       3847.68       3749.92       496.26 o                         
   6  19   5       3671.47       4139.47       540.36 o                         
   7  19   5       1803.25        668.53       477.24 o                         
   8  19   5       7141.91       6213.99       586.24 o                         
   9  19   5       1067.31       -273.59       502.53 o                         
  10  19   5      10911.18       9336.99       700.01 o                         
  11  19   5         30.07       -642.66       779.06 o                         
  12  19   5       4178.51       3775.04       609.46 o                         
  13  19   5        830.84        861.50       655.24 o                         
  14  19   5         13.90        443.61       675.58 o                         
  15  19   5        186.67        -47.16       728.25 o                         
  16  19   5        102.49        414.23       774.21 o                         
   0  20   5      12142.35      11695.53      1300.00 o                         
   1  20   5        305.76       -529.42       529.42 o                         
   2  20   5      14855.39      14250.89      1099.62 o                         
   3  20   5       1152.48        639.18       473.14 o                         
   4  20   5       6776.88       6086.80       588.14 o                         
   5  20   5      11872.62      11083.91       724.36 o                         
   6  20   5      12951.77      13687.97       843.75 o                         
   7  20   5      38844.15      42117.54      1388.75 o                         
   8  20   5        193.08       -436.28       549.18 o                         
   9  20   5       4231.44       1904.96       577.95 o                         
  10  20   5        509.38       -342.65       579.72 o                         
  11  20   5       1092.62         76.10       695.90 o                         
  12  20   5          7.65        851.64       708.15 o                         
  13  20   5        945.95       -488.05       836.80 o                         
  14  20   5        468.05        177.84       748.77 o                         
  15  20   5       2584.62       3308.41       816.75 o                         
   1  21   5       4844.49       4741.48       681.63 o                         
   2  21   5         41.05       -604.52       604.52 o                         
   3  21   5       9711.07       7927.30       751.18 o                         
   4  21   5       7428.90       5774.09       673.67 o                         
   5  21   5       3214.53       1940.16       599.25 o                         
   6  21   5      45387.05      52799.53      1772.74 o                         
   7  21   5       6452.62       5949.13       835.86 o                         
   8  21   5      14450.79      15315.05       927.43 o                         
   9  21   5        438.80        135.05       627.03 o                         
  10  21   5       3072.92       3981.48       696.81 o                         
  11  21   5        788.07       -496.74       689.95 o                         
  12  21   5       5203.86       4852.16       767.85 o                         
  13  21   5         42.40       -783.36       783.36 o                         
   0  22   5      21993.96      14032.23      2113.61 o                         
   1  22   5         37.99        680.49       612.25 o                         
   2  22   5       9687.87       8021.35       781.27 o                         
   3  22   5        869.05        799.12       679.10 o                         
   4  22   5        522.94        671.47       750.61 o                         
   5  22   5          2.44       -622.78       622.78 o                         
   6  22   5        260.62       -468.21       656.62 o                         
   7  22   5      14959.69      15545.44       935.99 o                         
   8  22   5        292.81        519.51       685.50 o                         
   9  22   5      33471.38      40272.64      1610.69 o                         
  10  22   5          9.64         14.57       735.44 o                         
  11  22   5       4178.65       4209.67       810.75 o                         
   1  23   5      28286.99      33607.95      1525.83 o                         
   2  23   5       1328.82        -40.87       681.79 o                         
   3  23   5       5571.87       5219.83       949.84 o                         
   4  23   5       9292.17       8703.87       799.12 o                         
   5  23   5       6457.59       4718.93       774.35 o                         
   6  23   5         17.02       -729.58       729.58 o                         
   7  23   5       1579.62        727.24       769.84 o                         
   8  23   5      10178.96       9423.14       863.73 o                         
   9  23   5         13.77          5.62       804.85 o                         
   0  24   5          8.58        235.67       918.73 o                         
   1  24   5       5897.42       6338.22       812.01 o                         
   2  24   5        545.44       1215.64       770.09 o                         
   3  24   5      14469.39      14750.11      1255.43 o                         
   4  24   5       2230.71       1342.17       808.04 o                         
   5  24   5       1913.34        839.49       808.22 o                         
   6  24   5       2125.81        276.06      1125.01 o                         
   0   0   6      44553.35      56674.05      1194.19 o                         
   1   0   6      36015.48      31317.09       732.33 o                         
   2   0   6      13322.05      18459.15       454.25 o                         
   3   0   6     343061.69     336160.03      4253.08 o                         
   4   0   6      61642.39      62073.67       726.36 o                         
   5   0   6      24161.25      26574.38       424.23 o                         
   6   0   6        660.71        713.24        87.75 o                         
   7   0   6     160426.41     162018.97      1748.96 o                         
   8   0   6        315.80        265.98        95.30 o                         
   9   0   6     851223.62     808150.44      7050.03 o                         
  10   0   6      15823.61      13610.23       394.91 o                         
  11   0   6      38159.26      35658.22       656.54 o                         
  12   0   6       3109.57       1972.46       194.96 o                         
  13   0   6     111442.75     107607.63      1382.64 o                         
  14   0   6      13761.94      12355.63       506.58 o                         
  15   0   6        844.52       1398.17       273.78 o                         
  16   0   6       5056.97       5989.14       523.97 o                         
  17   0   6        155.34       -364.75       364.75 o                         
  18   0   6         80.48       -412.51       412.51 o                         
  19   0   6        371.37        813.35       604.05 o                         
  20   0   6       3548.48       2630.68       663.24 o                         
  21   0   6      27139.44      26441.51      1520.20 o                         
  22   0   6       1726.00       2077.95       694.77 o                         
  23   0   6      54464.56      59929.72      2205.99 o                         
  24   0   6       5847.01       7914.35      1224.43 o                         
  25   0   6        625.79        455.85      1289.30 o                         
  26   0   6         73.94       1611.78      2007.93 o                         
   1   1   6     152720.66     183623.39      1843.02 o                         
   2   1   6       3638.92       2852.12       117.85 o                         
   3   1   6     170116.22     186035.58      1516.10 o                         
   4   1   6       6228.28       5701.52       133.58 o                         
   5   1   6      19590.40      22483.06       273.11 o                         
   6   1   6        290.57        100.01        56.64 o                         
   7   1   6      15820.06      17315.90       280.11 o                         
   8   1   6       9430.73       8313.76       209.29 o                         
   9   1   6         11.37        -82.62        82.62 o                         
  10   1   6      27321.51      28532.80       404.38 o                         
  11   1   6      12169.35      12177.10       299.86 o                         
  12   1   6         15.61       -117.13       117.13 o                         
  13   1   6       5042.77       3721.25       194.81 o                         
  14   1   6        248.75        -86.35       153.45 o                         
  15   1   6      18894.00      17987.88       491.24 o                         
  16   1   6        272.10        632.24       227.43 o                         
  17   1   6        503.94        117.41       246.97 o                         
  18   1   6       2825.77       2169.28       320.05 o                         
  19   1   6       9434.16       8511.47       620.78 o                         
  20   1   6        892.44        538.86       391.77 o                         
  21   1   6      17376.46      18311.52      1074.39 o                         
  22   1   6       3569.17       2681.51       537.67 o                         
  23   1   6       2741.25       2072.22       588.11 o                         
  24   1   6       3007.18       1860.62       655.49 o                         
  25   1   6          1.13       1306.35       686.79 o                         
  26   1   6         46.12       -177.06      1346.97 o                         
   0   2   6     132737.97     135861.73      2458.22 o                         
   1   2   6       1035.66        697.84        60.42 o                         
   2   2   6       5895.35       5497.96       131.48 o                         
   3   2   6     104079.53      99206.05       851.04 o                         
   4   2   6       7571.02       8109.69       161.55 o                         
   5   2   6      46195.28      44493.56       448.60 o                         
   6   2   6       1600.74        842.91        75.65 o                         
   7   2   6     400004.34     388075.84      2661.27 o                         
   8   2   6      11634.94      10028.21       223.93 o                         
   9   2   6      65185.32      61678.84       616.54 o                         
  10   2   6        253.06        275.07        99.63 o                         
  11   2   6       2334.85       1663.29       133.88 o                         
  12   2   6        166.63        -12.62       123.62 o                         
  13   2   6      39645.56      36394.82       532.03 o                         
  14   2   6          5.38       1204.69       245.36 o                         
  15   2   6      25508.21      27497.18       521.10 o                         
  16   2   6       3707.38       4087.57       291.60 o                         
  17   2   6          3.69       -236.54       236.54 o                         
  18   2   6        887.20        700.50       286.64 o                         
  19   2   6       2422.50       2753.19       380.13 o                         
  20   2   6        513.82        -48.90       379.01 o                         
  21   2   6          8.69       -238.07       434.33 o                         
  22   2   6        562.75       -302.98       511.55 o                         
  23   2   6        954.10        879.93       579.37 o                         
  24   2   6         77.37        202.31       617.54 o                         
  25   2   6      22690.75      24443.76      1468.60 o                         
  26   2   6       1690.99       2172.99       799.57 o                         
   1   3   6     297677.34     319463.94      2485.17 o                         
   2   3   6      22773.86      27500.62       579.05 o                         
   3   3   6     162142.33     180109.86      1592.84 o                         
   4   3   6      21732.03      22117.49       289.76 o                         
   5   3   6      61072.16      67527.92      1720.24 o                         
   6   3   6      19906.32      19536.00       305.84 o                         
   7   3   6        685.30        641.07        87.74 o                         
   8   3   6       3846.30       3070.11       142.37 o                         
   9   3   6      18514.32      17342.88       307.08 o                         
  10   3   6      14305.80      13085.88       306.49 o                         
  11   3   6       8367.69       8112.94       276.32 o                         
  12   3   6       4762.78       3575.74       186.28 o                         
  13   3   6      76337.73      75124.21       808.09 o                         
  14   3   6         80.57        251.83       158.22 o                         
  15   3   6        619.63        653.37       195.57 o                         
  16   3   6        825.92       1100.59       251.71 o                         
  17   3   6       1734.49       1669.96       301.39 o                         
  18   3   6       1442.41       1415.87       315.77 o                         
  19   3   6      38494.19      38749.22      1151.20 o                         
  20   3   6       1707.90       1425.53       413.28 o                         
  21   3   6         32.69       -433.09       435.35 o                         
  22   3   6        191.47       -468.13       468.13 o                         
  23   3   6       1082.54        872.89       580.80 o                         
  24   3   6          9.09       -161.12       650.73 o                         
  25   3   6        531.97       -176.54       712.12 o                         
   0   4   6        845.32        654.63        89.62 o                         
   1   4   6       7179.80       6034.06       185.10 o                         
   2   4   6      13275.13      12631.93       235.69 o                         
   3   4   6       2611.49       1520.13       141.22 o                         
   4   4   6       7906.36       8443.17       186.68 o                         
   5   4   6     145425.28     139888.00      1206.96 o                         
   6   4   6      19046.48      18366.30       310.95 o                         
   7   4   6      88312.71      77887.90       773.24 o                         
   8   4   6       8514.52       7741.39       242.57 o                         
   9   4   6       8831.01       8003.53       257.78 o                         
  10   4   6          3.81       -119.26       119.26 o                         
  11   4   6       2106.49       2049.52       152.93 o                         
  12   4   6       1092.44        901.45       143.82 o                         
  13   4   6       2939.65       3006.06       204.94 o                         
  14   4   6         60.01       2619.06       276.01 o                         
  15   4   6       4742.91       4430.13       274.77 o                         
  16   4   6       1481.62       1623.19       261.27 o                         
  17   4   6      14817.87      15337.82       675.98 o                         
  18   4   6        882.28        650.38       347.05 o                         
  19   4   6      13589.05      13825.01       884.98 o                         
  20   4   6       1779.42       1639.89       455.29 o                         
  21   4   6       3615.74       4214.12       496.41 o                         
  22   4   6        851.53        279.52       489.27 o                         
  23   4   6       2075.34       2424.60       714.32 o                         
  24   4   6       2972.55       2012.17       673.86 o                         
  25   4   6      30383.01      32560.29      1800.71 o                         
   1   5   6     112043.87     113542.10      1094.83 o                         
   2   5   6        419.85        695.96        90.06 o                         
   3   5   6     407213.62     401862.00      3872.41 o                         
   4   5   6      35746.96      39077.45      1032.94 o                         
   5   5   6       4963.79       4276.85       183.18 o                         
   6   5   6       5905.54       7755.11       402.99 o                         
   7   5   6       1108.48        989.52       102.36 o                         
   8   5   6       6549.85       5850.16       238.67 o                         
   9   5   6        136.80        -31.35       109.12 o                         
  10   5   6       5303.15       3974.23       202.77 o                         
  11   5   6       5878.68       4699.37       220.37 o                         
  12   5   6       5274.00       4217.59       219.64 o                         
  13   5   6      13232.87      14414.39       440.78 o                         
  14   5   6      32375.30      31591.03       584.76 o                         
  15   5   6     216130.47     217170.33      2422.37 o                         
  16   5   6       2521.91       2315.40       302.06 o                         
  17   5   6      26808.38      25930.69       806.70 o                         
  18   5   6      18065.59      16796.54       792.75 o                         
  19   5   6      18845.65      20082.32      1144.02 o                         
  20   5   6         74.74        582.42       517.48 o                         
  21   5   6      17107.26      16581.95       972.95 o                         
  22   5   6       1963.68       2298.87       725.46 o                         
  23   5   6         19.93       -598.61       598.61 o                         
  24   5   6       1145.68        682.49       670.30 o                         
  25   5   6        881.55       1128.55       758.58 o                         
   0   6   6      12990.46      13459.53       692.95 o                         
   1   6   6      10518.82       8006.49       263.35 o                         
   2   6   6       7492.34       6401.14       240.15 o                         
   3   6   6      28127.23      31249.99       450.90 o                         
   4   6   6      14251.48      14313.23       323.52 o                         
   5   6   6      71439.01      64467.85       754.82 o                         
   6   6   6       8040.45       7775.92       228.09 o                         
   7   6   6      17480.12      17308.22       342.02 o                         
   8   6   6       2016.22       1533.08       127.64 o                         
   9   6   6     117053.12     112424.37      1100.49 o                         
  10   6   6       3235.49       2989.95       173.45 o                         
  11   6   6       1789.92       1521.45       163.79 o                         
  12   6   6       1605.60       2330.48       194.90 o                         
  13   6   6      98287.62     100830.45      1077.89 o                         
  14   6   6       7150.49       6561.45       323.76 o                         
  15   6   6      19834.44      18627.28       654.40 o                         
  16   6   6       3151.44       2737.58       350.24 o                         
  17   6   6      13258.39      12208.69       657.51 o                         
  18   6   6        409.44        132.87       352.62 o                         
  19   6   6        680.60        -22.36       430.22 o                         
  20   6   6       2912.67       3159.02       511.50 o                         
  21   6   6       6921.44       7562.63       866.99 o                         
  22   6   6       1065.55       -237.85       568.09 o                         
  23   6   6      10482.48       8413.39       754.80 o                         
  24   6   6         55.81       -642.62       701.52 o                         
  25   6   6        211.99       -802.25       802.25 o                         
   1   7   6     265474.56     255538.88      2307.23 o                         
   2   7   6      44031.41      39856.45       583.31 o                         
   3   7   6      50403.15      42947.59       567.24 o                         
   4   7   6       1360.74       1787.72       165.88 o                         
   5   7   6       7589.76       7818.79       276.23 o                         
   6   7   6      23086.07      22706.15       464.04 o                         
   7   7   6        221.00        187.83       105.60 o                         
   8   7   6         18.69        -73.25       108.61 o                         
   9   7   6       1088.03       1346.58       138.17 o                         
  10   7   6         24.36         15.55       135.34 o                         
  11   7   6       4978.03       4693.54       229.61 o                         
  12   7   6      26106.62      26862.74       519.70 o                         
  13   7   6      76506.06      74414.20       903.04 o                         
  14   7   6       3926.85       3817.18       296.92 o                         
  15   7   6       2570.89       2217.67       324.65 o                         
  16   7   6       1939.01       1532.46       378.08 o                         
  17   7   6      11359.79       9714.29       587.23 o                         
  18   7   6        650.00       -181.20       472.62 o                         
  19   7   6      25320.11      25887.42      1117.88 o                         
  20   7   6       6406.31       5353.50       592.07 o                         
  21   7   6      27903.44      31599.65      1400.35 o                         
  22   7   6       1124.16       1393.00       599.20 o                         
  23   7   6        114.10       -633.20       633.20 o                         
  24   7   6          4.03        526.77       712.96 o                         
  25   7   6       5670.88       5303.16       816.58 o                         
   0   8   6      37945.54      37818.96       881.42 o                         
   1   8   6     216813.22     200254.75      2047.05 o                         
   2   8   6      20334.97      18635.26       429.50 o                         
   3   8   6     143191.11     132031.62      1480.37 o                         
   4   8   6       1474.67       1088.34       136.98 o                         
   5   8   6       2829.42       1846.04       158.73 o                         
   6   8   6       5627.61       4536.79       283.67 o                         
   7   8   6       1753.57       1590.86       280.15 o                         
   8   8   6       1564.99       1509.91       162.55 o                         
   9   8   6      12246.46      12432.91       344.19 o                         
  10   8   6      14230.00      14193.32       384.45 o                         
  11   8   6      42558.68      45899.29       663.48 o                         
  12   8   6       2032.83       1911.97       193.13 o                         
  13   8   6         25.94       -204.88       204.88 o                         
  14   8   6       5423.17       4751.77       354.99 o                         
  15   8   6       6474.33       5893.23       437.29 o                         
  16   8   6       5498.11       5040.71       488.37 o                         
  17   8   6        105.53       -322.10       373.08 o                         
  18   8   6         80.83       -441.82       441.82 o                         
  19   8   6      30243.42      29166.93      1528.05 o                         
  20   8   6       6242.72       6041.54       574.85 o                         
  21   8   6       7126.41       6809.64       695.54 o                         
  22   8   6        725.46        442.88       817.87 o                         
  23   8   6       1166.31       1155.24       710.90 o                         
  24   8   6       1495.59       2041.30       798.05 o                         
   1   9   6      71391.51      62408.66       888.36 o                         
   2   9   6       4132.14       3342.78       200.21 o                         
   3   9   6      15196.64      13079.86       381.83 o                         
   4   9   6      18675.52      15914.73       383.87 o                         
   5   9   6       2347.66       1774.91       172.70 o                         
   6   9   6       8879.21      10492.25       589.53 o                         
   7   9   6      14020.32      11579.76       383.19 o                         
   8   9   6       1289.50       1550.17       168.24 o                         
   9   9   6        103.55        328.40       171.65 o                         
  10   9   6      14932.32      17259.95       504.73 o                         
  11   9   6      10476.81       9207.68       376.14 o                         
  12   9   6         12.65        334.58       200.57 o                         
  13   9   6      95321.81      97890.92      1383.42 o                         
  14   9   6         31.64       -260.37       260.37 o                         
  15   9   6      10182.69       9174.95       524.09 o                         
  16   9   6       1834.97       1971.48       397.10 o                         
  17   9   6       4391.26       3583.54       458.80 o                         
  18   9   6       3499.90       3479.59       511.54 o                         
  19   9   6      24899.00      25432.81      1273.94 o                         
  20   9   6       1446.03        769.76       529.98 o                         
  21   9   6        261.96        403.80       640.88 o                         
  22   9   6        535.63        626.19       647.69 o                         
  23   9   6       6649.40       7318.18       777.11 o                         
  24   9   6       1117.51       1158.85       910.94 o                         
   0  10   6     184213.34     182382.12      2791.46 o                         
   1  10   6      19778.53      16626.13       476.38 o                         
   2  10   6      23578.25      23195.96       508.03 o                         
   3  10   6       2852.12       1745.59       174.22 o                         
   4  10   6       4248.35       3894.02       228.93 o                         
   5  10   6      52488.90      46258.36       735.28 o                         
   6  10   6       2946.64       2313.29       205.94 o                         
   7  10   6       3493.56       3087.96       213.96 o                         
   8  10   6       9384.75      10273.51       421.59 o                         
   9  10   6      61217.06      65468.59       933.13 o                         
  10  10   6       9341.45       8665.77       473.66 o                         
  11  10   6       2361.42       1921.89       242.92 o                         
  12  10   6       2336.29       1112.88       274.33 o                         
  13  10   6       2411.91       2532.20       307.98 o                         
  14  10   6      35798.77      37320.91       990.77 o                         
  15  10   6       3888.98       3540.13       411.26 o                         
  16  10   6       1309.96       1405.96       384.20 o                         
  17  10   6      43900.34      43923.00      1251.90 o                         
  18  10   6      16196.71      16607.66      1283.28 o                         
  19  10   6        295.72        289.27       526.16 o                         
  20  10   6       5566.22       6646.54       666.57 o                         
  21  10   6        812.92        456.34       713.15 o                         
  22  10   6         80.62         10.84       715.64 o                         
  23  10   6      22541.47      24219.35      1906.22 o                         
   1  11   6       4816.18       4040.91       259.32 o                         
   2  11   6      14244.25      14713.72       447.39 o                         
   3  11   6      32953.57      30880.92       615.26 o                         
   4  11   6         66.80        181.06       153.06 o                         
   5  11   6       2902.78       2478.57       210.49 o                         
   6  11   6       1075.41       1746.29       204.42 o                         
   7  11   6      33491.66      34725.86       659.42 o                         
   8  11   6      25606.75      27185.77       605.93 o                         
   9  11   6        270.36        237.09       208.39 o                         
  10  11   6      13153.44      12158.78       505.44 o                         
  11  11   6       7312.43       5879.71       416.29 o                         
  12  11   6        602.46        448.13       298.06 o                         
  13  11   6      14194.66      13922.94       751.36 o                         
  14  11   6      10494.87      10062.82       690.30 o                         
  15  11   6      22788.01      24483.00       915.81 o                         
  16  11   6       4384.56       3389.22       447.59 o                         
  17  11   6       1221.92        529.22       590.65 o                         
  18  11   6        157.56       -192.67       520.11 o                         
  19  11   6      26863.73      26912.64      1315.13 o                         
  20  11   6       1199.05       1840.59       631.07 o                         
  21  11   6       4359.26       3627.96       787.01 o                         
  22  11   6        502.70         42.73       732.16 o                         
  23  11   6       1738.12        -36.55       817.07 o                         
   0  12   6       4777.65       3923.27       394.17 o                         
   1  12   6      13854.63      12155.62       496.82 o                         
   2  12   6      12531.87      10564.25       573.53 o                         
   3  12   6      23320.99      24107.64       585.12 o                         
   4  12   6      10686.57      13068.77       662.90 o                         
   5  12   6      13182.59      12287.27       474.67 o                         
   6  12   6      19554.89      18378.00       553.30 o                         
   7  12   6      70861.68      76850.02      1047.71 o                         
   8  12   6       5576.03       6394.26       511.86 o                         
   9  12   6         70.75        134.26       237.69 o                         
  10  12   6        347.43        873.26       286.39 o                         
  11  12   6       1111.02        448.36       308.17 o                         
  12  12   6       2871.41       2109.18       358.44 o                         
  13  12   6        682.77         34.95       337.23 o                         
  14  12   6          1.94        -30.95       397.66 o                         
  15  12   6      17041.50      14890.81       959.03 o                         
  16  12   6      16319.80      15847.51       878.74 o                         
  17  12   6      34792.12      36675.68      1224.28 o                         
  18  12   6        322.49       -108.81       494.10 o                         
  19  12   6      12635.59       9997.24       701.03 o                         
  20  12   6        237.00       -771.60       771.60 o                         
  21  12   6       7087.82       7440.52       803.59 o                         
  22  12   6        609.23       -782.12       782.12 o                         
   1  13   6       3796.91       2843.92       282.49 o                         
   2  13   6       5315.97       3965.66       308.41 o                         
   3  13   6      52951.49      52571.80       891.76 o                         
   4  13   6       6220.59       4717.81       284.87 o                         
   5  13   6      87635.16      83887.40      1173.83 o                         
   6  13   6       4834.42       4785.34       327.08 o                         
   7  13   6      20974.06      18737.34       598.72 o                         
   8  13   6      13280.40      13992.27       637.61 o                         
   9  13   6      17580.13      16641.61       683.51 o                         
  10  13   6       9456.19       8952.12       549.46 o                         
  11  13   6        366.95        662.92       384.82 o                         
  12  13   6         90.64        367.13       379.04 o                         
  13  13   6      19376.36      22002.10       922.05 o                         
  14  13   6      17906.45      16295.95      1096.75 o                         
  15  13   6      10852.28      10406.34       754.51 o                         
  16  13   6          1.11       -260.31       456.69 o                         
  17  13   6          8.60       -275.99       499.85 o                         
  18  13   6       6206.85       5152.35       617.89 o                         
  19  13   6         10.93        454.03       603.43 o                         
  20  13   6       1184.63       1049.58       651.90 o                         
  21  13   6        497.68        341.05       724.68 o                         
  22  13   6        218.02       -717.42       770.41 o                         
   0  14   6      72801.62      71992.12      2559.25 o                         
   1  14   6      82897.00      78379.31      1246.64 o                         
   2  14   6         59.80        299.37       267.58 o                         
   3  14   6      49668.98      49529.05      1009.58 o                         
   4  14   6       3243.40       2585.84       293.60 o                         
   5  14   6       2924.24       2730.09       282.97 o                         
   6  14   6        941.61       3193.76       478.96 o                         
   7  14   6       9826.26       8086.50       577.50 o                         
   8  14   6       3425.62       3529.83       428.49 o                         
   9  14   6       6487.41       4999.36       414.22 o                         
  10  14   6      10532.43      11727.74       797.07 o                         
  11  14   6      23967.69      24739.56       931.63 o                         
  12  14   6        159.47       -312.80       463.16 o                         
  13  14   6      39243.08      40970.90      1194.11 o                         
  14  14   6       8055.46       6942.33       812.59 o                         
  15  14   6      18567.53      18187.19       983.26 o                         
  16  14   6       1836.21        791.79       498.06 o                         
  17  14   6       5801.03       3435.05       578.42 o                         
  18  14   6       3160.43       3204.40       598.05 o                         
  19  14   6       2471.29       1977.08       755.18 o                         
  20  14   6         23.89       -260.42       697.94 o                         
  21  14   6       2218.69       3280.46       771.02 o                         
   1  15   6      22391.47      21865.40       854.47 o                         
   2  15   6      25618.92      25100.76       883.67 o                         
   3  15   6      22690.10      22497.11       774.61 o                         
   4  15   6       5469.79       4400.63       336.87 o                         
   5  15   6      35683.45      35623.24       893.61 o                         
   6  15   6      16584.24      15022.94       811.26 o                         
   7  15   6      22827.12      20670.05       885.37 o                         
   8  15   6       4125.11       3797.51       410.29 o                         
   9  15   6      16878.58      17044.29       827.03 o                         
  10  15   6       1813.67       1133.01       378.93 o                         
  11  15   6     153981.52     162696.00      2548.12 o                         
  12  15   6      26312.13      27803.24      1143.86 o                         
  13  15   6      12880.37      11010.24       772.82 o                         
  14  15   6       2124.82       2284.90       495.41 o                         
  15  15   6       2109.40       1701.91       507.79 o                         
  16  15   6          1.16       -535.35       535.35 o                         
  17  15   6       1982.11       2023.82       600.44 o                         
  18  15   6        196.95        799.22       628.60 o                         
  19  15   6       1548.73        298.43       683.64 o                         
  20  15   6       5019.60       3665.17       763.90 o                         
   0  16   6       2831.32       1961.86       563.76 o                         
   1  16   6        834.88        333.93       373.56 o                         
   2  16   6       3521.04       2344.20       352.43 o                         
   3  16   6       2865.45       1965.37       319.07 o                         
   4  16   6       6480.63       5561.12       406.30 o                         
   5  16   6       1180.61       1483.21       342.08 o                         
   6  16   6       1757.10       1740.63       361.68 o                         
   7  16   6        467.31       -210.14       348.10 o                         
   8  16   6          2.62       -354.95       354.95 o                         
   9  16   6       1424.71       1932.41       393.75 o                         
  10  16   6       1713.25        750.55       422.35 o                         
  11  16   6        165.66       -186.31       475.34 o                         
  12  16   6       1230.00       1159.62       451.90 o                         
  13  16   6       1929.15       2042.80       496.37 o                         
  14  16   6       1141.62       1210.31       516.56 o                         
  15  16   6       3724.95       2738.55       581.53 o                         
  16  16   6       3868.67       3835.10       609.74 o                         
  17  16   6       1471.37       1303.68       651.06 o                         
  18  16   6         29.91       -690.98       690.98 o                         
  19  16   6          3.22        880.63       745.40 o                         
   1  17   6        696.51        105.60       464.09 o                         
   2  17   6       4841.70       3317.17       442.83 o                         
   3  17   6       2062.21        903.71       363.43 o                         
   4  17   6       4205.72       3503.68       424.58 o                         
   5  17   6      11642.00      11573.43       695.89 o                         
   6  17   6         49.82       -365.90       365.90 o                         
   7  17   6      14631.12      11532.02       684.51 o                         
   8  17   6      11798.31       9953.73       674.21 o                         
   9  17   6        270.33       -281.59       473.09 o                         
  10  17   6      20829.38      18537.26       941.93 o                         
  11  17   6      46386.98      50499.75      1378.31 o                         
  12  17   6         14.76       -529.00       529.00 o                         
  13  17   6        831.55        489.82       523.60 o                         
  14  17   6        416.60        805.37       562.64 o                         
  15  17   6       1012.65       1865.24       606.16 o                         
  16  17   6        170.34       -253.68       644.14 o                         
  17  17   6        221.33       -991.58       991.58 o                         
  18  17   6          2.01       -242.57       756.46 o                         
   0  18   6      51464.42      57876.16      3804.49 o                         
   1  18   6      17903.56      19852.94      1248.75 o                         
   2  18   6       5809.55       6916.26       606.96 o                         
   3  18   6      28456.02      31986.44      1077.28 o                         
   4  18   6        190.11       -427.50       427.50 o                         
   5  18   6        469.38       -174.50       449.17 o                         
   6  18   6        435.41        -85.43       539.80 o                         
   7  18   6        251.16         29.12       430.58 o                         
   8  18   6       1082.34        969.05       449.08 o                         
   9  18   6       2648.02       2890.05       538.81 o                         
  10  18   6       4973.32       3166.37       556.11 o                         
  11  18   6      12414.03      11038.53       710.56 o                         
  12  18   6       1721.56       2323.63       557.83 o                         
  13  18   6       4904.26       3953.18       612.38 o                         
  14  18   6       3681.71       2326.65       615.14 o                         
  15  18   6        764.66       -164.03       657.89 o                         
  16  18   6       4392.48       3252.48       711.19 o                         
  17  18   6       2936.63       3412.53       771.33 o                         
   1  19   6       3026.65       2904.91       628.08 o                         
   2  19   6       6368.91       5172.83       588.54 o                         
   3  19   6      14221.58      11734.73       744.90 o                         
   4  19   6       9257.30       7817.43       586.88 o                         
   5  19   6      55629.84      60152.73      1461.61 o                         
   6  19   6       3141.52       3239.77       501.44 o                         
   7  19   6       9533.25       9209.59       673.09 o                         
   8  19   6      14413.59      13604.25       947.60 o                         
   9  19   6      14071.79      13488.22       829.58 o                         
  10  19   6      11784.34       8793.73       660.39 o                         
  11  19   6        121.95       -543.04       548.94 o                         
  12  19   6         21.80       -339.07       592.71 o                         
  13  19   6      24254.98      26840.80      1769.16 o                         
  14  19   6       9217.57       8693.00       858.54 o                         
  15  19   6       4613.59       5007.01      1035.03 o                         
  16  19   6         73.25        744.75       776.85 o                         
   0  20   6      26326.23      27894.73      2186.41 o                         
   1  20   6        198.29       -499.71       531.04 o                         
   2  20   6       7749.21       8635.05       633.77 o                         
   3  20   6      24111.35      27820.16      1173.60 o                         
   4  20   6       3880.93       4561.09       617.55 o                         
   5  20   6      18962.26      22944.47      1148.69 o                         
   6  20   6       8543.16       7885.53       638.68 o                         
   7  20   6        465.20        751.93       545.84 o                         
   8  20   6        500.45        129.30       557.54 o                         
   9  20   6       1828.43       1839.50       587.78 o                         
  10  20   6       4847.50       4470.09       649.06 o                         
  11  20   6       2708.76       1495.07       626.80 o                         
  12  20   6       2487.26       2437.49       768.02 o                         
  13  20   6      11580.63      11402.19       820.56 o                         
  14  20   6       1890.99       2444.52       770.01 o                         
  15  20   6        109.69       -232.95       838.92 o                         
   1  21   6        553.45        352.15       611.94 o                         
   2  21   6       2291.66       1791.22       573.78 o                         
   3  21   6         42.98       -351.75       541.71 o                         
   4  21   6       5571.30       4478.74       608.40 o                         
   5  21   6        544.51       -576.87       576.87 o                         
   6  21   6      15549.39      16525.43      1515.52 o                         
   7  21   6      10464.57       9913.35       727.40 o                         
   8  21   6      42530.79      48911.81      1628.63 o                         
   9  21   6        662.13        247.07       718.10 o                         
  10  21   6      45817.08      54811.22      1681.37 o                         
  11  21   6      17690.97      16989.98      1050.40 o                         
  12  21   6        526.35        666.18       747.81 o                         
  13  21   6         83.54        282.36       778.48 o                         
   0  22   6      24059.77      29990.17      2006.66 o                         
   1  22   6       7522.36       8404.87       844.71 o                         
   2  22   6         83.12        113.75       606.57 o                         
   3  22   6        780.27        -56.13       930.71 o                         
   4  22   6       2004.38       1486.29       628.53 o                         
   5  22   6       1540.21        717.92       636.91 o                         
   6  22   6          9.24       -657.75       657.75 o                         
   7  22   6       1224.41        773.78       664.45 o                         
   8  22   6       1938.47       1229.12       693.22 o                         
   9  22   6        277.61        385.27       718.42 o                         
  10  22   6       5393.31       5287.67       778.71 o                         
  11  22   6       9558.90       9897.00       864.54 o                         
   1  23   6       3832.62       4950.97       719.54 o                         
   2  23   6        412.13       1057.44       679.73 o                         
   3  23   6       2855.25       2091.10       728.96 o                         
   4  23   6       9791.96       7193.67       767.51 o                         
   5  23   6         15.91        263.77       783.31 o                         
   6  23   6       4813.33       3820.41       770.70 o                         
   7  23   6        489.82        188.52       766.29 o                         
   8  23   6       9375.35       7746.22       832.49 o                         
   9  23   6        377.73        280.81      1327.95 o                         
   0  24   6       6945.48       8803.03      1010.52 o                         
   1  24   6      25649.16      29192.11      1471.88 o                         
   2  24   6       6345.79       4564.45       808.57 o                         
   3  24   6       6624.80       5348.49       880.48 o                         
   4  24   6       3936.19       3924.87       828.55 o                         
   5  24   6        544.45        997.76       891.67 o                         
   1   1   7      41684.10      43862.23       548.20 o                         
   2   1   7     554195.75     572467.81      4570.77 o                         
   3   1   7      18703.07      18129.35       252.95 o                         
   4   1   7       2141.58       2264.10       102.57 o                         
   5   1   7      28847.60      26378.94       298.32 o                         
   6   1   7       2300.95       1849.29        98.21 o                         
   7   1   7      59258.20      52678.31       508.81 o                         
   8   1   7      11191.50       9611.82       218.39 o                         
   9   1   7        814.34        727.27        98.55 o                         
  10   1   7      19825.73      19656.04       340.96 o                         
  11   1   7     297418.91     290536.25      2097.90 o                         
  12   1   7       1846.78       1513.70       139.69 o                         
  13   1   7       1150.15        808.42       144.37 o                         
  14   1   7        832.80        629.60       158.40 o                         
  15   1   7         24.43       -116.35       168.42 o                         
  16   1   7      27848.09      26841.78       666.55 o                         
  17   1   7       9237.59      11006.59       557.20 o                         
  18   1   7        941.96        530.06       281.43 o                         
  19   1   7         18.52        111.47       365.51 o                         
  20   1   7      21230.40      19702.63       944.69 o                         
  21   1   7       9493.91       8724.69       779.89 o                         
  22   1   7        243.36        706.38       468.24 o                         
  23   1   7      37804.73      40426.05      1686.36 o                         
  24   1   7       3445.26       3169.76       663.67 o                         
  25   1   7       6127.41       6031.16       751.03 o                         
  26   1   7         11.06       -671.15       871.71 o                         
   0   2   7        103.98         42.27       126.82 o                         
   1   2   7     393374.28     445980.75      3583.48 o                         
   2   2   7       6858.46       7387.76       154.42 o                         
   3   2   7     131499.39     137867.95      1127.73 o                         
   4   2   7      50517.84      51593.22       522.29 o                         
   5   2   7      77210.66      78421.63       679.32 o                         
   6   2   7      38960.88      38384.92       414.52 o                         
   7   2   7       9037.94       9111.62       215.39 o                         
   8   2   7       7486.46       6882.34       205.73 o                         
   9   2   7       6038.29       4622.53       181.80 o                         
  10   2   7      74270.96      73903.52       754.23 o                         
  11   2   7      29327.49      28230.01       427.49 o                         
  12   2   7      16883.83      18124.86       369.99 o                         
  13   2   7      48370.80      46438.13       603.77 o                         
  14   2   7        224.43       1371.09       215.26 o                         
  15   2   7      19552.62      20361.73       472.35 o                         
  16   2   7          2.40       -183.37       217.38 o                         
  17   2   7       1267.22       1334.46       258.14 o                         
  18   2   7        998.60       2344.24       419.22 o                         
  19   2   7      73991.75      74264.77      1432.45 o                         
  20   2   7       4585.76       4185.74       468.78 o                         
  21   2   7       8028.13       6078.45       579.42 o                         
  22   2   7        929.26        743.98       515.90 o                         
  23   2   7       7135.86       6388.77       673.74 o                         
  24   2   7       5867.36       5020.51       715.39 o                         
  25   2   7         66.22        548.74       711.10 o                         
  26   2   7       2227.39        190.22      1881.11 o                         
   1   3   7      19856.74      19185.69       294.86 o                         
   2   3   7      77212.84      86383.86       760.05 o                         
   3   3   7     113835.77     119643.92      1067.37 o                         
   4   3   7     102506.86     117745.05      1141.34 o                         
   5   3   7     957194.88     905618.94      6295.93 o                         
   6   3   7      40898.37      40537.67       471.33 o                         
   7   3   7      48448.30      45003.45       505.27 o                         
   8   3   7      20531.35      20845.92       345.35 o                         
   9   3   7     324805.38     321839.06      2317.42 o                         
  10   3   7      11540.12      11043.76       279.25 o                         
  11   3   7        142.79        -25.55       111.21 o                         
  12   3   7       3303.28       3029.03       172.42 o                         
  13   3   7      45903.51      45846.03       602.37 o                         
  14   3   7      56288.84      57186.77       708.96 o                         
  15   3   7      12447.88      12050.29       420.78 o                         
  16   3   7       1144.81        599.07       238.37 o                         
  17   3   7        152.63        469.12       272.79 o                         
  18   3   7      61096.97      63647.78      1211.07 o                         
  19   3   7      11950.88      13234.76       875.33 o                         
  20   3   7       3185.52       1613.26       457.96 o                         
  21   3   7        357.67       -489.61       593.92 o                         
  22   3   7       3086.80       2098.76       542.27 o                         
  23   3   7         72.82       -550.57       550.57 o                         
  24   3   7         68.46        866.78       648.08 o                         
  25   3   7        827.72        539.75      1107.41 o                         
   0   4   7      11611.50       8957.00       246.24 o                         
   1   4   7       7685.74       7933.36       179.29 o                         
   2   4   7       3906.86       4619.72       220.83 o                         
   3   4   7     174508.78     176676.58      1522.67 o                         
   4   4   7     242063.20     245070.19      2161.79 o                         
   5   4   7     308446.66     304731.59      3227.62 o                         
   6   4   7      76866.34      71564.95       736.51 o                         
   7   4   7      12293.07      11512.25       257.88 o                         
   8   4   7      38791.97      37695.27       527.52 o                         
   9   4   7       6359.76       5079.30       220.01 o                         
  10   4   7      15516.74      14358.82       336.16 o                         
  11   4   7       3624.74       2908.22       173.38 o                         
  12   4   7          4.74       1088.66       204.45 o                         
  13   4   7      14725.46      19517.30       792.21 o                         
  14   4   7       2981.84       2624.09       202.42 o                         
  15   4   7     136986.17     135952.22      1525.76 o                         
  16   4   7       1193.77       1701.75       257.25 o                         
  17   4   7     117756.93     119988.03      1743.84 o                         
  18   4   7       2583.04       2945.10       378.88 o                         
  19   4   7      60475.89      62068.48      1480.45 o                         
  20   4   7       7849.29       6588.26       540.71 o                         
  21   4   7       4206.73       2963.12       484.06 o                         
  22   4   7       6846.67       7477.78       660.39 o                         
  23   4   7       3587.51       2913.39       785.92 o                         
  24   4   7       2821.52       2173.59       704.09 o                         
  25   4   7       4954.19       3117.52       837.34 o                         
   1   5   7       3045.88       3634.72       169.56 o                         
   2   5   7       4125.99       5728.89       227.96 o                         
   5   5   7      43811.48      46351.18       562.45 o                         
   6   5   7      34533.92      34450.58       427.34 o                         
   7   5   7     121498.74     116914.83      1026.30 o                         
   8   5   7       4567.77       4760.14       254.38 o                         
   9   5   7      25234.09      24338.70       419.70 o                         
  10   5   7       2690.71       2276.11       155.52 o                         
  11   5   7      49402.21      44394.58       603.58 o                         
  12   5   7       1454.83       2883.76       285.31 o                         
  13   5   7       3554.49       3444.80       221.50 o                         
  14   5   7       1724.90       1520.59       201.54 o                         
  15   5   7      39757.75      42080.24       844.81 o                         
  16   5   7       6378.88       4998.79       480.49 o                         
  17   5   7       2044.74       1592.89       333.49 o                         
  18   5   7        717.68        460.32       362.73 o                         
  19   5   7      12020.07      10666.83       763.07 o                         
  20   5   7       7558.49       5901.16       575.98 o                         
  21   5   7      10876.89      10463.34      1012.09 o                         
  22   5   7          2.41       -121.01       563.34 o                         
  23   5   7       1046.93        773.65       608.45 o                         
  24   5   7       7062.52       6652.91       717.48 o                         
  25   5   7       2569.78       2481.73       782.41 o                         
   0   6   7      23751.95      19531.54       682.30 o                         
   1   6   7     163123.61     148814.67      2539.31 o                         
   2   6   7      29373.88      27000.77       439.33 o                         
   3   6   7      19547.33      21472.04       364.21 o                         
   4   6   7      13045.76      16800.60       604.49 o                         
   5   6   7         95.42        553.57       147.79 o                         
   6   6   7       7781.69       6490.62       219.07 o                         
   7   6   7      13910.12      11391.25       268.59 o                         
   8   6   7      28199.07      27719.93       422.08 o                         
   9   6   7      12524.68      13743.42       336.21 o                         
  10   6   7       6338.94       5763.62       260.48 o                         
  11   6   7      26552.83      26129.47       474.41 o                         
  12   6   7        468.49        402.75       160.94 o                         
  13   6   7      18462.69      26804.07       821.20 o                         
  14   6   7      16825.23      17811.10       526.86 o                         
  15   6   7        569.47        778.30       299.37 o                         
  16   6   7       2428.04       2801.93       379.51 o                         
  17   6   7      35419.67      36288.33       990.24 o                         
  18   6   7        475.79       -178.73       363.86 o                         
  19   6   7      10622.60       9801.91       714.97 o                         
  20   6   7       1879.37       1991.21       477.20 o                         
  21   6   7       9012.59       8991.12       793.91 o                         
  22   6   7        278.37       -370.72       577.38 o                         
  23   6   7       7872.22       7389.49       761.98 o                         
  24   6   7       1947.96        553.53       698.08 o                         
  25   6   7       1948.24        895.92       941.85 o                         
   1   7   7     123041.43     116282.76      1263.47 o                         
   2   7   7      78493.59      73309.23       875.03 o                         
   3   7   7       4967.90       4088.91       199.72 o                         
   4   7   7        534.13        495.92       109.58 o                         
   5   7   7       7737.95      11252.27       708.44 o                         
   6   7   7      10702.43      10415.34       307.05 o                         
   7   7   7       3251.71       2998.53       168.76 o                         
   8   7   7       5726.28       6063.60       296.32 o                         
   9   7   7       3882.49       3561.74       181.33 o                         
  10   7   7       4500.66       3877.51       208.25 o                         
  11   7   7      28900.09      30225.77       521.51 o                         
  12   7   7      11548.73      13465.12       439.18 o                         
  13   7   7       8498.55       7248.63       388.59 o                         
  14   7   7       1550.79       1301.09       245.99 o                         
  15   7   7       6599.86       5847.03       403.09 o                         
  16   7   7        270.50       -149.59       316.91 o                         
  17   7   7       4466.97       4323.05       463.96 o                         
  18   7   7       4959.06       4446.85       508.58 o                         
  19   7   7      21185.42      23686.10      1071.55 o                         
  20   7   7      13841.71      11936.65       788.69 o                         
  21   7   7        794.12       1299.49       531.10 o                         
  22   7   7       4956.91       4847.48       631.46 o                         
  23   7   7       8306.20       8892.68       771.60 o                         
  24   7   7       1177.26        377.85       752.41 o                         
  25   7   7       3364.11       2972.86      1334.55 o                         
   0   8   7      19235.53      19124.60      1185.34 o                         
   1   8   7     241323.83     226868.14      2297.78 o                         
   2   8   7        981.94       1009.77       133.09 o                         
   3   8   7      23338.90      23924.31       529.29 o                         
   4   8   7        486.32        351.37       114.98 o                         
   5   8   7      41722.38      37204.62       653.32 o                         
   6   8   7       5653.56       5612.55       369.03 o                         
   7   8   7      30452.91      28127.46       513.98 o                         
   8   8   7      22819.61      22205.55       434.29 o                         
   9   8   7      18258.72      16260.54       391.50 o                         
  10   8   7      32312.09      32566.32       530.86 o                         
  11   8   7       2986.83       6635.17       568.36 o                         
  12   8   7      48720.51      47916.80       676.60 o                         
  13   8   7       1301.07       1313.83       228.07 o                         
  14   8   7      19334.16      18415.20       694.22 o                         
  15   8   7      37082.43      37833.96       971.71 o                         
  16   8   7       5776.14       5345.51       442.68 o                         
  17   8   7        149.65        412.07       364.22 o                         
  18   8   7        462.96       -397.35       397.35 o                         
  19   8   7      12970.10      11488.10       846.35 o                         
  20   8   7         43.68        398.85       563.06 o                         
  21   8   7      19667.86      21477.17      1205.93 o                         
  22   8   7         11.40        -87.43       594.84 o                         
  23   8   7      11803.85      10254.87       842.07 o                         
  24   8   7       4234.15       5102.03       795.11 o                         
   1   9   7     149641.72     138373.53      1556.67 o                         
   2   9   7       7557.99       7644.95       347.83 o                         
   3   9   7     119968.02     117781.44      1310.13 o                         
   4   9   7      11498.37      11842.65       346.68 o                         
   5   9   7       1362.01        867.21       149.82 o                         
   6   9   7      54478.51      51012.14       761.31 o                         
   7   9   7       1023.11       1329.56       164.64 o                         
   8   9   7       7747.83       8653.45       429.98 o                         
   9   9   7        165.12       1027.49       183.02 o                         
  10   9   7      40538.37      48959.24       710.29 o                         
  11   9   7      52658.98      52328.16       728.07 o                         
  12   9   7      27513.35      27287.40       590.93 o                         
  13   9   7      62698.85      65321.41      1074.66 o                         
  14   9   7      21696.46      23857.24       742.26 o                         
  15   9   7       3735.55       3326.09       360.88 o                         
  16   9   7       5634.46       4980.34       443.76 o                         
  17   9   7       2483.38       2196.84       412.52 o                         
  18   9   7      13599.01      14801.70      1079.14 o                         
  19   9   7      11768.01      10072.95       775.53 o                         
  20   9   7      12072.63       9770.02       713.16 o                         
  21   9   7       3806.91       2770.38       609.68 o                         
  22   9   7        765.12       1091.40       629.25 o                         
  23   9   7        395.28        164.93       737.92 o                         
  24   9   7       4081.24       4053.74       815.86 o                         
   0  10   7     401752.78     387272.44      5216.30 o                         
   1  10   7       2155.50       1187.25       190.70 o                         
   2  10   7      50463.48      46187.95       724.44 o                         
   3  10   7       1641.61       1258.23       170.40 o                         
   4  10   7      10302.89       7840.14       316.08 o                         
   5  10   7       8188.98       6918.21       331.03 o                         
   6  10   7       1800.36       3078.23       268.36 o                         
   7  10   7      13496.30      15004.07       463.78 o                         
   8  10   7      15057.08      18540.83       498.09 o                         
   9  10   7     100123.71     100831.34      1226.66 o                         
  10  10   7         13.43       1078.17       196.09 o                         
  11  10   7      18885.63      17435.02       579.59 o                         
  12  10   7       7714.97       6542.69       395.21 o                         
  13  10   7      95705.19      97744.99      1609.77 o                         
  14  10   7      14328.86      17264.02       760.92 o                         
  15  10   7      11949.25      12533.00       726.84 o                         
  16  10   7      18111.47      18259.68       890.77 o                         
  17  10   7      20680.49      21759.63       961.10 o                         
  18  10   7      20801.03      23082.93      1150.95 o                         
  19  10   7        325.37        130.17       526.81 o                         
  20  10   7      11859.97      10564.25       761.82 o                         
  21  10   7      10923.39      11235.43       965.57 o                         
  22  10   7       3533.81       3372.74       735.64 o                         
  23  10   7       4337.38       5780.50       819.37 o                         
   1  11   7      12721.65      12746.43       470.19 o                         
   2  11   7       7837.42       6677.08       322.20 o                         
   3  11   7      69329.07      63110.79       910.59 o                         
   4  11   7       1837.81       1547.69       179.81 o                         
   5  11   7      57081.71      54138.18       833.47 o                         
   6  11   7      45859.10      44194.47       759.94 o                         
   7  11   7       2962.32       3018.46       243.64 o                         
   8  11   7      39206.37      39060.27       717.78 o                         
   9  11   7       7789.67      10967.28       466.89 o                         
  10  11   7      14558.47      15971.65       564.12 o                         
  11  11   7        530.12        141.87       276.86 o                         
  12  11   7        535.16        317.51       323.02 o                         
  13  11   7      11552.24      10001.49       716.49 o                         
  14  11   7       2762.89       2111.17       407.82 o                         
  15  11   7      47793.49      49004.20      1179.76 o                         
  16  11   7          1.32        463.49       430.30 o                         
  17  11   7      14340.74      13214.71       954.53 o                         
  18  11   7         62.04       -526.78       526.78 o                         
  19  11   7       6809.40       5864.65       652.81 o                         
  20  11   7        225.27        613.90       629.15 o                         
  21  11   7        916.61        296.86       860.14 o                         
  22  11   7        402.21       -305.87       754.79 o                         
  23  11   7       7539.66       6414.01       909.83 o                         
   0  12   7      16183.80      15944.86       767.52 o                         
   1  12   7       6874.84       4961.06       301.88 o                         
   2  12   7      17300.12      17048.68       511.12 o                         
   3  12   7      14525.50      14949.67       498.57 o                         
   4  12   7      25124.34      24846.73       565.51 o                         
   5  12   7     106513.98     105090.80      1254.06 o                         
   6  12   7       1868.52       1322.87       215.76 o                         
   7  12   7     161530.23     161734.14      1821.53 o                         
   8  12   7      21821.32      21701.13       604.30 o                         
   9  12   7      19645.87      17555.80       623.70 o                         
  10  12   7       7192.58       6511.08       417.91 o                         
  11  12   7      11159.79      10414.22       707.59 o                         
  12  12   7        704.30       -226.18       313.85 o                         
  13  12   7        164.12        135.97       340.31 o                         
  14  12   7      44839.85      47206.42      1200.90 o                         
  15  12   7       5334.16       4495.15       462.27 o                         
  16  12   7      24050.12      23213.74      1041.69 o                         
  17  12   7       8108.35       7898.61       609.52 o                         
  18  12   7       1003.54        509.54       521.49 o                         
  19  12   7        811.45        926.95       620.16 o                         
  20  12   7        175.34        377.23       659.99 o                         
  21  12   7        266.49        157.46       723.86 o                         
  22  12   7          4.10       -806.63       806.63 o                         
   1  13   7      29970.70      27951.88       708.05 o                         
   2  13   7      14852.12      15257.80       545.05 o                         
   3  13   7      56952.36      52682.02       893.10 o                         
   4  13   7      29675.58      31550.08       831.58 o                         
   5  13   7        726.72        528.91       206.89 o                         
   6  13   7      14658.31      12230.43       547.18 o                         
   7  13   7      24933.11      24087.93       708.52 o                         
   8  13   7      29794.23      28083.83       744.15 o                         
   9  13   7        235.94        557.02       281.51 o                         
  10  13   7      42112.47      42414.71      1792.96 o                         
  11  13   7       9254.09       7593.63       498.76 o                         
  12  13   7       3256.10       2178.22       379.56 o                         
  13  13   7      11480.81      11040.45       719.48 o                         
  14  13   7       3033.80       2526.27       431.06 o                         
  15  13   7       3402.48       3243.24       490.45 o                         
  16  13   7        101.00        -13.06       464.19 o                         
  17  13   7          3.42       -483.17       498.26 o                         
  18  13   7       3950.94       4092.11       576.68 o                         
  19  13   7       6457.25       6824.80       679.49 o                         
  20  13   7        255.14         78.91       735.77 o                         
  21  13   7      12849.34      13370.58      1024.46 o                         
  22  13   7      11469.01      10439.27       873.47 o                         
   0  14   7      42700.98      45555.15      1354.98 o                         
   1  14   7       3002.52       2022.50       311.52 o                         
   2  14   7       4650.79       4337.12       345.43 o                         
   3  14   7      16508.99      16487.64       647.96 o                         
   4  14   7       1667.09       1183.67       250.36 o                         
   5  14   7      20786.74      29428.12      1234.06 o                         
   6  14   7       9875.83       9563.22       489.23 o                         
   7  14   7      23391.58      23478.69       721.91 o                         
   8  14   7      12198.68      10581.86       746.26 o                         
   9  14   7      42194.48      43300.70      1083.80 o                         
  10  14   7       2889.70       2516.87       372.62 o                         
  11  14   7       1174.58       1129.20       374.71 o                         
  12  14   7      30894.53      33512.81      1157.60 o                         
  13  14   7       3279.48       2910.16       446.15 o                         
  14  14   7        817.19        708.98       435.77 o                         
  15  14   7        342.97       1127.22       627.00 o                         
  16  14   7       3779.37       3789.31       547.65 o                         
  17  14   7        611.92       -201.79       543.85 o                         
  18  14   7      10195.16       9843.44       723.18 o                         
  19  14   7       6600.77       7880.54       723.62 o                         
  20  14   7       8079.52       8487.13       774.47 o                         
  21  14   7         62.27       1475.47       780.82 o                         
   1  15   7       5141.23       4244.14       411.93 o                         
   2  15   7      12640.77      17502.16       668.61 o                         
   3  15   7       7866.41       5186.69       405.42 o                         
   4  15   7       5784.56       5822.25       377.20 o                         
   5  15   7      17999.75      19123.11       718.71 o                         
   6  15   7       2266.01       1973.07       306.80 o                         
   7  15   7         22.02       -310.08       310.08 o                         
   8  15   7      10946.84      10610.37       664.34 o                         
   9  15   7       7229.47       6838.37       526.01 o                         
  10  15   7       2213.73       1134.16       378.46 o                         
  11  15   7       5644.24       5293.25       545.86 o                         
  12  15   7       3149.01       2361.63       470.87 o                         
  13  15   7      13766.67      11491.70       825.34 o                         
  14  15   7       8293.14       7913.53       604.15 o                         
  15  15   7       4683.54       3659.94       535.67 o                         
  16  15   7       1413.04       1557.67       569.67 o                         
  17  15   7        465.98        675.13       618.95 o                         
  18  15   7       2239.23       2716.88       836.40 o                         
  19  15   7        288.55         34.38       717.08 o                         
  20  15   7       4620.60       4792.30       800.15 o                         
   0  16   7      35438.88      34599.12      2285.30 o                         
   1  16   7       3303.45       1954.02       395.45 o                         
   2  16   7         17.81         35.39       307.19 o                         
   3  16   7      13417.81      13379.47       676.18 o                         
   4  16   7      44898.09      45988.07      1035.60 o                         
   5  16   7      30236.69      35446.84      1011.93 o                         
   6  16   7      19726.39      19255.24       839.75 o                         
   7  16   7       7687.99       5992.91       476.35 o                         
   8  16   7       3292.04       2073.22       394.50 o                         
   9  16   7     153206.67     162522.50      2478.94 o                         
  10  16   7       7478.58       6514.49       522.76 o                         
  11  16   7       1268.93        936.78       470.02 o                         
  12  16   7         79.01       -326.01       448.98 o                         
  13  16   7      13613.50      11700.38      1164.13 o                         
  14  16   7       2064.47       1271.03       516.15 o                         
  15  16   7      14151.98      13284.86       799.70 o                         
  16  16   7        719.39       -486.89       592.79 o                         
  17  16   7         87.54       -646.49       646.49 o                         
  18  16   7       3152.77       1996.02       828.89 o                         
  19  16   7        406.89        994.99       932.63 o                         
   1  17   7      41677.04      42280.53      1453.02 o                         
   2  17   7          6.89        448.56       381.80 o                         
   3  17   7      10648.28       8840.50       618.23 o                         
   4  17   7      11969.81      14425.04       828.92 o                         
   5  17   7        404.12          9.62       356.72 o                         
   6  17   7       1095.55        972.40       379.11 o                         
   7  17   7       1395.30        700.11       406.57 o                         
   8  17   7      19995.09      18606.74       960.25 o                         
   9  17   7        474.91        -39.63       475.49 o                         
  10  17   7        547.63        155.06       427.12 o                         
  11  17   7       3309.09       3600.92       486.26 o                         
  12  17   7       5005.29       4598.85       655.62 o                         
  13  17   7      10610.06       9668.87       671.60 o                         
  14  17   7      18064.93      19066.67      1058.93 o                         
  15  17   7      12074.70      11179.02       766.87 o                         
  16  17   7       4462.17       5627.57       696.95 o                         
  17  17   7      22725.27      20039.13      1160.89 o                         
  18  17   7       1365.37        374.08      1003.52 o                         
   0  18   7         35.51       -513.80       813.74 o                         
   1  18   7        296.81       2014.54       765.73 o                         
   2  18   7      11278.30      10458.78       897.50 o                         
   3  18   7      23914.22      28265.77      1042.46 o                         
   4  18   7       1116.05        331.12       498.33 o                         
   5  18   7       8057.54       8785.61       740.81 o                         
   6  18   7      26373.68      28849.01      1276.17 o                         
   7  18   7      59227.93      60252.34      1769.00 o                         
   8  18   7        165.70       -425.70       425.70 o                         
   9  18   7       5066.46       4358.58       522.59 o                         
  10  18   7       9028.66       7136.38       816.61 o                         
  11  18   7        111.72        610.93       513.43 o                         
  12  18   7       5397.31       4793.77       595.88 o                         
  13  18   7       1788.65       2355.84       584.84 o                         
  14  18   7        265.18       -155.89       624.41 o                         
  15  18   7       1952.55       2318.60       678.65 o                         
  16  18   7      15244.02      15350.13      1404.63 o                         
  17  18   7         81.97       1776.91       830.35 o                         
   1  19   7      11078.54       8220.29       790.14 o                         
   2  19   7       3283.88       1406.34       528.12 o                         
   3  19   7      20202.05      17511.22       956.39 o                         
   4  19   7       8170.40       6927.48       572.78 o                         
   5  19   7        400.82       1302.17       456.07 o                         
   6  19   7        911.32        824.37       470.46 o                         
   7  19   7        150.94         82.12       518.39 o                         
   8  19   7       1308.17       1017.17       497.02 o                         
   9  19   7        124.17        -87.64       504.50 o                         
  10  19   7       3567.33       3318.34       575.06 o                         
  11  19   7         33.97       -522.20       669.54 o                         
  12  19   7         29.81       -606.58       606.58 o                         
  13  19   7        130.92        624.85       632.96 o                         
  14  19   7       2185.78       2430.56       701.32 o                         
  15  19   7      18856.88      20710.25      1657.31 o                         
  16  19   7        881.77       -302.13       888.45 o                         
   0  20   7      10818.16      11964.43      1563.01 o                         
   1  20   7       2291.34       1168.29       667.32 o                         
   2  20   7       1947.69        245.03       516.73 o                         
   3  20   7       5438.99       5337.00       564.87 o                         
   4  20   7      12609.23      13153.42       873.94 o                         
   5  20   7         79.86        664.58       516.11 o                         
   6  20   7        256.61        326.75       511.19 o                         
   7  20   7      25013.74      28291.26      1234.74 o                         
   8  20   7       2590.10       2685.90       584.93 o                         
   9  20   7      23660.73      27812.73      1294.96 o                         
  10  20   7         10.65        391.94       591.11 o                         
  11  20   7       7830.64       8212.22       734.13 o                         
  12  20   7        920.67        738.96       654.50 o                         
  13  20   7       9072.87       8611.27       949.35 o                         
  14  20   7         17.57        760.96       752.99 o                         
  15  20   7        777.62        955.32      1002.27 o                         
   1  21   7       1775.41       2244.22       742.26 o                         
   2  21   7        349.41        634.75       552.07 o                         
   3  21   7      49954.05      52789.13      1537.98 o                         
   4  21   7        298.73        -37.55       590.77 o                         
   5  21   7          9.92       -569.01       569.01 o                         
   6  21   7      21020.05      22982.79      1204.98 o                         
   7  21   7        314.27        337.37       599.14 o                         
   8  21   7       8645.63      10619.66       968.37 o                         
   9  21   7        178.16        565.35       636.75 o                         
  10  21   7        466.29        991.18       776.24 o                         
  11  21   7      11930.71      12628.22       878.75 o                         
  12  21   7        204.32       -738.57       738.57 o                         
  13  21   7        471.32       -911.74       912.14 o                         
   0  22   7       9624.15       7830.46      1022.45 o                         
   1  22   7          2.40       -685.54       685.54 o                         
   2  22   7       2085.44       1883.99       614.06 o                         
   3  22   7       1552.99       1073.32       612.91 o                         
   4  22   7       3871.16       2879.09       652.47 o                         
   5  22   7        535.13       1206.15       646.34 o                         
   6  22   7       9405.69      10110.98       778.19 o                         
   7  22   7       1648.40        109.57       929.48 o                         
   8  22   7          1.42        156.98       703.30 o                         
   9  22   7        160.79       -640.02       725.20 o                         
  10  22   7        608.43       1961.97       836.53 o                         
  11  22   7       8894.99       9492.29       911.98 o                         
   1  23   7       3355.53       2489.39       701.94 o                         
   2  23   7       1741.46       1270.85       714.31 o                         
   3  23   7       4675.16       4339.51       887.93 o                         
   4  23   7       3010.01       3268.03       738.86 o                         
   5  23   7       4202.72       4046.29       756.40 o                         
   6  23   7        815.19       -748.69       748.69 o                         
   7  23   7        140.20       -765.42       765.42 o                         
   8  23   7       8552.25       9413.40       847.38 o                         
   9  23   7        336.00        -84.45      1082.29 o                         
   0  24   7        622.76       1756.73       941.53 o                         
   1  24   7       3184.02       2995.27       735.07 o                         
   2  24   7        248.83        -72.91       782.37 o                         
   3  24   7       1312.13        679.86       812.69 o                         
   4  24   7       7573.37       7729.04       867.43 o                         
   5  24   7       2376.99       2348.37       827.37 o                         
   0   0   8      29276.31      46484.54       986.40 o                         
   1   0   8      55222.02      56857.59       962.92 o                         
   2   0   8     181732.39     237097.23      5722.44 o                         
   3   0   8      31417.65      27723.56       548.14 o                         
   4   0   8     229054.42     226562.09      2593.45 o                         
   5   0   8       5992.45       5907.69       220.64 o                         
   6   0   8       4941.09       3167.38       200.74 o                         
   7   0   8       1598.16       1108.24       132.88 o                         
   8   0   8        639.93        780.45       126.37 o                         
   9   0   8       7863.95       6627.26       309.36 o                         
  10   0   8          4.38       -144.03       144.03 o                         
  11   0   8      12062.99       9943.69       422.09 o                         
  12   0   8      46764.71      43892.27       830.54 o                         
  13   0   8      11062.67       9630.02       459.24 o                         
  14   0   8        208.87        179.83       231.08 o                         
  15   0   8       7801.84       6462.16       404.33 o                         
  16   0   8      74761.58      72490.75      1632.84 o                         
  17   0   8       4995.16       4273.90       479.35 o                         
  18   0   8        822.76       -341.82       453.91 o                         
  19   0   8       2275.01       1502.52       542.10 o                         
  20   0   8      30528.20      29161.76      1507.48 o                         
  21   0   8         26.56          9.61       738.78 o                         
  22   0   8      42560.31      45284.44      1885.02 o                         
  23   0   8       7702.33       6200.52       925.57 o                         
  24   0   8        173.06        479.19      1082.69 o                         
  25   0   8        859.76       -782.03      1155.43 o                         
   1   1   8      11974.09      13439.26       324.70 o                         
   2   1   8       1003.08        476.04        70.97 o                         
   3   1   8      27396.40      26372.63       357.79 o                         
   4   1   8       1770.88       1483.29       100.29 o                         
   5   1   8       1035.06       1028.95        68.01 o                         
   6   1   8      25401.81      26441.80       325.02 o                         
   7   1   8        734.42        640.13        76.51 o                         
   8   1   8        693.76        477.03        81.50 o                         
   9   1   8       5909.14       6474.27       217.95 o                         
  10   1   8      20655.75      18962.21       354.28 o                         
  11   1   8       2741.85       2344.82       147.11 o                         
  12   1   8      20430.11      18872.12       378.38 o                         
  13   1   8        344.64        -48.45       134.56 o                         
  14   1   8        132.06       -151.49       151.49 o                         
  15   1   8       3544.01       2731.37       203.20 o                         
  17   1   8        385.08        689.56       243.70 o                         
  18   1   8       3515.56       3806.19       348.37 o                         
  19   1   8       3518.92       3156.20       420.13 o                         
  20   1   8      16740.19      17024.96       957.84 o                         
  21   1   8       4484.46       4213.59       493.23 o                         
  22   1   8       5769.54       4741.07       563.67 o                         
  23   1   8       2189.93       2155.88       684.81 o                         
  24   1   8       5971.21       5365.38       685.12 o                         
  25   1   8       1328.38       1573.89       721.14 o                         
   0   2   8     910877.44     929743.56     17012.41 o                         
   1   2   8       7230.81       7776.57       181.60 o                         
   2   2   8      84142.80      94431.84       842.04 o                         
   3   2   8      61085.24      57418.91       616.83 o                         
   4   2   8     268101.31     282569.88      2283.68 o                         
   5   2   8      47023.69      46415.57       461.44 o                         
   6   2   8      81483.28      78107.95       759.75 o                         
   7   2   8      33475.97      31034.43       379.85 o                         
   8   2   8          6.57        -83.52        83.52 o                         
   9   2   8      54843.67      50642.75       545.56 o                         
  10   2   8       3971.57       3222.06       164.19 o                         
  11   2   8      29770.62      29248.27       436.75 o                         
  12   2   8       2832.04       1650.06       143.56 o                         
  13   2   8       4413.81       3663.17       188.59 o                         
  14   2   8      11149.87       9511.97       334.86 o                         
  15   2   8       3649.52       3295.69       222.90 o                         
  16   2   8      59089.17      59184.59       970.12 o                         
  17   2   8       8483.50       8341.53       450.78 o                         
  18   2   8      21654.13      21939.25       727.75 o                         
  19   2   8          0.63        233.59       338.13 o                         
  20   2   8      46263.63      48241.43      1729.73 o                         
  21   2   8        199.16       -335.69       487.68 o                         
  22   2   8      17973.96      20337.89      1134.41 o                         
  23   2   8       1923.63       2056.39       604.90 o                         
  24   2   8        281.73       -307.62       633.99 o                         
  25   2   8          5.73       -715.27       747.88 o                         
   1   3   8       5223.95       3909.13       143.94 o                         
   2   3   8       8620.42      10727.60       414.76 o                         
   3   3   8      58400.57      57170.17       599.34 o                         
   4   3   8     579726.19     578916.25      4490.57 o                         
   5   3   8         32.30        333.88       108.23 o                         
   6   3   8      52229.75      53644.84       546.52 o                         
   7   3   8       3334.95       2377.33       123.16 o                         
   8   3   8     192386.56     186728.52      1437.67 o                         
   9   3   8       3996.23       4659.31       297.30 o                         
  10   3   8     587996.38     578658.94      3957.25 o                         
  11   3   8      27258.99      26412.04       435.54 o                         
  12   3   8       7706.27       8437.21       289.14 o                         
  13   3   8       6132.94       5168.66       243.62 o                         
  14   3   8       3269.33       3325.02       203.01 o                         
  15   3   8        124.68        390.89       195.21 o                         
  16   3   8       5943.98       6993.35       746.85 o                         
  17   3   8       3529.85       3142.13       318.61 o                         
  18   3   8      21674.11      28077.53      1151.79 o                         
  19   3   8       3925.83       3500.65       440.46 o                         
  20   3   8        250.73        571.66       473.97 o                         
  21   3   8       2266.24       1182.16       441.69 o                         
  22   3   8      19436.06      19877.58      1176.10 o                         
  23   3   8        288.95         44.37       663.88 o                         
  24   3   8      37027.76      39622.64      1742.25 o                         
  25   3   8         55.65       1168.42       804.65 o                         
   0   4   8        789.73        846.79       104.60 o                         
   1   4   8       9478.76       7135.62       170.46 o                         
   2   4   8      15781.93      19466.11       563.70 o                         
   4   4   8      94469.09      90016.86       900.80 o                         
   5   4   8      18541.00      17883.95       343.81 o                         
   6   4   8       3855.31       6943.99       334.23 o                         
   7   4   8      39591.55      39722.61       491.52 o                         
   8   4   8      62176.50      60089.18       668.96 o                         
   9   4   8       2511.50       1763.35       137.58 o                         
  10   4   8       1563.47       1271.38       138.06 o                         
  11   4   8      21635.44      18719.43       391.10 o                         
  12   4   8      12249.02      10562.02       350.17 o                         
  13   4   8        519.29        431.37       166.56 o                         
  14   4   8      81226.68      82398.41       953.41 o                         
  15   4   8       3987.78       3740.97       285.01 o                         
  16   4   8      64227.66      67234.38      1175.49 o                         
  17   4   8          1.65        677.77       305.86 o                         
  18   4   8       9864.78       8974.63       590.27 o                         
  19   4   8        797.62       1149.35       436.51 o                         
  20   4   8         74.33       -232.36       451.88 o                         
  21   4   8         64.78       -244.41       480.74 o                         
  22   4   8       3226.88       2396.49       735.23 o                         
  23   4   8       2909.90       1761.52       611.93 o                         
  24   4   8        324.35        742.27       738.00 o                         
  25   4   8       8615.00       8763.49       995.85 o                         
   1   5   8        623.49        425.69        78.36 o                         
   2   5   8        110.77        136.09        71.25 o                         
   3   5   8      22171.88      21244.73       389.13 o                         
   4   5   8       3151.00       3009.32       196.83 o                         
   5   5   8      65764.70      66416.06       848.42 o                         
   6   5   8     312918.28     302089.88      2217.64 o                         
   7   5   8       2250.05       2514.35       141.77 o                         
   8   5   8      49475.24      47282.26       593.56 o                         
   9   5   8       4166.29       3828.65       197.71 o                         
  10   5   8        323.84        779.75       180.03 o                         
  11   5   8        609.30        299.08       137.47 o                         
  12   5   8      30925.16      36078.75      1156.24 o                         
  13   5   8       4473.62       4623.50       251.73 o                         
  14   5   8      12511.51      12090.49       434.75 o                         
  15   5   8      13063.10      15377.20       581.83 o                         
  16   5   8       3976.86       3608.15       349.07 o                         
  17   5   8       3809.14       3630.18       376.00 o                         
  18   5   8      13028.68      12278.55       706.89 o                         
  19   5   8      15430.10      16916.61       961.29 o                         
  20   5   8      36327.01      44008.07      1336.33 o                         
  21   5   8        724.44        924.72       672.65 o                         
  22   5   8       4575.05       3472.07       579.44 o                         
  23   5   8       1205.85        280.49       612.37 o                         
  24   5   8      36880.56      41496.88      2410.61 o                         
  25   5   8        722.45       1603.35       809.81 o                         
   0   6   8     320121.09     310490.03      6178.36 o                         
   1   6   8       1162.17        910.55       110.42 o                         
   2   6   8     118873.00     119828.04      1208.42 o                         
   3   6   8      17165.59      15531.15       327.07 o                         
   4   6   8      10534.93      10865.29       302.81 o                         
   5   6   8       4343.73       9287.42       877.15 o                         
   6   6   8      25219.13      26482.90       424.20 o                         
   7   6   8         20.27       1143.09       178.53 o                         
   8   6   8      38816.30      36470.47       501.22 o                         
   9   6   8       1521.27       1501.90       160.96 o                         
  10   6   8      22704.52      22234.24       461.56 o                         
  11   6   8        126.77       1153.96       172.69 o                         
  12   6   8     105051.88     106384.73      1091.14 o                         
  13   6   8       7769.50       8874.54       351.19 o                         
  14   6   8      33295.35      33870.64       675.47 o                         
  15   6   8       3066.87       2549.01       317.96 o                         
  16   6   8      12392.95      12037.41       676.83 o                         
  17   6   8       7676.02       6778.61       483.94 o                         
  18   6   8      20044.29      15569.77      1398.67 o                         
  19   6   8        698.50        137.61       439.13 o                         
  20   6   8       4505.90       4859.53       551.03 o                         
  21   6   8          3.59       -122.72       497.48 o                         
  22   6   8       2247.51       1803.73       569.66 o                         
  23   6   8       1236.07        427.46       612.96 o                         
  24   6   8        799.33        298.71       704.58 o                         
  25   6   8        103.56       -785.56       787.27 o                         
   1   7   8       6379.86       6346.61       255.54 o                         
   2   7   8        445.94        590.23       111.13 o                         
   3   7   8      63054.83      62565.97       766.59 o                         
   4   7   8      29471.44      25344.46       448.39 o                         
   5   7   8       2946.97       1667.05       133.45 o                         
   6   7   8      57694.28      54175.18       700.43 o                         
   7   7   8        649.07        488.34       116.05 o                         
   8   7   8       1275.53        779.35       120.56 o                         
   9   7   8        285.60       2462.33       230.76 o                         
  10   7   8       8686.07      10113.62       335.24 o                         
  11   7   8       4741.56       5077.27       346.65 o                         
  12   7   8      83032.53      85206.65       956.36 o                         
  13   7   8       2854.59       2679.92       214.24 o                         
  14   7   8      20702.68      20448.71       614.64 o                         
  15   7   8        415.60        310.66       277.67 o                         
  16   7   8      38799.88      39661.09      1005.26 o                         
  17   7   8        743.77        120.96       355.44 o                         
  18   7   8        174.75       -230.36       377.61 o                         
  19   7   8        121.67       -264.32       451.99 o                         
  20   7   8        130.13       -476.01       476.01 o                         
  21   7   8      12660.15      13482.86       937.57 o                         
  22   7   8      18072.94      18769.15      1356.69 o                         
  23   7   8        131.10       1663.68       710.33 o                         
  24   7   8       3436.41       4064.83       829.98 o                         
   0   8   8     267315.75     264120.09      3618.20 o                         
   1   8   8      25463.03      22360.83       461.62 o                         
   2   8   8      62076.46      61983.87       802.08 o                         
   3   8   8       3506.16       2277.17       176.69 o                         
   4   8   8      36334.54      36985.06       552.95 o                         
   5   8   8        211.36        337.75       120.22 o                         
   6   8   8         91.40        416.14       150.33 o                         
   7   8   8       1524.92       1116.11       138.84 o                         
   8   8   8      65262.95      65757.96       786.15 o                         
   9   8   8        393.41        604.03       140.18 o                         
  10   8   8      14387.93      14886.86       391.11 o                         
  11   8   8      23417.88      23263.72       490.45 o                         
  12   8   8      10935.44      10558.92       372.19 o                         
  13   8   8        205.59        -87.01       199.70 o                         
  14   8   8        594.88        794.67       289.94 o                         
  15   8   8       6347.07       6132.26       442.18 o                         
  16   8   8       3530.53       3017.39       381.99 o                         
  17   8   8        208.06         55.52       359.78 o                         
  18   8   8       1098.46       1168.86       409.71 o                         
  19   8   8       5413.15       4811.19       569.71 o                         
  20   8   8      39473.19      40748.37      1419.08 o                         
  21   8   8         55.50        701.57       553.09 o                         
  22   8   8        809.79         82.21       626.81 o                         
  23   8   8        755.16       -203.08      1061.86 o                         
  24   8   8      22967.88      26031.44      1447.51 o                         
   1   9   8     173401.72     165834.44      1671.77 o                         
   2   9   8      18324.68      18339.15       549.92 o                         
   3   9   8       2907.13       2495.02       188.76 o                         
   4   9   8      27634.21      26024.57       733.42 o                         
   5   9   8      10449.80       9386.35       344.81 o                         
   6   9   8      97872.48      92992.52      1126.10 o                         
   7   9   8        146.11        276.78       186.07 o                         
   8   9   8      28596.35      28105.99       508.92 o                         
   9   9   8       1552.04       1771.12       196.96 o                         
  10   9   8     200866.39     213316.64      2624.25 o                         
  11   9   8       1242.36        982.62       206.73 o                         
  12   9   8      30449.90      29817.41       611.16 o                         
  13   9   8      33272.49      35026.14      1236.30 o                         
  14   9   8      76861.64      77214.02      1310.69 o                         
  15   9   8      16256.18      16499.56       712.85 o                         
  16   9   8       5862.71       5216.37       428.81 o                         
  17   9   8      13595.86      13816.59       762.62 o                         
  18   9   8       1999.14       1580.52       425.46 o                         
  19   9   8      20012.43      22809.14      1125.49 o                         
  20   9   8        681.76        357.95       541.41 o                         
  21   9   8       2131.74       2718.26       623.61 o                         
  22   9   8       8981.21       7457.94       757.96 o                         
  23   9   8         86.95        981.99       720.04 o                         
  24   9   8       7820.98       8254.58       876.65 o                         
   0  10   8     424192.50     453868.69      5989.43 o                         
   1  10   8      26097.33      23565.41       621.10 o                         
   2  10   8      33377.06      35309.13       630.58 o                         
   3  10   8       1683.43       1038.54       169.18 o                         
   4  10   8      18023.03      14733.19       401.66 o                         
   5  10   8       1843.92       1727.79       177.66 o                         
   6  10   8         21.27         10.30       156.88 o                         
   7  10   8      34504.14      31694.97       629.57 o                         
   8  10   8      55140.78      51496.74       797.38 o                         
   9  10   8      21625.88      27107.37       871.76 o                         
  10  10   8      17408.08      15484.29       477.16 o                         
  11  10   8       2574.96       2415.63       264.14 o                         
  12  10   8      23010.51      22819.42       796.77 o                         
  13  10   8       7630.38       6491.16       438.31 o                         
  14  10   8     133486.11     139719.12      1944.11 o                         
  15  10   8        817.12       1319.60       332.01 o                         
  16  10   8      15304.99      15838.87      1066.46 o                         
  17  10   8       7397.47       7814.96       505.06 o                         
  18  10   8      14723.02      15075.15       801.49 o                         
  19  10   8       4431.21       4298.78       551.35 o                         
  20  10   8         38.03        387.57       522.86 o                         
  21  10   8       3739.28       3369.08       683.58 o                         
  22  10   8       5431.67       4147.96       772.77 o                         
  23  10   8       6751.09       6639.56       867.06 o                         
   1  11   8     136466.94     139352.84      1535.31 o                         
   2  11   8      20584.19      18792.74       528.30 o                         
   3  11   8       1124.69        935.82       183.20 o                         
   4  11   8       2051.92       1717.65       198.72 o                         
   5  11   8       2416.59       2528.18       204.15 o                         
   6  11   8     107787.45     109389.61      1330.72 o                         
   7  11   8       1155.29       7620.56       808.35 o                         
   8  11   8      67742.31      74473.73      1016.88 o                         
   9  11   8        283.18        400.32       211.09 o                         
  10  11   8       9582.01      10513.35       570.49 o                         
  11  11   8       1874.36       1808.50       314.40 o                         
  12  11   8      26734.88      24857.36      1249.28 o                         
  13  11   8      10143.80       7776.59       517.85 o                         
  14  11   8       5697.38       4312.53       460.46 o                         
  15  11   8      42565.15      46949.36      1163.73 o                         
  16  11   8       2555.30       2614.59       449.92 o                         
  17  11   8      22065.89      23952.26      1110.15 o                         
  18  11   8       1145.33        449.30       566.08 o                         
  19  11   8       2116.91       1340.56       584.07 o                         
  20  11   8      16299.74      18266.51      1586.61 o                         
  21  11   8        243.94         97.57       803.23 o                         
  22  11   8       2573.72       3270.84       788.19 o                         
  23  11   8          0.25       -829.66       829.66 o                         
   0  12   8       6574.10       5224.58       424.92 o                         
   1  12   8        186.81         41.02       186.35 o                         
   2  12   8      23475.46      22453.20       597.51 o                         
   3  12   8      18098.05      16492.80       513.65 o                         
   4  12   8      14362.68      12149.33       445.64 o                         
   5  12   8         29.47          0.96       185.09 o                         
   6  12   8      30936.68      29559.97       662.98 o                         
   7  12   8      34380.14      34683.90       721.21 o                         
   8  12   8      30853.54      30240.08       691.27 o                         
   9  12   8       7768.23       6159.53       416.42 o                         
  10  12   8        129.48        679.69       310.83 o                         
  11  12   8      27530.45      26964.44       871.00 o                         
  12  12   8          9.23       -323.72       323.72 o                         
  13  12   8       9950.02       7532.70       520.43 o                         
  14  12   8        113.28        569.54       385.30 o                         
  15  12   8      19115.92      18433.55      1008.20 o                         
  16  12   8      19719.57      19333.27      1000.21 o                         
  17  12   8      10129.35       8845.82       905.51 o                         
  18  12   8        412.84       -248.79       569.88 o                         
  19  12   8        655.99        146.04       611.02 o                         
  20  12   8          2.16        455.83       678.76 o                         
  21  12   8        177.92         31.37       783.06 o                         
  22  12   8        119.63       -419.87       807.65 o                         
   1  13   8      33540.77      34276.27       708.31 o                         
   2  13   8      10197.18       7166.98       378.49 o                         
   3  13   8        507.73        424.17       215.89 o                         
   4  13   8        685.89         61.96       203.86 o                         
   5  13   8       7922.82       8502.85       662.70 o                         
   6  13   8         65.01        111.70       224.42 o                         
   7  13   8        581.57        874.46       241.67 o                         
   8  13   8      16150.18      17604.58       703.00 o                         
   9  13   8        106.91        197.51       279.57 o                         
  10  13   8      21519.52      25204.18       852.45 o                         
  11  13   8       1920.79       2321.20       361.63 o                         
  12  13   8       1532.12        990.46       358.51 o                         
  13  13   8        400.66       -243.47       379.45 o                         
  14  13   8       8705.66       8578.29       726.78 o                         
  15  13   8      16526.61      16572.66      1064.96 o                         
  16  13   8      37805.66      39891.16      1353.11 o                         
  17  13   8       4524.66       4271.02       555.52 o                         
  18  13   8      10139.99       9738.68       681.01 o                         
  19  13   8        756.84       -597.64       597.64 o                         
  20  13   8      11094.03      11526.65      1152.45 o                         
  21  13   8        566.64        167.54       712.88 o                         
  22  13   8       5151.18       4934.83      1062.64 o                         
   0  14   8       8922.10       9037.00      1426.48 o                         
   1  14   8      19201.49      18221.91       919.86 o                         
   2  14   8      21816.38      19773.73       685.99 o                         
   3  14   8       6508.31       5246.50       378.16 o                         
   4  14   8       6930.74       5725.22       366.70 o                         
   5  14   8         90.56        -32.49       242.93 o                         
   6  14   8      51688.95      48309.43       950.70 o                         
   7  14   8         89.02       -207.87       258.08 o                         
   8  14   8       6107.69       3831.84       399.08 o                         
   9  14   8      28362.56      27612.49       903.57 o                         
  10  14   8      21684.60      23503.06       867.55 o                         
  11  14   8       8541.87       6942.37       510.58 o                         
  12  14   8      27484.01      28389.40      1018.51 o                         
  13  14   8      18971.72      19272.54      1051.77 o                         
  14  14   8       2252.23       1020.77       459.08 o                         
  15  14   8       1378.88       2995.61       623.00 o                         
  16  14   8        451.34         12.10       505.46 o                         
  17  14   8          9.82        467.08       554.23 o                         
  18  14   8       3708.02       3564.74       639.57 o                         
  19  14   8        796.31       2722.32       663.69 o                         
  20  14   8       3674.10       2242.93       749.84 o                         
  21  14   8        695.24       2019.66       889.51 o                         
   1  15   8       9756.18      14515.07       739.93 o                         
   2  15   8     136066.31     138232.17      1928.03 o                         
   3  15   8       6625.80       7024.31       516.39 o                         
   4  15   8      73281.01      73877.74      1205.20 o                         
   5  15   8      35999.51      37131.45       857.18 o                         
   6  15   8       9138.04       8120.51       509.29 o                         
   7  15   8       1102.14        521.31       323.25 o                         
   8  15   8       8032.70       6774.59       549.29 o                         
   9  15   8       2836.88       2761.88       411.18 o                         
  10  15   8       4662.06       3298.18       403.96 o                         
  11  15   8       2330.91       1480.63       480.19 o                         
  12  15   8       7431.88       6511.30       538.07 o                         
  13  15   8      11819.37      11078.83       748.92 o                         
  14  15   8      57242.17      61645.10      1498.13 o                         
  15  15   8       5221.14       5648.55       570.26 o                         
  16  15   8      15024.13      13202.67      1406.92 o                         
  17  15   8       3735.88       3829.04       676.35 o                         
  18  15   8      20990.62      24982.76      1534.43 o                         
  19  15   8       8654.58       8665.61       779.22 o                         
  20  15   8        206.72        644.63       890.75 o                         
   0  16   8      18017.43      17666.89      1544.54 o                         
   1  16   8        307.34       -196.60       328.27 o                         
   2  16   8       1546.70        337.65       359.19 o                         
   3  16   8       3690.03       3279.32       358.61 o                         
   4  16   8      26402.87      27113.50       837.70 o                         
   5  16   8       1349.41       1399.92       325.84 o                         
   6  16   8      28352.37      26838.55       944.85 o                         
   7  16   8       3841.65       2832.24       396.61 o                         
   8  16   8       6548.35       6357.21       504.68 o                         
   9  16   8      18473.14      18262.41       924.37 o                         
  10  16   8      14122.89      13731.85       923.36 o                         
  11  16   8      13117.17      10634.80       691.40 o                         
  12  16   8         91.26       -449.93       449.93 o                         
  13  16   8        730.06        437.58       478.57 o                         
  14  16   8       1583.68        735.26       520.55 o                         
  15  16   8        179.14         71.15       595.50 o                         
  16  16   8         96.44        241.75       606.95 o                         
  17  16   8        456.02       1231.16       656.90 o                         
  18  16   8        717.66        182.19       709.01 o                         
  19  16   8          2.73         63.91       877.33 o                         
   1  17   8        117.23       -130.53       415.77 o                         
   2  17   8      79593.91      80004.59      1567.96 o                         
   3  17   8      15203.50      14976.21       733.28 o                         
   4  17   8       7936.98       6295.91       497.37 o                         
   5  17   8       1529.37       1213.52       384.88 o                         
   6  17   8       4556.25       3186.10       437.09 o                         
   7  17   8       6908.97       4785.08       546.71 o                         
   8  17   8       1830.39       1349.08       431.22 o                         
   9  17   8       1125.46       1202.66       463.10 o                         
  10  17   8      10512.72       9217.58       743.76 o                         
  11  17   8      24963.46      27167.29      1116.28 o                         
  12  17   8      28177.43      29168.47      1641.24 o                         
  13  17   8        213.99       -194.86       538.80 o                         
  14  17   8       5412.76       4923.91       612.37 o                         
  15  17   8       1746.65       1033.24       719.95 o                         
  16  17   8      25318.02      29817.03      1435.07 o                         
  17  17   8        433.39        564.56       813.56 o                         
  18  17   8        101.87        920.71       874.13 o                         
   0  18   8       3188.16       1540.98       806.64 o                         
   1  18   8       7196.21       4975.72       656.08 o                         
   2  18   8       6729.92       5482.73       614.43 o                         
   3  18   8       4999.76       4923.17       587.62 o                         
   4  18   8      22426.21      21951.83      1171.17 o                         
   5  18   8        352.01       -302.63       409.67 o                         
   6  18   8      26726.24      27902.90      1281.39 o                         
   7  18   8       4296.81       3681.34       461.13 o                         
   8  18   8        809.44        552.39       449.42 o                         
   9  18   8      22324.39      22954.08      1078.95 o                         
  10  18   8      39246.22      39531.60      1274.49 o                         
  11  18   8        498.30        201.24       508.55 o                         
  12  18   8      29913.91      30322.12      1281.71 o                         
  13  18   8       3837.20       3050.43       618.16 o                         
  14  18   8       6360.74       6149.91       687.57 o                         
  15  18   8       1474.98       2451.38       675.38 o                         
  16  18   8         15.59       1484.71       728.04 o                         
  17  18   8        827.22       1002.94       909.88 o                         
   1  19   8       7914.08       8603.44       778.70 o                         
   2  19   8         72.11         96.65       509.17 o                         
   3  19   8       1350.01        956.40       451.65 o                         
   4  19   8      79132.77      86579.93      1754.67 o                         
   5  19   8      21542.70      28196.95      1137.48 o                         
   6  19   8      17134.41      14848.34       828.34 o                         
   7  19   8       1182.41        554.21       485.79 o                         
   8  19   8         96.86       -490.03       490.03 o                         
   9  19   8       5045.81       5596.18       579.61 o                         
  10  19   8       2169.16       1405.51       547.60 o                         
  11  19   8       2324.36       1316.16       580.56 o                         
  12  19   8       5712.22       4711.23       798.72 o                         
  13  19   8       2944.98       1956.56       677.80 o                         
  14  19   8      35387.40      40686.79      1581.85 o                         
  15  19   8       2555.71       3233.26       848.77 o                         
  16  19   8       7746.23       7949.85       961.10 o                         
   0  20   8       4868.10       4852.63      1046.18 o                         
   1  20   8          2.41       -570.54       570.54 o                         
   2  20   8       4043.14       2626.74       530.13 o                         
   3  20   8       8522.56       6782.38       597.41 o                         
   4  20   8      32250.62      35376.34      1289.40 o                         
   5  20   8         46.85        787.66       508.58 o                         
   6  20   8      13208.81      12030.11       769.90 o                         
   7  20   8      29327.44      31675.78      1673.57 o                         
   8  20   8       7193.84       5600.71       609.16 o                         
   9  20   8      18137.21      20544.26      1129.65 o                         
  10  20   8         68.49        155.62       705.77 o                         
  11  20   8       6911.83       8444.30       724.49 o                         
  12  20   8       3495.23       2189.46       696.03 o                         
  13  20   8        868.19       -830.32       940.51 o                         
  14  20   8       8819.53       9618.63      1037.53 o                         
   1  21   8       4982.52       4497.18       693.96 o                         
   2  21   8      22229.71      23593.05      1164.57 o                         
   3  21   8       2078.25       2330.74       576.84 o                         
   4  21   8        838.98        777.82       578.72 o                         
   5  21   8       2016.64       2005.56       589.76 o                         
   6  21   8         21.43        556.55       732.56 o                         
   7  21   8       2580.63       2404.27       625.40 o                         
   8  21   8       5295.10       5643.34       760.91 o                         
   9  21   8          2.89       -641.51       641.51 o                         
  10  21   8      17294.10      21219.99      1655.96 o                         
  11  21   8       8449.47       9140.69       813.44 o                         
  12  21   8       4643.17       4113.42       895.22 o                         
  13  21   8          4.54        303.20      1003.21 o                         
   0  22   8        273.07         -3.57       898.18 o                         
   1  22   8       3931.07       2909.08       744.41 o                         
   2  22   8         47.64       -645.92       645.92 o                         
   3  22   8       2145.60       1564.75       640.86 o                         
   4  22   8      19249.07      18376.05      1328.00 o                         
   5  22   8      17755.58      20872.21      1411.55 o                         
   6  22   8       3310.68        830.15       758.24 o                         
   7  22   8       6813.03       8044.11       777.73 o                         
   8  22   8       9705.02       9864.17       820.11 o                         
   9  22   8      37126.25      44784.30      1679.20 o                         
  10  22   8        199.80       -316.97       777.64 o                         
  11  22   8       6985.38       5846.71       932.05 o                         
   1  23   8       3216.96       3251.93       718.36 o                         
   2  23   8      15322.20      13848.27      1206.59 o                         
   3  23   8        112.53       -705.88       705.88 o                         
   4  23   8       4926.74       3579.08       754.71 o                         
   5  23   8       1647.81       2720.16       749.67 o                         
   6  23   8        116.25       -783.45       783.45 o                         
   7  23   8        701.77        343.01       762.54 o                         
   8  23   8         67.36       -323.62       780.35 o                         
   0  24   8       2212.44       2452.90       961.30 o                         
   1  24   8       4078.31       3378.52       744.84 o                         
   2  24   8       1807.22       1386.38       806.31 o                         
   3  24   8       5581.82       4124.01       839.15 o                         
   4  24   8       3303.68       4504.08       837.86 o                         
   5  24   8       5634.47       4085.23      1140.86 o                         
   1   1   9      12867.43      14308.22       300.37 o                         
   2   1   9     168702.47     166692.34      1783.89 o                         
   3   1   9      29117.54      28519.71       380.66 o                         
   4   1   9       3269.43       2780.72       125.80 o                         
   5   1   9        602.83        488.69        64.59 o                         
   6   1   9      30660.56      29842.86       389.71 o                         
   7   1   9      23841.84      21915.43       305.51 o                         
   8   1   9         51.25         39.81        79.32 o                         
   9   1   9      33632.37      34378.10       456.49 o                         
  10   1   9       3433.44       2582.99       173.35 o                         
  11   1   9      68524.84      64816.34       687.12 o                         
  12   1   9      85114.20      80816.70       815.56 o                         
  13   1   9       3138.18       2665.11       172.50 o                         
  14   1   9       3568.98       2725.64       192.40 o                         
  15   1   9       6803.72       4998.61       278.93 o                         
  16   1   9      50389.19      51195.50       949.24 o                         
  17   1   9       3137.49       4077.21       436.90 o                         
  18   1   9      11212.38      10656.43       764.78 o                         
  19   1   9       1825.13       2153.16       577.76 o                         
  20   1   9      88142.75      93016.31      1787.84 o                         
  21   1   9        274.15        130.65       457.75 o                         
  22   1   9       1138.74        686.84       484.38 o                         
  23   1   9       6982.19       6134.67       784.10 o                         
  24   1   9       9934.53      10158.70       873.84 o                         
  25   1   9       2750.92        529.58       726.02 o                         
   0   2   9      21820.48      23390.83      2240.42 o                         
   1   2   9      36938.46      45355.77      1130.98 o                         
   2   2   9      32015.39      34397.15       391.46 o                         
   3   2   9     163959.89     178248.12      1494.24 o                         
   4   2   9     468609.91     461882.12      4053.54 o                         
   5   2   9      81438.30      88282.45       784.63 o                         
   6   2   9     279071.97     275395.38      2081.05 o                         
   7   2   9        570.00         99.14        69.73 o                         
   8   2   9       4787.44       4509.24       198.05 o                         
   9   2   9       2501.26       2394.54       174.85 o                         
  10   2   9     454618.16     452978.88      3166.81 o                         
  11   2   9       9258.30       8598.66       281.21 o                         
  12   2   9     159189.81     160931.91      1333.34 o                         
  13   2   9      12628.89      11565.85       347.64 o                         
  14   2   9       8250.02       7005.96       306.70 o                         
  15   2   9      16537.14      17690.71       479.74 o                         
  16   2   9       7331.31       7186.79       381.17 o                         
  17   2   9        733.14        587.48       255.45 o                         
  18   2   9        718.42        991.09       301.61 o                         
  19   2   9      34396.05      33455.93      1327.31 o                         
  20   2   9      26630.60      26974.97      1021.60 o                         
  21   2   9       7399.17       6021.80       575.60 o                         
  22   2   9        729.85       -106.22       517.15 o                         
  23   2   9       3540.91       2958.76       602.01 o                         
  24   2   9      17748.06      19342.39      1630.69 o                         
  25   2   9         13.35       -828.29       828.29 o                         
   1   3   9      40976.59      38815.12       459.49 o                         
   2   3   9      77562.33      83448.62      1188.55 o                         
   3   3   9     182112.11     192936.36      1543.38 o                         
   4   3   9     681172.06     689069.88      5303.22 o                         
   5   3   9     377640.44     381553.72      3497.55 o                         
   6   3   9     128441.88     134481.77      1132.17 o                         
   7   3   9        158.03        235.94        79.46 o                         
   8   3   9      40365.06      39689.33       487.39 o                         
   9   3   9     184037.73     197471.50      1536.38 o                         
  10   3   9       2170.29       2078.77       161.25 o                         
  11   3   9       1774.71       1440.74       146.51 o                         
  12   3   9      15989.94      15957.91       376.29 o                         
  13   3   9      15357.27      16073.89       400.11 o                         
  14   3   9     305262.75     310111.94      2321.85 o                         
  15   3   9      27409.93      28079.93       590.29 o                         
  16   3   9       6293.25       8450.72       576.29 o                         
  17   3   9        940.96        720.47       279.17 o                         
  18   3   9     221244.61     229485.91      3019.42 o                         
  19   3   9        876.69       2699.30       566.73 o                         
  20   3   9      29010.52      28435.37      1380.92 o                         
  21   3   9       6289.92       4899.22       629.42 o                         
  22   3   9        788.34        987.50       612.31 o                         
  23   3   9       6704.39       6222.46       790.14 o                         
  24   3   9        758.21        231.70       756.05 o                         
  25   3   9        467.21        486.70      1079.96 o                         
   0   4   9       1109.35       1023.14       186.36 o                         
   1   4   9       1647.53       2228.70       113.30 o                         
   2   4   9       9898.93      15723.11       760.90 o                         
   4   4   9     868881.06     889788.56      7169.62 o                         
   5   4   9      68403.00      89968.72      1878.92 o                         
   6   4   9     804710.38     777539.12      5494.08 o                         
   7   4   9       3491.57       2705.09       174.32 o                         
   8   4   9     159206.31     158106.88      1363.73 o                         
   9   4   9      67989.81      67856.60       723.84 o                         
  10   4   9      46760.45      46364.49       586.96 o                         
  11   4   9       9271.12       7935.98       309.08 o                         
  12   4   9      53596.35      54134.16       692.64 o                         
  13   4   9      36487.87      36349.86       583.74 o                         
  14   4   9      60754.57      60673.55       799.84 o                         
  15   4   9       5091.96       4542.88       308.00 o                         
  16   4   9      14361.69      16201.60       645.94 o                         
  17   4   9      21795.23      23206.77       809.03 o                         
  18   4   9      27715.10      30204.68      1069.22 o                         
  19   4   9      32805.93      34505.71      1400.58 o                         
  20   4   9      54858.94      58661.77      1524.38 o                         
  21   4   9        475.23       -365.83       493.43 o                         
  22   4   9      16636.85      17221.20      1082.74 o                         
  23   4   9       1123.76        745.66       893.86 o                         
  24   4   9      33584.56      36220.46      1736.47 o                         
  25   4   9       2421.86       3189.27       862.47 o                         
   1   5   9       4169.94       3965.80       168.03 o                         
   2   5   9     276073.88     255937.58      2115.30 o                         
   3   5   9       2703.89       5368.56       570.67 o                         
   4   5   9     329276.59     334222.25      3070.70 o                         
   5   5   9      75872.77      79205.84       867.94 o                         
   6   5   9        887.77       1758.39       126.37 o                         
   7   5   9     109866.23     110560.73       982.56 o                         
   8   5   9       8216.75       6273.53       235.35 o                         
   9   5   9        165.70         -3.48       114.83 o                         
  10   5   9      10393.29       9533.15       373.22 o                         
  11   5   9      72981.88      71322.78       810.29 o                         
  12   5   9      32061.78      42768.51      2011.14 o                         
  13   5   9      17593.36      18924.89       540.94 o                         
  14   5   9      48911.58      48844.96       728.54 o                         
  15   5   9      14412.01      16868.04       614.31 o                         
  16   5   9      16852.05      19545.15       737.01 o                         
  17   5   9         26.91        -61.94       314.15 o                         
  18   5   9      63281.50      63582.24      1446.41 o                         
  19   5   9      25441.59      27968.06      1026.02 o                         
  20   5   9     116578.70     118962.27      2253.45 o                         
  21   5   9       7345.13       7426.05       805.80 o                         
  22   5   9       7374.86       6900.92      1171.48 o                         
  23   5   9       3449.92       2752.95       651.27 o                         
  24   5   9       3383.85       3189.87       717.98 o                         
  25   5   9       6422.09       5707.41       926.36 o                         
   0   6   9      73028.54      69638.23      1023.11 o                         
   1   6   9      28166.60      27714.04       429.25 o                         
   2   6   9      11141.93      10099.17       285.61 o                         
   3   6   9      11194.96      13938.13       481.30 o                         
   4   6   9       9096.09      16119.12       866.58 o                         
   5   6   9       9906.81       9211.59       283.17 o                         
   6   6   9      15181.05      16838.55       356.22 o                         
   7   6   9       3394.34       3571.66       163.19 o                         
   8   6   9     131755.45     126405.08      1131.27 o                         
   9   6   9       3201.55       3298.39       182.10 o                         
  10   6   9      54187.34      53699.83       687.70 o                         
  11   6   9       1916.40       1469.54       162.83 o                         
  12   6   9      29545.41      30988.65       541.05 o                         
  13   6   9       2517.28       3170.72       233.68 o                         
  14   6   9       3813.42       3084.88       261.79 o                         
  15   6   9      24320.08      23626.44       982.17 o                         
  16   6   9       1000.27        569.74       307.49 o                         
  17   6   9       1771.28       1195.26       369.12 o                         
  18   6   9       2335.69       1902.65       528.44 o                         
  19   6   9        385.64       -400.91       400.91 o                         
  20   6   9      22527.44      24411.26      1116.22 o                         
  21   6   9        370.40        -53.38       527.22 o                         
  22   6   9      25284.83      24615.76      1395.54 o                         
  23   6   9       1834.47         -3.94       638.85 o                         
  24   6   9       4049.78       3585.69       740.32 o                         
  25   6   9       2668.62       1383.74       810.83 o                         
   1   7   9      24539.12      22620.11       475.70 o                         
   2   7   9       4417.04       4171.51       215.18 o                         
   3   7   9      11577.86       9273.32       263.88 o                         
   4   7   9      16827.66      17050.92       414.63 o                         
   5   7   9      21464.41      23110.74       803.17 o                         
   6   7   9      19943.23      18111.71       369.18 o                         
   7   7   9      38633.84      40421.64       555.56 o                         
   8   7   9        431.45        668.08       122.46 o                         
   9   7   9          9.47       4280.14       449.15 o                         
  10   7   9       1497.48       1578.70       163.26 o                         
  11   7   9      13619.58      14050.50       396.66 o                         
  12   7   9      56405.78      64902.42      1255.70 o                         
  13   7   9       1990.93       2125.59       219.32 o                         
  14   7   9      70680.73      70900.66      1117.77 o                         
  15   7   9       2652.91       2150.56       309.75 o                         
  16   7   9      16314.65      18720.97       773.63 o                         
  17   7   9         36.95       -345.91       345.91 o                         
  18   7   9       1160.99        108.81       384.61 o                         
  19   7   9        320.55       -412.59       412.59 o                         
  20   7   9       1854.52        960.94       498.28 o                         
  21   7   9       1097.77        798.41       590.93 o                         
  22   7   9       6014.40       7487.18       798.36 o                         
  23   7   9       3057.78       2876.76       697.71 o                         
  24   7   9      11519.75      11161.53      1069.44 o                         
   0   8   9     403785.66     377010.78      4371.56 o                         
   1   8   9      70752.34      69560.07       903.90 o                         
   2   8   9       2703.31       2382.47       170.78 o                         
   3   8   9      45062.75      45937.14       684.05 o                         
   4   8   9      20049.45      17926.69       384.18 o                         
   5   8   9      30885.08      28398.74       511.38 o                         
   6   8   9      17575.97      21694.76       967.75 o                         
   7   8   9       1499.62       1282.15       163.48 o                         
   8   8   9      99039.90      99146.90      1036.93 o                         
   9   8   9        435.31        411.69       165.18 o                         
  10   8   9      57093.61      55539.26       721.55 o                         
  11   8   9        211.26       1911.68       210.53 o                         
  12   8   9       2038.65       1339.65       190.12 o                         
  13   8   9        769.29       1172.20       219.07 o                         
  14   8   9     192920.36     199080.00      2441.26 o                         
  15   8   9      15190.75      18466.70       747.09 o                         
  16   8   9       6190.48       5588.30       431.90 o                         
  17   8   9        849.63        206.41       518.46 o                         
  18   8   9       9180.26       8027.59       864.73 o                         
  19   8   9       9287.99       7714.25       617.22 o                         
  20   8   9       3879.79       1438.40       596.58 o                         
  21   8   9      14553.10      14446.63      1432.19 o                         
  22   8   9        131.29       -569.61       633.46 o                         
  23   8   9       1135.10       2078.03       721.66 o                         
  24   8   9      17831.80      17010.35      1281.39 o                         
   1   9   9     292640.53     290318.88      2653.05 o                         
   2   9   9      96118.71      94212.48      1193.89 o                         
   3   9   9      19137.00      19445.40       587.95 o                         
   4   9   9      25693.02      25279.99       521.07 o                         
   5   9   9         81.71       -114.15       170.55 o                         
   6   9   9      64277.61      59731.24       839.02 o                         
   7   9   9       2858.47       3779.13       360.89 o                         
   8   9   9      14151.99      13617.63       411.26 o                         
   9   9   9       4448.98       6457.51       546.04 o                         
  10   9   9     144234.94     154457.94      1507.29 o                         
  11   9   9       6080.40       5029.67       256.17 o                         
  12   9   9      84734.98      86677.86      1071.61 o                         
  13   9   9       8316.26       7751.40       764.36 o                         
  14   9   9       9736.31      14019.44      1069.20 o                         
  15   9   9      23069.12      25159.85       803.12 o                         
  16   9   9      14669.04      15108.42       751.56 o                         
  17   9   9      13904.94      14958.50       784.44 o                         
  18   9   9       5575.73       4856.82       447.77 o                         
  19   9   9      21216.45      25170.85      1072.67 o                         
  20   9   9      27786.92      29784.05      1208.86 o                         
  21   9   9       2355.03       1978.61       578.78 o                         
  22   9   9       6208.46       5566.78       667.58 o                         
  23   9   9       1683.64       2366.62       770.37 o                         
  24   9   9      19943.36      14846.60      1012.67 o                         
   0  10   9     822651.38     799658.19      8917.97 o                         
   1  10   9        311.83        554.31       158.97 o                         
   2  10   9     209798.44     203980.11      2035.59 o                         
   3  10   9       1449.09       1191.49       171.42 o                         
   4  10   9      18759.82      17216.53       424.43 o                         
   5  10   9       5641.64       5549.17       279.54 o                         
   6  10   9        883.41       2661.34       402.70 o                         
   7  10   9       2705.23       1997.07       211.38 o                         
   8  10   9      28991.13      30588.92       611.60 o                         
   9  10   9      57015.55      65746.31      1099.68 o                         
  10  10   9       3021.33       2649.36       226.17 o                         
  11  10   9       6429.42       5765.14       356.72 o                         
  12  10   9       3700.90       4186.91       531.69 o                         
  13  10   9      62494.50      67484.35      1197.12 o                         
  14  10   9      54695.06      55713.37      1111.82 o                         
  15  10   9      12852.11      12017.68       892.60 o                         
  16  10   9      87220.64      91447.42      1832.98 o                         
  17  10   9       9269.94       8476.92       505.49 o                         
  18  10   9      41310.70      41914.35      1145.23 o                         
  19  10   9       1463.84       1614.40       542.15 o                         
  20  10   9      22944.34      24614.12      1191.19 o                         
  21  10   9        247.04       -256.33       582.08 o                         
  22  10   9       2548.51       2378.64       659.20 o                         
  23  10   9       4480.78       4339.24       818.09 o                         
   1  11   9     139276.48     133637.58      1488.61 o                         
   2  11   9      15937.35      13525.14       450.66 o                         
   3  11   9      34153.11      34966.42      1028.12 o                         
   4  11   9      25135.70      23272.94       514.89 o                         
   5  11   9      13562.25      14876.64       763.65 o                         
   6  11   9     219622.33     214414.17      2184.97 o                         
   7  11   9       2349.43       2940.73       243.91 o                         
   8  11   9     193124.30     196248.45      1979.87 o                         
   9  11   9        357.66        592.51       211.14 o                         
  10  11   9      44709.90      48833.20       925.52 o                         
  11  11   9      12149.90      10581.09       589.55 o                         
  12  11   9       2852.93       1767.63       346.10 o                         
  13  11   9       8477.42       8220.86       796.72 o                         
  14  11   9      70158.99      72389.45      1589.11 o                         
  15  11   9      68462.17      74770.62      1720.10 o                         
  16  11   9       3152.18       3819.51       452.76 o                         
  17  11   9      29026.32      30150.31      1085.75 o                         
  18  11   9       1947.64       -253.71       545.90 o                         
  19  11   9       6357.54       5369.89       651.22 o                         
  20  11   9       3061.24       1739.40       646.73 o                         
  21  11   9         40.17        229.14       687.79 o                         
  22  11   9       4060.34       2451.53       770.13 o                         
  23  11   9        578.98       -447.56       848.67 o                         
   0  12   9      68878.95      67016.55      1469.31 o                         
   1  12   9      17670.00      16245.44       504.38 o                         
   2  12   9      35883.03      32926.02       662.01 o                         
   3  12   9       1739.62       1429.74       214.63 o                         
   4  12   9        194.72        172.61       181.89 o                         
   5  12   9      21402.61      21221.12       574.20 o                         
   6  12   9      37880.48      35544.52       717.54 o                         
   7  12   9      76514.73      74696.36      1082.42 o                         
   8  12   9      23883.89      24918.18       636.97 o                         
   9  12   9      45665.07      46978.82       912.94 o                         
  10  12   9      15683.84      15443.92       648.66 o                         
  11  12   9       6933.33       6881.56       495.45 o                         
  12  12   9      29635.54      29203.20       937.01 o                         
  13  12   9       5517.98       5451.22       460.38 o                         
  14  12   9      26608.90      26264.30       989.80 o                         
  15  12   9       1141.61       1495.13       428.05 o                         
  16  12   9      63708.47      67245.59      1519.86 o                         
  17  12   9       6328.37       5379.42       553.82 o                         
  18  12   9       5178.36       4860.62       645.33 o                         
  19  12   9        804.38        607.34       625.87 o                         
  20  12   9         75.79       -676.56       676.56 o                         
  21  12   9       1017.34        204.43       886.12 o                         
  22  12   9       4199.48       2673.37       827.92 o                         
   1  13   9      31038.61      27837.97       654.02 o                         
   2  13   9      21003.31      20160.71       583.80 o                         
   3  13   9        801.58        795.45       228.64 o                         
   4  13   9      25743.25      27572.76       899.63 o                         
   5  13   9       1210.49       1964.44       269.74 o                         
   6  13   9        900.12       1609.59       265.62 o                         
   7  13   9        566.41        475.07       282.55 o                         
   8  13   9      90626.11      93226.66      1363.28 o                         
   9  13   9        201.06       2115.98       348.99 o                         
  10  13   9     158538.02     163963.45      2364.37 o                         
  11  13   9          1.36       -206.10       329.12 o                         
  12  13   9       5998.97       5456.70       462.90 o                         
  13  13   9      15390.20      14198.74       829.57 o                         
  14  13   9       4600.98       2949.65       456.76 o                         
  15  13   9       4797.19       3216.57       500.86 o                         
  16  13   9       5460.10       4793.65       635.77 o                         
  17  13   9       3646.94       2987.73       555.86 o                         
  18  13   9        122.39        -24.35       558.44 o                         
  19  13   9       8322.26       7653.94       695.46 o                         
  20  13   9      11912.32      11051.62       788.70 o                         
  21  13   9        119.86       -726.58       726.58 o                         
   0  14   9     172744.23     168645.28      3305.68 o                         
   1  14   9      17727.55      16513.67       653.70 o                         
   2  14   9        241.22       -133.97       252.35 o                         
   3  14   9      29506.62      28945.51       793.72 o                         
   4  14   9      24573.64      24136.57       680.87 o                         
   5  14   9      10953.28       9865.17       494.12 o                         
   6  14   9       4281.88       3808.07       320.96 o                         
   7  14   9       1010.60        533.66       296.58 o                         
   8  14   9          0.89       -293.62       293.62 o                         
   9  14   9      27238.02      26064.71      1082.29 o                         
  10  14   9        203.92        250.55       337.92 o                         
  11  14   9       4734.54       5843.63       597.00 o                         
  12  14   9      14068.20      12577.21       758.14 o                         
  13  14   9       1888.19       1256.98       418.20 o                         
  14  14   9        462.32       -439.80       439.80 o                         
  15  14   9        192.13        375.99       486.71 o                         
  16  14   9       4961.57       3659.67       545.16 o                         
  17  14   9       1706.69       2068.53       577.43 o                         
  18  14   9      30341.60      34783.28      1388.70 o                         
  19  14   9        157.18        832.09       662.35 o                         
  20  14   9       3032.98       5876.87      1095.05 o                         
  21  14   9       1989.14       2867.08       899.44 o                         
   1  15   9       3113.07       2366.79       319.61 o                         
   2  15   9       2464.52       3241.83       426.97 o                         
   3  15   9       7377.91       6243.45       426.07 o                         
   4  15   9      70441.46      71300.84      1183.48 o                         
   5  15   9      12175.78      16125.29       647.16 o                         
   6  15   9      47076.12      45473.55      1048.19 o                         
   7  15   9      10092.73       7668.79       541.63 o                         
   8  15   9      44745.02      44118.76      1111.52 o                         
   9  15   9        354.89        259.64       348.05 o                         
  10  15   9      34560.33      35555.71      1064.14 o                         
  11  15   9       5320.33       4759.91       610.15 o                         
  12  15   9         18.76       -273.32       416.01 o                         
  13  15   9       1356.82        707.99       451.35 o                         
  14  15   9      10055.09       9823.79       809.59 o                         
  15  15   9        663.93        886.81       513.70 o                         
  16  15   9       5117.28       3867.21       588.28 o                         
  17  15   9        635.62       -274.07       718.38 o                         
  18  15   9       5676.89       4968.64       690.09 o                         
  19  15   9       2158.04        481.53       729.94 o                         
  20  15   9       3805.30       2371.05       902.21 o                         
   0  16   9     124606.58     128094.45      2847.51 o                         
   1  16   9       1442.80        626.13       325.02 o                         
   2  16   9       7389.49       5022.36       402.91 o                         
   3  16   9       2166.35        910.77       303.64 o                         
   4  16   9       9773.62       9529.31       848.77 o                         
   5  16   9       3782.84       3981.45       374.92 o                         
   6  16   9       5974.09       5384.35       460.73 o                         
   7  16   9      15044.81      13338.55       771.52 o                         
   8  16   9       5921.88       4354.98       493.10 o                         
   9  16   9      47844.26      50329.35      1475.83 o                         
  10  16   9       3425.46       3192.62       445.23 o                         
  11  16   9        403.22        272.41       463.16 o                         
  12  16   9       7192.31       6412.07       560.37 o                         
  13  16   9      10111.72       9378.43       632.31 o                         
  14  16   9      10649.80       9942.22       763.46 o                         
  15  16   9       1315.18       2086.30       749.89 o                         
  16  16   9       1861.06       2501.73       924.75 o                         
  17  16   9       2451.93       2105.52       658.07 o                         
  18  16   9      15221.50      16226.99      1317.87 o                         
  19  16   9        393.12        370.73       885.71 o                         
   1  17   9      13571.46      11162.03       685.79 o                         
   2  17   9        389.63        796.12       573.54 o                         
   3  17   9        801.87        654.84       340.83 o                         
   4  17   9        591.62       2706.12       414.55 o                         
   5  17   9      21586.26      23583.23       944.71 o                         
   6  17   9      41360.06      40180.88      1182.08 o                         
   7  17   9       2022.88        666.27       498.43 o                         
   8  17   9     105279.10     108539.30      1927.54 o                         
   9  17   9       3918.90       4250.90       575.40 o                         
  10  17   9      23358.00      23584.18      1050.99 o                         
  11  17   9       2026.73       2353.14       540.88 o                         
  12  17   9        592.46        640.61       513.45 o                         
  13  17   9          2.07        538.72       535.69 o                         
  14  17   9        672.65         34.23       608.10 o                         
  15  17   9       1556.08        547.50       606.04 o                         
  16  17   9        105.73       -267.39       659.18 o                         
  17  17   9       7010.15       5676.05       878.67 o                         
  18  17   9        362.90        392.55      1383.20 o                         
   0  18   9      26087.01      24021.53      1456.29 o                         
   1  18   9       6276.36       6827.59       544.34 o                         
   2  18   9     108863.67     116732.45      2265.53 o                         
   3  18   9      13620.29      18128.58       936.61 o                         
   4  18   9      25140.00      26162.85      1504.01 o                         
   5  18   9         28.06        -35.21       421.32 o                         
   6  18   9       9139.65       8789.57       690.02 o                         
   7  18   9       9436.59       7335.92       570.31 o                         
   8  18   9        625.63         18.82       453.50 o                         
   9  18   9         62.28       -465.08       465.08 o                         
  10  18   9       2135.53       1732.58       503.38 o                         
  11  18   9       2223.19       2079.12       530.81 o                         
  12  18   9         66.57       -109.33       553.97 o                         
  13  18   9        104.56       -161.69       587.72 o                         
  14  18   9      14389.47      13615.83       876.06 o                         
  15  18   9       6371.69       6237.21       729.19 o                         
  16  18   9      97088.90     112341.34      2613.69 o                         
  17  18   9       2819.27       1149.57       892.71 o                         
   1  19   9      14751.10      11002.66       773.85 o                         
   2  19   9      10536.65       9658.51       739.71 o                         
   3  19   9        651.24       1085.36       559.26 o                         
   4  19   9       4066.93       5595.98       756.58 o                         
   5  19   9       3013.55       3890.01       508.54 o                         
   6  19   9       8930.69       8827.71       676.08 o                         
   7  19   9       2111.33       1396.74       491.63 o                         
   8  19   9       6707.12       4738.15       543.55 o                         
   9  19   9        860.88       -521.64       521.64 o                         
  10  19   9       8268.06       7972.10       656.66 o                         
  11  19   9       9427.75       9024.95       702.10 o                         
  12  19   9       2120.91       1300.41       621.68 o                         
  13  19   9         24.06       -555.53       666.25 o                         
  14  19   9       8973.57       9479.22       832.21 o                         
  15  19   9       6281.04       5975.44       910.70 o                         
  16  19   9        261.65        161.41       903.93 o                         
   0  20   9     122211.85     132447.44      4459.71 o                         
   1  20   9        103.04       1000.36       622.82 o                         
   2  20   9         13.36       -494.42       494.42 o                         
   3  20   9         28.52       -345.11       496.83 o                         
   4  20   9      15559.33      19340.19      1071.90 o                         
   5  20   9       4329.27       5126.25       564.47 o                         
   6  20   9       2033.64       2205.73       546.05 o                         
   7  20   9       6014.94       6618.16       617.05 o                         
   8  20   9       1012.24        837.38       560.07 o                         
   9  20   9       7811.94       6888.52       658.66 o                         
  10  20   9       6213.14       5514.42       668.02 o                         
  11  20   9       5895.41       5537.13       684.89 o                         
  12  20   9        536.75       -688.38       688.38 o                         
  13  20   9       5148.89       3941.16       856.26 o                         
  14  20   9       8392.50       7341.05       921.27 o                         
   1  21   9        359.34        127.60       638.86 o                         
   2  21   9        145.30        -92.73       560.14 o                         
   3  21   9      14146.27      15884.05      1230.38 o                         
   4  21   9      24366.33      25612.05      1294.91 o                         
   5  21   9        599.57       1079.96       587.35 o                         
   6  21   9       8547.88       9567.67       718.63 o                         
   7  21   9       2724.95       2411.70       617.55 o                         
   8  21   9       8296.71       8129.53       707.99 o                         
   9  21   9        277.11        250.76       650.42 o                         
  10  21   9      79562.19      88767.20      2018.49 o                         
  11  21   9         71.79        404.97       782.66 o                         
  12  21   9        473.85       -883.19       883.19 o                         
  13  21   9        321.76       -697.68       925.78 o                         
   0  22   9         34.14       -914.10       914.10 o                         
   1  22   9        400.45       -612.46       612.46 o                         
   2  22   9       1063.37        363.26       625.43 o                         
   3  22   9         40.02       -309.37       730.50 o                         
   4  22   9       1191.36       1221.12       687.35 o                         
   5  22   9       2090.73       1389.43       670.29 o                         
   6  22   9        625.50       -671.61       671.61 o                         
   7  22   9        573.81        906.75       684.71 o                         
   8  22   9        601.22        605.84       722.69 o                         
   9  22   9       1364.32       1271.23       847.52 o                         
  10  22   9       5072.70       4524.42       917.05 o                         
  11  22   9       1564.21        272.84       912.57 o                         
   1  23   9        844.12        158.94       650.66 o                         
   2  23   9       2927.10        674.25       723.83 o                         
   3  23   9       2385.62       2147.71       737.94 o                         
   4  23   9         33.94       -730.91       730.91 o                         
   5  23   9      11846.20      12723.29       864.40 o                         
   6  23   9       3220.42       3494.72      1008.25 o                         
   7  23   9        515.33         -1.05       849.13 o                         
   8  23   9         40.44        363.01      1192.44 o                         
   0  24   9      13605.53      13661.14      1207.78 o                         
   1  24   9       1920.53       2790.42       742.07 o                         
   2  24   9       9357.36       9449.47       878.35 o                         
   3  24   9       5899.50       5170.04       857.07 o                         
   4  24   9       1240.20       1276.98      1016.13 o                         
   0   0  10       1331.36       1174.15       156.39 o                         
   1   0  10      14267.22      16047.01       424.54 o                         
   2   0  10     129355.91     134555.86      2093.07 o                         
   3   0  10     154134.09     152534.69      2091.42 o                         
   4   0  10      27534.33      29440.58       532.88 o                         
   5   0  10       2676.37       2457.90       200.07 o                         
   6   0  10       1134.44        500.49       110.58 o                         
   7   0  10     127861.13     113550.40      1433.75 o                         
   8   0  10      17387.82      15009.38       458.53 o                         
   9   0  10      14112.72      11902.09       388.12 o                         
  10   0  10      60084.07      56457.72       899.21 o                         
  11   0  10      49877.53      51572.82       885.17 o                         
  12   0  10        446.66         89.86       189.81 o                         
  13   0  10      22474.23      23189.85       643.23 o                         
  14   0  10       1733.75       1305.46       257.01 o                         
  15   0  10      25967.52      25214.21       997.22 o                         
  16   0  10      41425.26      42320.40      1368.72 o                         
  17   0  10       4332.28       4303.56       686.41 o                         
  18   0  10       3606.79       2593.64       509.32 o                         
  19   0  10      26136.60      25180.70      3170.41 o                         
  20   0  10      18860.42      18752.02      1339.00 o                         
  21   0  10      69946.30      78671.46      2456.23 o                         
  22   0  10       5143.42       4281.22       766.86 o                         
  23   0  10       8087.58       5522.10       844.67 o                         
  24   0  10      13023.01      12740.97      1514.01 o                         
  25   0  10      86939.18      96997.42      3574.82 o                         
   1   1  10     198554.19     227223.69      2331.23 o                         
   2   1  10         14.80        305.25        75.88 o                         
   3   1  10         51.87        450.30       134.23 o                         
   4   1  10       9103.85       8972.93       219.86 o                         
   5   1  10       1391.72       1008.91        94.34 o                         
   6   1  10       5330.78       5090.93       179.42 o                         
   7   1  10        672.73        777.38        85.03 o                         
   8   1  10       7163.49       5671.13       214.60 o                         
   9   1  10       3505.22       2332.05       147.72 o                         
  10   1  10      25203.91      24228.69       387.13 o                         
  11   1  10      26089.05      26769.34       426.37 o                         
  12   1  10      13780.03      11752.49       328.22 o                         
  13   1  10          6.59       -106.97       135.59 o                         
  14   1  10       2619.90       1648.89       191.23 o                         
  15   1  10      12175.41       9262.75       396.92 o                         
  16   1  10       2478.11       2143.76       264.79 o                         
  17   1  10      11210.08      10580.95       549.22 o                         
  18   1  10        148.67       -180.25       314.78 o                         
  19   1  10      58917.46      58685.16      1614.32 o                         
  20   1  10         54.33        366.61       404.35 o                         
  21   1  10      21806.28      22990.18      1168.37 o                         
  22   1  10        146.20       -134.91       482.43 o                         
  23   1  10       2195.86       1729.47       581.48 o                         
  24   1  10       5073.34       4118.72       691.77 o                         
  25   1  10         77.79       1504.04       940.03 o                         
   0   2  10     183814.80     196192.59      2478.38 o                         
   1   2  10       1351.24       1654.59       120.68 o                         
   2   2  10      54629.38      58643.75       807.59 o                         
   3   2  10     285281.03     292154.47      2472.96 o                         
   4   2  10         39.29        105.28        84.88 o                         
   5   2  10      47059.81      50710.04       638.99 o                         
   6   2  10      66165.39      63329.03       647.20 o                         
   7   2  10        135.97        172.37        72.28 o                         
   8   2  10      40172.62      37427.91       455.21 o                         
   9   2  10    1286440.62    1265477.75      8507.66 o                         
  10   2  10      12932.61      13431.41       314.10 o                         
  11   2  10     390213.53     404943.25      2899.65 o                         
  12   2  10       1312.02       1418.25       153.05 o                         
  13   2  10      32010.70      30747.44       494.75 o                         
  14   2  10       7821.34       7159.05       278.57 o                         
  15   2  10      12009.92      10788.65       415.12 o                         
  16   2  10      12764.20      12485.26       519.18 o                         
  17   2  10       9572.57       8025.93       570.11 o                         
  18   2  10      18132.61      18238.80       830.75 o                         
  19   2  10       1231.93       2663.77       445.97 o                         
  20   2  10       9271.18       7106.50       593.92 o                         
  21   2  10       1246.01       1039.32       482.36 o                         
  22   2  10       2094.93       1412.70       632.51 o                         
  23   2  10      53636.18      57586.32      2030.58 o                         
  24   2  10        306.66        706.27       817.59 o                         
  25   2  10      17169.33      14669.94      1483.40 o                         
   1   3  10      80803.30      75970.05       786.52 o                         
   3   3  10     353283.44     404761.31      3190.86 o                         
   4   3  10     124854.83     128304.96      1167.64 o                         
   5   3  10        220.54       1289.30       486.13 o                         
   6   3  10       9936.30      12999.06       409.98 o                         
   7   3  10         79.37        360.73        86.61 o                         
   8   3  10     127918.88     125891.73      1046.16 o                         
   9   3  10      11323.31      11946.38       310.03 o                         
  10   3  10     150169.64     143411.22      1218.40 o                         
  11   3  10      39464.29      37025.21       549.81 o                         
  12   3  10        462.45        431.15       139.80 o                         
  13   3  10      15939.79      16317.62       407.33 o                         
  14   3  10      10326.20      12692.99       429.89 o                         
  15   3  10       4582.37       3381.54       269.20 o                         
  16   3  10       1635.44       1343.94       261.46 o                         
  17   3  10       6958.42       6635.40       435.73 o                         
  18   3  10      15097.45      18275.62       869.36 o                         
  19   3  10      18952.60      18998.33       975.44 o                         
  20   3  10        213.72       -192.83       442.50 o                         
  21   3  10        557.03        -83.62       554.43 o                         
  22   3  10      13064.73      11657.02       891.48 o                         
  23   3  10      11603.02      11634.83      1586.07 o                         
  24   3  10      14453.13      15877.79      1424.69 o                         
  25   3  10        172.72        508.81      1027.65 o                         
   0   4  10       5439.53       6326.05       310.49 o                         
   1   4  10      31428.55      32271.21       439.21 o                         
   2   4  10       6217.27       5518.31       187.47 o
[truncated: 889,624 more chars]
